# Supplementary material for: Genome Insights into Beneficial Microbial Strains Composing SIMBA Microbial Consortia Applied as Biofertilizers for Maize, Wheat and Tomato
Source: Microorganisms. 2024 Dec 12;12(12):2562. doi: 10.3390/microorganisms12122562 (PMC11677507; doi:10.3390/microorganisms12122562)
Supplement: Supplementary file 1 [file microorganisms-12-02562-s001.zip]

Archive with 2 entries (2 files):
- Cangioli et al. Microorganisms_Supplementary Materials_revised.pdf
- Supplementary_dataset S1.xlsx
