# Supplementary material for: Genome Insights into Beneficial Microbial Strains Composing SIMBA Microbial Consortia Applied as Biofertilizers for Maize, Wheat and Tomato
Source: Microorganisms. 2024 Dec 12;12(12):2562. doi: 10.3390/microorganisms12122562 (PMC11677507; doi:10.3390/microorganisms12122562)
Supplement: Supplementary file 1 [file microorganisms-12-02562-s001.zip › Supplementary_dataset S1.xlsx]

## Sheet: unique_genes_R.acquatilis
	Azotobacter_chrococcum__gff.gff	Azotobacter_salinestris__gff.gff	Azotobacter_vinelandii__gff.gff	Burkholderia_ambifaria__gff.gff	Burkholderia_cenocepacia_AU_1054__gff.gff	Burkholderia_latens__gff.gff	Enterobacter_chloacae__gff.gff	Paraburkholderia_tropica__gff.gff	Pseudomonas_brassicacearum__gff.gff	Pseudomonas_fluorescens__gff.gff	Pseudomonas_granadensis__gff.gff	Pseudomonas_putida__gff.gff	Ralstonia_solanacearum__gff.gff	Ranhella_acquatilis__gff.gff	Ranhella_contaminans__gff.gff	Serratia_marcenses__gff.gff
group_1997	0	0	0	0	0	0	0	0	0	0	0	0	0	1	0	0
group_1998	0	0	0	0	0	0	0	0	0	0	0	0	0	1	0	0
group_2001	0	0	0	0	0	0	0	0	0	0	0	0	0	1	0	0
group_4999	0	0	0	0	0	0	0	0	0	0	0	0	0	1	0	0
group_5000	0	0	0	0	0	0	0	0	0	0	0	0	0	1	0	0
hcpA_5	0	0	0	0	0	0	0	0	0	0	0	0	0	1	0	0
group_5473	0	0	0	0	0	0	0	0	0	0	0	0	0	1	0	0
cdiA_2	0	0	0	0	0	0	0	0	0	0	0	0	0	1	0	0
group_5715	0	0	0	0	0	0	0	0	0	0	0	0	0	1	0	0
group_5716	0	0	0	0	0	0	0	0	0	0	0	0	0	1	0	0
group_5810	0	0	0	0	0	0	0	0	0	0	0	0	0	1	0	0
group_5811	0	0	0	0	0	0	0	0	0	0	0	0	0	1	0	0
group_66387	0	0	0	0	0	0	0	0	0	0	0	0	0	1	0	0
group_66388	0	0	0	0	0	0	0	0	0	0	0	0	0	1	0	0
holD	0	0	0	0	0	0	0	0	0	0	0	0	0	1	0	0
group_66390	0	0	0	0	0	0	0	0	0	0	0	0	0	1	0	0
group_66391	0	0	0	0	0	0	0	0	0	0	0	0	0	1	0	0
group_66392	0	0	0	0	0	0	0	0	0	0	0	0	0	1	0	0
group_66394	0	0	0	0	0	0	0	0	0	0	0	0	0	1	0	0
group_66396	0	0	0	0	0	0	0	0	0	0	0	0	0	1	0	0
group_66397	0	0	0	0	0	0	0	0	0	0	0	0	0	1	0	0
group_66398	0	0	0	0	0	0	0	0	0	0	0	0	0	1	0	0
yjjJ	0	0	0	0	0	0	0	0	0	0	0	0	0	1	0	0
group_66407	0	0	0	0	0	0	0	0	0	0	0	0	0	1	0	0
group_66408	0	0	0	0	0	0	0	0	0	0	0	0	0	1	0	0
group_66409	0	0	0	0	0	0	0	0	0	0	0	0	0	1	0	0
group_66410	0	0	0	0	0	0	0	0	0	0	0	0	0	1	0	0
group_66411	0	0	0	0	0	0	0	0	0	0	0	0	0	1	0	0
group_66412	0	0	0	0	0	0	0	0	0	0	0	0	0	1	0	0
group_66414	0	0	0	0	0	0	0	0	0	0	0	0	0	1	0	0
trmJ_1	0	0	0	0	0	0	0	0	0	0	0	0	0	1	0	0
group_66418	0	0	0	0	0	0	0	0	0	0	0	0	0	1	0	0
group_66420	0	0	0	0	0	0	0	0	0	0	0	0	0	1	0	0
satP	0	0	0	0	0	0	0	0	0	0	0	0	0	1	0	0
group_66423	0	0	0	0	0	0	0	0	0	0	0	0	0	1	0	0
group_66424	0	0	0	0	0	0	0	0	0	0	0	0	0	1	0	0
group_66426	0	0	0	0	0	0	0	0	0	0	0	0	0	1	0	0
group_66427	0	0	0	0	0	0	0	0	0	0	0	0	0	1	0	0
group_66428	0	0	0	0	0	0	0	0	0	0	0	0	0	1	0	0
group_66430	0	0	0	0	0	0	0	0	0	0	0	0	0	1	0	0
yjjP	0	0	0	0	0	0	0	0	0	0	0	0	0	1	0	0
group_66432	0	0	0	0	0	0	0	0	0	0	0	0	0	1	0	0
group_66433	0	0	0	0	0	0	0	0	0	0	0	0	0	1	0	0
group_66435	0	0	0	0	0	0	0	0	0	0	0	0	0	1	0	0
group_66436	0	0	0	0	0	0	0	0	0	0	0	0	0	1	0	0
group_66437	0	0	0	0	0	0	0	0	0	0	0	0	0	1	0	0
group_66439	0	0	0	0	0	0	0	0	0	0	0	0	0	1	0	0
group_66440	0	0	0	0	0	0	0	0	0	0	0	0	0	1	0	0
group_66441	0	0	0	0	0	0	0	0	0	0	0	0	0	1	0	0
group_66442	0	0	0	0	0	0	0	0	0	0	0	0	0	1	0	0
group_66443	0	0	0	0	0	0	0	0	0	0	0	0	0	1	0	0
group_66444	0	0	0	0	0	0	0	0	0	0	0	0	0	1	0	0
group_66445	0	0	0	0	0	0	0	0	0	0	0	0	0	1	0	0
group_66446	0	0	0	0	0	0	0	0	0	0	0	0	0	1	0	0
group_66447	0	0	0	0	0	0	0	0	0	0	0	0	0	1	0	0
group_66450	0	0	0	0	0	0	0	0	0	0	0	0	0	1	0	0
group_66451	0	0	0	0	0	0	0	0	0	0	0	0	0	1	0	0
group_66454	0	0	0	0	0	0	0	0	0	0	0	0	0	1	0	0
group_66455	0	0	0	0	0	0	0	0	0	0	0	0	0	1	0	0
group_66457	0	0	0	0	0	0	0	0	0	0	0	0	0	1	0	0
group_66459	0	0	0	0	0	0	0	0	0	0	0	0	0	1	0	0
group_66460	0	0	0	0	0	0	0	0	0	0	0	0	0	1	0	0
group_66461	0	0	0	0	0	0	0	0	0	0	0	0	0	1	0	0
group_66462	0	0	0	0	0	0	0	0	0	0	0	0	0	1	0	0
group_66463	0	0	0	0	0	0	0	0	0	0	0	0	0	1	0	0
group_66464	0	0	0	0	0	0	0	0	0	0	0	0	0	1	0	0
group_66465	0	0	0	0	0	0	0	0	0	0	0	0	0	1	0	0
group_66466	0	0	0	0	0	0	0	0	0	0	0	0	0	1	0	0
group_66467	0	0	0	0	0	0	0	0	0	0	0	0	0	1	0	0
group_66468	0	0	0	0	0	0	0	0	0	0	0	0	0	1	0	0
group_66472	0	0	0	0	0	0	0	0	0	0	0	0	0	1	0	0
group_66473	0	0	0	0	0	0	0	0	0	0	0	0	0	1	0	0
group_66474	0	0	0	0	0	0	0	0	0	0	0	0	0	1	0	0
group_66475	0	0	0	0	0	0	0	0	0	0	0	0	0	1	0	0
group_66476	0	0	0	0	0	0	0	0	0	0	0	0	0	1	0	0
group_66477	0	0	0	0	0	0	0	0	0	0	0	0	0	1	0	0
group_66478	0	0	0	0	0	0	0	0	0	0	0	0	0	1	0	0
group_66479	0	0	0	0	0	0	0	0	0	0	0	0	0	1	0	0
group_66480	0	0	0	0	0	0	0	0	0	0	0	0	0	1	0	0
group_66481	0	0	0	0	0	0	0	0	0	0	0	0	0	1	0	0
group_66483	0	0	0	0	0	0	0	0	0	0	0	0	0	1	0	0
group_66484	0	0	0	0	0	0	0	0	0	0	0	0	0	1	0	0
group_66485	0	0	0	0	0	0	0	0	0	0	0	0	0	1	0	0
group_66486	0	0	0	0	0	0	0	0	0	0	0	0	0	1	0	0
cueO	0	0	0	0	0	0	0	0	0	0	0	0	0	1	0	0
group_66489	0	0	0	0	0	0	0	0	0	0	0	0	0	1	0	0
srlB	0	0	0	0	0	0	0	0	0	0	0	0	0	1	0	0
group_66491	0	0	0	0	0	0	0	0	0	0	0	0	0	1	0	0
group_66492	0	0	0	0	0	0	0	0	0	0	0	0	0	1	0	0
group_66493	0	0	0	0	0	0	0	0	0	0	0	0	0	1	0	0
group_66494	0	0	0	0	0	0	0	0	0	0	0	0	0	1	0	0
group_66496	0	0	0	0	0	0	0	0	0	0	0	0	0	1	0	0
group_66497	0	0	0	0	0	0	0	0	0	0	0	0	0	1	0	0
group_66498	0	0	0	0	0	0	0	0	0	0	0	0	0	1	0	0
group_66499	0	0	0	0	0	0	0	0	0	0	0	0	0	1	0	0
group_66500	0	0	0	0	0	0	0	0	0	0	0	0	0	1	0	0
group_66501	0	0	0	0	0	0	0	0	0	0	0	0	0	1	0	0
group_66503	0	0	0	0	0	0	0	0	0	0	0	0	0	1	0	0
group_66504	0	0	0	0	0	0	0	0	0	0	0	0	0	1	0	0
group_66505	0	0	0	0	0	0	0	0	0	0	0	0	0	1	0	0
group_66506	0	0	0	0	0	0	0	0	0	0	0	0	0	1	0	0
group_66507	0	0	0	0	0	0	0	0	0	0	0	0	0	1	0	0
group_66508	0	0	0	0	0	0	0	0	0	0	0	0	0	1	0	0
group_66509	0	0	0	0	0	0	0	0	0	0	0	0	0	1	0	0
group_66510	0	0	0	0	0	0	0	0	0	0	0	0	0	1	0	0
group_66511	0	0	0	0	0	0	0	0	0	0	0	0	0	1	0	0
group_66512	0	0	0	0	0	0	0	0	0	0	0	0	0	1	0	0
group_66513	0	0	0	0	0	0	0	0	0	0	0	0	0	1	0	0
group_66514	0	0	0	0	0	0	0	0	0	0	0	0	0	1	0	0
group_66515	0	0	0	0	0	0	0	0	0	0	0	0	0	1	0	0
traR_1	0	0	0	0	0	0	0	0	0	0	0	0	0	1	0	0
group_66517	0	0	0	0	0	0	0	0	0	0	0	0	0	1	0	0
group_66518	0	0	0	0	0	0	0	0	0	0	0	0	0	1	0	0
group_66519	0	0	0	0	0	0	0	0	0	0	0	0	0	1	0	0
group_66520	0	0	0	0	0	0	0	0	0	0	0	0	0	1	0	0
group_66521	0	0	0	0	0	0	0	0	0	0	0	0	0	1	0	0
group_66522	0	0	0	0	0	0	0	0	0	0	0	0	0	1	0	0
group_66524	0	0	0	0	0	0	0	0	0	0	0	0	0	1	0	0
group_66525	0	0	0	0	0	0	0	0	0	0	0	0	0	1	0	0
group_66526	0	0	0	0	0	0	0	0	0	0	0	0	0	1	0	0
group_66527	0	0	0	0	0	0	0	0	0	0	0	0	0	1	0	0
group_66528	0	0	0	0	0	0	0	0	0	0	0	0	0	1	0	0
group_66529	0	0	0	0	0	0	0	0	0	0	0	0	0	1	0	0
group_66530	0	0	0	0	0	0	0	0	0	0	0	0	0	1	0	0
group_66531	0	0	0	0	0	0	0	0	0	0	0	0	0	1	0	0
group_66532	0	0	0	0	0	0	0	0	0	0	0	0	0	1	0	0
group_66533	0	0	0	0	0	0	0	0	0	0	0	0	0	1	0	0
fhuD	0	0	0	0	0	0	0	0	0	0	0	0	0	1	0	0
group_66535	0	0	0	0	0	0	0	0	0	0	0	0	0	1	0	0
group_66536	0	0	0	0	0	0	0	0	0	0	0	0	0	1	0	0
group_66537	0	0	0	0	0	0	0	0	0	0	0	0	0	1	0	0
group_66538	0	0	0	0	0	0	0	0	0	0	0	0	0	1	0	0
group_66539	0	0	0	0	0	0	0	0	0	0	0	0	0	1	0	0
group_66540	0	0	0	0	0	0	0	0	0	0	0	0	0	1	0	0
group_66542	0	0	0	0	0	0	0	0	0	0	0	0	0	1	0	0
group_66543	0	0	0	0	0	0	0	0	0	0	0	0	0	1	0	0
group_66544	0	0	0	0	0	0	0	0	0	0	0	0	0	1	0	0
group_66545	0	0	0	0	0	0	0	0	0	0	0	0	0	1	0	0
group_66546	0	0	0	0	0	0	0	0	0	0	0	0	0	1	0	0
group_66547	0	0	0	0	0	0	0	0	0	0	0	0	0	1	0	0
group_66548	0	0	0	0	0	0	0	0	0	0	0	0	0	1	0	0
group_66549	0	0	0	0	0	0	0	0	0	0	0	0	0	1	0	0
group_66550	0	0	0	0	0	0	0	0	0	0	0	0	0	1	0	0
group_66551	0	0	0	0	0	0	0	0	0	0	0	0	0	1	0	0
group_66552	0	0	0	0	0	0	0	0	0	0	0	0	0	1	0	0
group_66553	0	0	0	0	0	0	0	0	0	0	0	0	0	1	0	0
group_66554	0	0	0	0	0	0	0	0	0	0	0	0	0	1	0	0
group_66555	0	0	0	0	0	0	0	0	0	0	0	0	0	1	0	0
group_66556	0	0	0	0	0	0	0	0	0	0	0	0	0	1	0	0
group_66557	0	0	0	0	0	0	0	0	0	0	0	0	0	1	0	0
group_66559	0	0	0	0	0	0	0	0	0	0	0	0	0	1	0	0
group_66560	0	0	0	0	0	0	0	0	0	0	0	0	0	1	0	0
group_66561	0	0	0	0	0	0	0	0	0	0	0	0	0	1	0	0
plaP_1	0	0	0	0	0	0	0	0	0	0	0	0	0	1	0	0
group_66563	0	0	0	0	0	0	0	0	0	0	0	0	0	1	0	0
group_66564	0	0	0	0	0	0	0	0	0	0	0	0	0	1	0	0
group_66565	0	0	0	0	0	0	0	0	0	0	0	0	0	1	0	0
group_66566	0	0	0	0	0	0	0	0	0	0	0	0	0	1	0	0
group_66567	0	0	0	0	0	0	0	0	0	0	0	0	0	1	0	0
group_66568	0	0	0	0	0	0	0	0	0	0	0	0	0	1	0	0
group_66569	0	0	0	0	0	0	0	0	0	0	0	0	0	1	0	0
group_66570	0	0	0	0	0	0	0	0	0	0	0	0	0	1	0	0
ctpF_2	0	0	0	0	0	0	0	0	0	0	0	0	0	1	0	0
group_66572	0	0	0	0	0	0	0	0	0	0	0	0	0	1	0	0
group_66573	0	0	0	0	0	0	0	0	0	0	0	0	0	1	0	0
group_66574	0	0	0	0	0	0	0	0	0	0	0	0	0	1	0	0
group_66584	0	0	0	0	0	0	0	0	0	0	0	0	0	1	0	0
group_66585	0	0	0	0	0	0	0	0	0	0	0	0	0	1	0	0
group_66586	0	0	0	0	0	0	0	0	0	0	0	0	0	1	0	0
frcB	0	0	0	0	0	0	0	0	0	0	0	0	0	1	0	0
group_66588	0	0	0	0	0	0	0	0	0	0	0	0	0	1	0	0
group_66589	0	0	0	0	0	0	0	0	0	0	0	0	0	1	0	0
group_66590	0	0	0	0	0	0	0	0	0	0	0	0	0	1	0	0
group_66591	0	0	0	0	0	0	0	0	0	0	0	0	0	1	0	0
group_66592	0	0	0	0	0	0	0	0	0	0	0	0	0	1	0	0
group_66593	0	0	0	0	0	0	0	0	0	0	0	0	0	1	0	0
group_66594	0	0	0	0	0	0	0	0	0	0	0	0	0	1	0	0
group_66595	0	0	0	0	0	0	0	0	0	0	0	0	0	1	0	0
group_66596	0	0	0	0	0	0	0	0	0	0	0	0	0	1	0	0
wecA_1	0	0	0	0	0	0	0	0	0	0	0	0	0	1	0	0
group_66598	0	0	0	0	0	0	0	0	0	0	0	0	0	1	0	0
wzb	0	0	0	0	0	0	0	0	0	0	0	0	0	1	0	0
group_66600	0	0	0	0	0	0	0	0	0	0	0	0	0	1	0	0
group_66601	0	0	0	0	0	0	0	0	0	0	0	0	0	1	0	0
group_66602	0	0	0	0	0	0	0	0	0	0	0	0	0	1	0	0
group_66603	0	0	0	0	0	0	0	0	0	0	0	0	0	1	0	0
group_66604	0	0	0	0	0	0	0	0	0	0	0	0	0	1	0	0
group_66605	0	0	0	0	0	0	0	0	0	0	0	0	0	1	0	0
group_66606	0	0	0	0	0	0	0	0	0	0	0	0	0	1	0	0
group_66607	0	0	0	0	0	0	0	0	0	0	0	0	0	1	0	0
group_66608	0	0	0	0	0	0	0	0	0	0	0	0	0	1	0	0
group_66609	0	0	0	0	0	0	0	0	0	0	0	0	0	1	0	0
group_66611	0	0	0	0	0	0	0	0	0	0	0	0	0	1	0	0
group_66612	0	0	0	0	0	0	0	0	0	0	0	0	0	1	0	0
group_66613	0	0	0	0	0	0	0	0	0	0	0	0	0	1	0	0
group_66614	0	0	0	0	0	0	0	0	0	0	0	0	0	1	0	0
group_66615	0	0	0	0	0	0	0	0	0	0	0	0	0	1	0	0
group_66616	0	0	0	0	0	0	0	0	0	0	0	0	0	1	0	0
group_66618	0	0	0	0	0	0	0	0	0	0	0	0	0	1	0	0
group_66620	0	0	0	0	0	0	0	0	0	0	0	0	0	1	0	0
nucM	0	0	0	0	0	0	0	0	0	0	0	0	0	1	0	0
group_66622	0	0	0	0	0	0	0	0	0	0	0	0	0	1	0	0
group_66623	0	0	0	0	0	0	0	0	0	0	0	0	0	1	0	0
cfaE_1	0	0	0	0	0	0	0	0	0	0	0	0	0	1	0	0
cfaE_2	0	0	0	0	0	0	0	0	0	0	0	0	0	1	0	0
group_66626	0	0	0	0	0	0	0	0	0	0	0	0	0	1	0	0
group_66627	0	0	0	0	0	0	0	0	0	0	0	0	0	1	0	0
group_66628	0	0	0	0	0	0	0	0	0	0	0	0	0	1	0	0
group_66630	0	0	0	0	0	0	0	0	0	0	0	0	0	1	0	0
yadK	0	0	0	0	0	0	0	0	0	0	0	0	0	1	0	0
group_66632	0	0	0	0	0	0	0	0	0	0	0	0	0	1	0	0
yadM	0	0	0	0	0	0	0	0	0	0	0	0	0	1	0	0
group_66634	0	0	0	0	0	0	0	0	0	0	0	0	0	1	0	0
group_66635	0	0	0	0	0	0	0	0	0	0	0	0	0	1	0	0
yadN	0	0	0	0	0	0	0	0	0	0	0	0	0	1	0	0
group_66637	0	0	0	0	0	0	0	0	0	0	0	0	0	1	0	0
group_66641	0	0	0	0	0	0	0	0	0	0	0	0	0	1	0	0
group_66642	0	0	0	0	0	0	0	0	0	0	0	0	0	1	0	0
group_66643	0	0	0	0	0	0	0	0	0	0	0	0	0	1	0	0
group_66644	0	0	0	0	0	0	0	0	0	0	0	0	0	1	0	0
group_66645	0	0	0	0	0	0	0	0	0	0	0	0	0	1	0	0
asr_1	0	0	0	0	0	0	0	0	0	0	0	0	0	1	0	0
group_66648	0	0	0	0	0	0	0	0	0	0	0	0	0	1	0	0
group_66650	0	0	0	0	0	0	0	0	0	0	0	0	0	1	0	0
group_66651	0	0	0	0	0	0	0	0	0	0	0	0	0	1	0	0
group_66656	0	0	0	0	0	0	0	0	0	0	0	0	0	1	0	0
group_66657	0	0	0	0	0	0	0	0	0	0	0	0	0	1	0	0
group_66658	0	0	0	0	0	0	0	0	0	0	0	0	0	1	0	0
group_66659	0	0	0	0	0	0	0	0	0	0	0	0	0	1	0	0
group_66660	0	0	0	0	0	0	0	0	0	0	0	0	0	1	0	0
group_66661	0	0	0	0	0	0	0	0	0	0	0	0	0	1	0	0
group_66662	0	0	0	0	0	0	0	0	0	0	0	0	0	1	0	0
group_66664	0	0	0	0	0	0	0	0	0	0	0	0	0	1	0	0
group_66665	0	0	0	0	0	0	0	0	0	0	0	0	0	1	0	0
group_66666	0	0	0	0	0	0	0	0	0	0	0	0	0	1	0	0
abgB_1	0	0	0	0	0	0	0	0	0	0	0	0	0	1	0	0
group_66668	0	0	0	0	0	0	0	0	0	0	0	0	0	1	0	0
group_66669	0	0	0	0	0	0	0	0	0	0	0	0	0	1	0	0
sutR_2	0	0	0	0	0	0	0	0	0	0	0	0	0	1	0	0
group_66671	0	0	0	0	0	0	0	0	0	0	0	0	0	1	0	0
group_66672	0	0	0	0	0	0	0	0	0	0	0	0	0	1	0	0
group_66673	0	0	0	0	0	0	0	0	0	0	0	0	0	1	0	0
group_66674	0	0	0	0	0	0	0	0	0	0	0	0	0	1	0	0
group_66675	0	0	0	0	0	0	0	0	0	0	0	0	0	1	0	0
group_66676	0	0	0	0	0	0	0	0	0	0	0	0	0	1	0	0
gatB_1	0	0	0	0	0	0	0	0	0	0	0	0	0	1	0	0
group_66678	0	0	0	0	0	0	0	0	0	0	0	0	0	1	0	0
gatZ	0	0	0	0	0	0	0	0	0	0	0	0	0	1	0	0
srlR_3	0	0	0	0	0	0	0	0	0	0	0	0	0	1	0	0
group_66681	0	0	0	0	0	0	0	0	0	0	0	0	0	1	0	0
ygaP	0	0	0	0	0	0	0	0	0	0	0	0	0	1	0	0
group_66683	0	0	0	0	0	0	0	0	0	0	0	0	0	1	0	0
group_66684	0	0	0	0	0	0	0	0	0	0	0	0	0	1	0	0
group_66685	0	0	0	0	0	0	0	0	0	0	0	0	0	1	0	0
group_66686	0	0	0	0	0	0	0	0	0	0	0	0	0	1	0	0
intQ_1	0	0	0	0	0	0	0	0	0	0	0	0	0	1	0	0
group_66688	0	0	0	0	0	0	0	0	0	0	0	0	0	1	0	0
group_66689	0	0	0	0	0	0	0	0	0	0	0	0	0	1	0	0
group_66690	0	0	0	0	0	0	0	0	0	0	0	0	0	1	0	0
group_66691	0	0	0	0	0	0	0	0	0	0	0	0	0	1	0	0
group_66692	0	0	0	0	0	0	0	0	0	0	0	0	0	1	0	0
group_66693	0	0	0	0	0	0	0	0	0	0	0	0	0	1	0	0
group_66694	0	0	0	0	0	0	0	0	0	0	0	0	0	1	0	0
group_66695	0	0	0	0	0	0	0	0	0	0	0	0	0	1	0	0
group_66696	0	0	0	0	0	0	0	0	0	0	0	0	0	1	0	0
group_66697	0	0	0	0	0	0	0	0	0	0	0	0	0	1	0	0
group_66698	0	0	0	0	0	0	0	0	0	0	0	0	0	1	0	0
group_66699	0	0	0	0	0	0	0	0	0	0	0	0	0	1	0	0
rusA	0	0	0	0	0	0	0	0	0	0	0	0	0	1	0	0
group_66701	0	0	0	0	0	0	0	0	0	0	0	0	0	1	0	0
group_66702	0	0	0	0	0	0	0	0	0	0	0	0	0	1	0	0
group_66703	0	0	0	0	0	0	0	0	0	0	0	0	0	1	0	0
group_66704	0	0	0	0	0	0	0	0	0	0	0	0	0	1	0	0
group_66705	0	0	0	0	0	0	0	0	0	0	0	0	0	1	0	0
group_66706	0	0	0	0	0	0	0	0	0	0	0	0	0	1	0	0
group_66707	0	0	0	0	0	0	0	0	0	0	0	0	0	1	0	0
group_66708	0	0	0	0	0	0	0	0	0	0	0	0	0	1	0	0
group_66709	0	0	0	0	0	0	0	0	0	0	0	0	0	1	0	0
group_66710	0	0	0	0	0	0	0	0	0	0	0	0	0	1	0	0
group_66711	0	0	0	0	0	0	0	0	0	0	0	0	0	1	0	0
group_66712	0	0	0	0	0	0	0	0	0	0	0	0	0	1	0	0
group_66713	0	0	0	0	0	0	0	0	0	0	0	0	0	1	0	0
group_66714	0	0	0	0	0	0	0	0	0	0	0	0	0	1	0	0
group_66715	0	0	0	0	0	0	0	0	0	0	0	0	0	1	0	0
group_66716	0	0	0	0	0	0	0	0	0	0	0	0	0	1	0	0
group_66717	0	0	0	0	0	0	0	0	0	0	0	0	0	1	0	0
group_66718	0	0	0	0	0	0	0	0	0	0	0	0	0	1	0	0
group_66719	0	0	0	0	0	0	0	0	0	0	0	0	0	1	0	0
group_66720	0	0	0	0	0	0	0	0	0	0	0	0	0	1	0	0
group_66721	0	0	0	0	0	0	0	0	0	0	0	0	0	1	0	0
group_66722	0	0	0	0	0	0	0	0	0	0	0	0	0	1	0	0
group_66723	0	0	0	0	0	0	0	0	0	0	0	0	0	1	0	0
group_66724	0	0	0	0	0	0	0	0	0	0	0	0	0	1	0	0
group_66725	0	0	0	0	0	0	0	0	0	0	0	0	0	1	0	0
group_66726	0	0	0	0	0	0	0	0	0	0	0	0	0	1	0	0
group_66727	0	0	0	0	0	0	0	0	0	0	0	0	0	1	0	0
group_66728	0	0	0	0	0	0	0	0	0	0	0	0	0	1	0	0
group_66729	0	0	0	0	0	0	0	0	0	0	0	0	0	1	0	0
group_66730	0	0	0	0	0	0	0	0	0	0	0	0	0	1	0	0
group_66731	0	0	0	0	0	0	0	0	0	0	0	0	0	1	0	0
group_66732	0	0	0	0	0	0	0	0	0	0	0	0	0	1	0	0
group_66733	0	0	0	0	0	0	0	0	0	0	0	0	0	1	0	0
group_66734	0	0	0	0	0	0	0	0	0	0	0	0	0	1	0	0
group_66735	0	0	0	0	0	0	0	0	0	0	0	0	0	1	0	0
pasI	0	0	0	0	0	0	0	0	0	0	0	0	0	1	0	0
bamE	0	0	0	0	0	0	0	0	0	0	0	0	0	1	0	0
group_66739	0	0	0	0	0	0	0	0	0	0	0	0	0	1	0	0
group_66742	0	0	0	0	0	0	0	0	0	0	0	0	0	1	0	0
group_66743	0	0	0	0	0	0	0	0	0	0	0	0	0	1	0	0
group_66744	0	0	0	0	0	0	0	0	0	0	0	0	0	1	0	0
group_66745	0	0	0	0	0	0	0	0	0	0	0	0	0	1	0	0
group_66747	0	0	0	0	0	0	0	0	0	0	0	0	0	1	0	0
group_66748	0	0	0	0	0	0	0	0	0	0	0	0	0	1	0	0
group_66749	0	0	0	0	0	0	0	0	0	0	0	0	0	1	0	0
group_66750	0	0	0	0	0	0	0	0	0	0	0	0	0	1	0	0
pgpC	0	0	0	0	0	0	0	0	0	0	0	0	0	1	0	0
group_66752	0	0	0	0	0	0	0	0	0	0	0	0	0	1	0	0
group_66753	0	0	0	0	0	0	0	0	0	0	0	0	0	1	0	0
group_66754	0	0	0	0	0	0	0	0	0	0	0	0	0	1	0	0
pagP_2	0	0	0	0	0	0	0	0	0	0	0	0	0	1	0	0
group_66756	0	0	0	0	0	0	0	0	0	0	0	0	0	1	0	0
group_66757	0	0	0	0	0	0	0	0	0	0	0	0	0	1	0	0
group_66758	0	0	0	0	0	0	0	0	0	0	0	0	0	1	0	0
group_66759	0	0	0	0	0	0	0	0	0	0	0	0	0	1	0	0
group_66760	0	0	0	0	0	0	0	0	0	0	0	0	0	1	0	0
group_66761	0	0	0	0	0	0	0	0	0	0	0	0	0	1	0	0
group_66762	0	0	0	0	0	0	0	0	0	0	0	0	0	1	0	0
group_66763	0	0	0	0	0	0	0	0	0	0	0	0	0	1	0	0
group_66764	0	0	0	0	0	0	0	0	0	0	0	0	0	1	0	0
olsG	0	0	0	0	0	0	0	0	0	0	0	0	0	1	0	0
group_66766	0	0	0	0	0	0	0	0	0	0	0	0	0	1	0	0
group_66767	0	0	0	0	0	0	0	0	0	0	0	0	0	1	0	0
xynR	0	0	0	0	0	0	0	0	0	0	0	0	0	1	0	0
group_66769	0	0	0	0	0	0	0	0	0	0	0	0	0	1	0	0
group_66772	0	0	0	0	0	0	0	0	0	0	0	0	0	1	0	0
group_66773	0	0	0	0	0	0	0	0	0	0	0	0	0	1	0	0
group_66774	0	0	0	0	0	0	0	0	0	0	0	0	0	1	0	0
group_66775	0	0	0	0	0	0	0	0	0	0	0	0	0	1	0	0
group_66776	0	0	0	0	0	0	0	0	0	0	0	0	0	1	0	0
group_66777	0	0	0	0	0	0	0	0	0	0	0	0	0	1	0	0
group_66778	0	0	0	0	0	0	0	0	0	0	0	0	0	1	0	0
group_66779	0	0	0	0	0	0	0	0	0	0	0	0	0	1	0	0
group_66781	0	0	0	0	0	0	0	0	0	0	0	0	0	1	0	0
group_66782	0	0	0	0	0	0	0	0	0	0	0	0	0	1	0	0
group_66783	0	0	0	0	0	0	0	0	0	0	0	0	0	1	0	0
group_66784	0	0	0	0	0	0	0	0	0	0	0	0	0	1	0	0
acpH	0	0	0	0	0	0	0	0	0	0	0	0	0	1	0	0
group_66789	0	0	0	0	0	0	0	0	0	0	0	0	0	1	0	0
group_66790	0	0	0	0	0	0	0	0	0	0	0	0	0	1	0	0
group_66791	0	0	0	0	0	0	0	0	0	0	0	0	0	1	0	0
group_66793	0	0	0	0	0	0	0	0	0	0	0	0	0	1	0	0
group_66796	0	0	0	0	0	0	0	0	0	0	0	0	0	1	0	0
group_66797	0	0	0	0	0	0	0	0	0	0	0	0	0	1	0	0
group_66799	0	0	0	0	0	0	0	0	0	0	0	0	0	1	0	0
group_66801	0	0	0	0	0	0	0	0	0	0	0	0	0	1	0	0
group_66802	0	0	0	0	0	0	0	0	0	0	0	0	0	1	0	0
group_66809	0	0	0	0	0	0	0	0	0	0	0	0	0	1	0	0
group_66815	0	0	0	0	0	0	0	0	0	0	0	0	0	1	0	0
group_66816	0	0	0	0	0	0	0	0	0	0	0	0	0	1	0	0
sgrR_2	0	0	0	0	0	0	0	0	0	0	0	0	0	1	0	0
group_66818	0	0	0	0	0	0	0	0	0	0	0	0	0	1	0	0
group_66819	0	0	0	0	0	0	0	0	0	0	0	0	0	1	0	0
group_66821	0	0	0	0	0	0	0	0	0	0	0	0	0	1	0	0
group_66822	0	0	0	0	0	0	0	0	0	0	0	0	0	1	0	0
group_66823	0	0	0	0	0	0	0	0	0	0	0	0	0	1	0	0
group_66825	0	0	0	0	0	0	0	0	0	0	0	0	0	1	0	0
group_66826	0	0	0	0	0	0	0	0	0	0	0	0	0	1	0	0
group_66827	0	0	0	0	0	0	0	0	0	0	0	0	0	1	0	0
group_66828	0	0	0	0	0	0	0	0	0	0	0	0	0	1	0	0
group_66831	0	0	0	0	0	0	0	0	0	0	0	0	0	1	0	0
group_66832	0	0	0	0	0	0	0	0	0	0	0	0	0	1	0	0
ykgO	0	0	0	0	0	0	0	0	0	0	0	0	0	1	0	0
group_66836	0	0	0	0	0	0	0	0	0	0	0	0	0	1	0	0
group_66837	0	0	0	0	0	0	0	0	0	0	0	0	0	1	0	0
mscK	0	0	0	0	0	0	0	0	0	0	0	0	0	1	0	0
group_66839	0	0	0	0	0	0	0	0	0	0	0	0	0	1	0	0
malS	0	0	0	0	0	0	0	0	0	0	0	0	0	1	0	0
group_66841	0	0	0	0	0	0	0	0	0	0	0	0	0	1	0	0
group_66845	0	0	0	0	0	0	0	0	0	0	0	0	0	1	0	0
group_66846	0	0	0	0	0	0	0	0	0	0	0	0	0	1	0	0
group_66847	0	0	0	0	0	0	0	0	0	0	0	0	0	1	0	0
group_66848	0	0	0	0	0	0	0	0	0	0	0	0	0	1	0	0
group_66849	0	0	0	0	0	0	0	0	0	0	0	0	0	1	0	0
group_66851	0	0	0	0	0	0	0	0	0	0	0	0	0	1	0	0
group_66852	0	0	0	0	0	0	0	0	0	0	0	0	0	1	0	0
group_66853	0	0	0	0	0	0	0	0	0	0	0	0	0	1	0	0
group_66855	0	0	0	0	0	0	0	0	0	0	0	0	0	1	0	0
group_66857	0	0	0	0	0	0	0	0	0	0	0	0	0	1	0	0
group_66858	0	0	0	0	0	0	0	0	0	0	0	0	0	1	0	0
group_66859	0	0	0	0	0	0	0	0	0	0	0	0	0	1	0	0
group_66860	0	0	0	0	0	0	0	0	0	0	0	0	0	1	0	0
group_66861	0	0	0	0	0	0	0	0	0	0	0	0	0	1	0	0
pdeF	0	0	0	0	0	0	0	0	0	0	0	0	0	1	0	0
group_66864	0	0	0	0	0	0	0	0	0	0	0	0	0	1	0	0
group_66865	0	0	0	0	0	0	0	0	0	0	0	0	0	1	0	0
group_66867	0	0	0	0	0	0	0	0	0	0	0	0	0	1	0	0
group_66868	0	0	0	0	0	0	0	0	0	0	0	0	0	1	0	0
group_66870	0	0	0	0	0	0	0	0	0	0	0	0	0	1	0	0
group_66872	0	0	0	0	0	0	0	0	0	0	0	0	0	1	0	0
group_66873	0	0	0	0	0	0	0	0	0	0	0	0	0	1	0	0
serC_1	0	0	0	0	0	0	0	0	0	0	0	0	0	1	0	0
group_66875	0	0	0	0	0	0	0	0	0	0	0	0	0	1	0	0
group_66876	0	0	0	0	0	0	0	0	0	0	0	0	0	1	0	0
group_66877	0	0	0	0	0	0	0	0	0	0	0	0	0	1	0	0
group_66878	0	0	0	0	0	0	0	0	0	0	0	0	0	1	0	0
acrB_2	0	0	0	0	0	0	0	0	0	0	0	0	0	1	0	0
group_66880	0	0	0	0	0	0	0	0	0	0	0	0	0	1	0	0
group_66881	0	0	0	0	0	0	0	0	0	0	0	0	0	1	0	0
group_66882	0	0	0	0	0	0	0	0	0	0	0	0	0	1	0	0
group_66883	0	0	0	0	0	0	0	0	0	0	0	0	0	1	0	0
group_66884	0	0	0	0	0	0	0	0	0	0	0	0	0	1	0	0
hxuB	0	0	0	0	0	0	0	0	0	0	0	0	0	1	0	0
group_66886	0	0	0	0	0	0	0	0	0	0	0	0	0	1	0	0
besD	0	0	0	0	0	0	0	0	0	0	0	0	0	1	0	0
group_66888	0	0	0	0	0	0	0	0	0	0	0	0	0	1	0	0
group_66889	0	0	0	0	0	0	0	0	0	0	0	0	0	1	0	0
group_66890	0	0	0	0	0	0	0	0	0	0	0	0	0	1	0	0
maa_1	0	0	0	0	0	0	0	0	0	0	0	0	0	1	0	0
group_66892	0	0	0	0	0	0	0	0	0	0	0	0	0	1	0	0
group_66893	0	0	0	0	0	0	0	0	0	0	0	0	0	1	0	0
group_66894	0	0	0	0	0	0	0	0	0	0	0	0	0	1	0	0
group_66895	0	0	0	0	0	0	0	0	0	0	0	0	0	1	0	0
gppA_1	0	0	0	0	0	0	0	0	0	0	0	0	0	1	0	0
group_66897	0	0	0	0	0	0	0	0	0	0	0	0	0	1	0	0
group_66898	0	0	0	0	0	0	0	0	0	0	0	0	0	1	0	0
group_66899	0	0	0	0	0	0	0	0	0	0	0	0	0	1	0	0
group_66900	0	0	0	0	0	0	0	0	0	0	0	0	0	1	0	0
group_66901	0	0	0	0	0	0	0	0	0	0	0	0	0	1	0	0
group_66902	0	0	0	0	0	0	0	0	0	0	0	0	0	1	0	0
group_66903	0	0	0	0	0	0	0	0	0	0	0	0	0	1	0	0
group_66904	0	0	0	0	0	0	0	0	0	0	0	0	0	1	0	0
group_66905	0	0	0	0	0	0	0	0	0	0	0	0	0	1	0	0
group_66907	0	0	0	0	0	0	0	0	0	0	0	0	0	1	0	0
group_66909	0	0	0	0	0	0	0	0	0	0	0	0	0	1	0	0
group_66912	0	0	0	0	0	0	0	0	0	0	0	0	0	1	0	0
group_66913	0	0	0	0	0	0	0	0	0	0	0	0	0	1	0	0
group_66914	0	0	0	0	0	0	0	0	0	0	0	0	0	1	0	0
group_66915	0	0	0	0	0	0	0	0	0	0	0	0	0	1	0	0
group_66916	0	0	0	0	0	0	0	0	0	0	0	0	0	1	0	0
group_66918	0	0	0	0	0	0	0	0	0	0	0	0	0	1	0	0
group_66920	0	0	0	0	0	0	0	0	0	0	0	0	0	1	0	0
group_66921	0	0	0	0	0	0	0	0	0	0	0	0	0	1	0	0
group_66924	0	0	0	0	0	0	0	0	0	0	0	0	0	1	0	0
nagE	0	0	0	0	0	0	0	0	0	0	0	0	0	1	0	0
chiP	0	0	0	0	0	0	0	0	0	0	0	0	0	1	0	0
group_66928	0	0	0	0	0	0	0	0	0	0	0	0	0	1	0	0
group_66931	0	0	0	0	0	0	0	0	0	0	0	0	0	1	0	0
group_66932	0	0	0	0	0	0	0	0	0	0	0	0	0	1	0	0
yqjI_1	0	0	0	0	0	0	0	0	0	0	0	0	0	1	0	0
group_66935	0	0	0	0	0	0	0	0	0	0	0	0	0	1	0	0
group_66936	0	0	0	0	0	0	0	0	0	0	0	0	0	1	0	0
group_66939	0	0	0	0	0	0	0	0	0	0	0	0	0	1	0	0
group_66940	0	0	0	0	0	0	0	0	0	0	0	0	0	1	0	0
group_66941	0	0	0	0	0	0	0	0	0	0	0	0	0	1	0	0
group_66942	0	0	0	0	0	0	0	0	0	0	0	0	0	1	0	0
group_66943	0	0	0	0	0	0	0	0	0	0	0	0	0	1	0	0
group_66944	0	0	0	0	0	0	0	0	0	0	0	0	0	1	0	0
group_66945	0	0	0	0	0	0	0	0	0	0	0	0	0	1	0	0
group_66946	0	0	0	0	0	0	0	0	0	0	0	0	0	1	0	0
group_66947	0	0	0	0	0	0	0	0	0	0	0	0	0	1	0	0
nei	0	0	0	0	0	0	0	0	0	0	0	0	0	1	0	0
group_66949	0	0	0	0	0	0	0	0	0	0	0	0	0	1	0	0
group_66957	0	0	0	0	0	0	0	0	0	0	0	0	0	1	0	0
group_66958	0	0	0	0	0	0	0	0	0	0	0	0	0	1	0	0
group_66959	0	0	0	0	0	0	0	0	0	0	0	0	0	1	0	0
group_66960	0	0	0	0	0	0	0	0	0	0	0	0	0	1	0	0
group_66961	0	0	0	0	0	0	0	0	0	0	0	0	0	1	0	0
group_66965	0	0	0	0	0	0	0	0	0	0	0	0	0	1	0	0
group_66966	0	0	0	0	0	0	0	0	0	0	0	0	0	1	0	0
group_66967	0	0	0	0	0	0	0	0	0	0	0	0	0	1	0	0
group_66968	0	0	0	0	0	0	0	0	0	0	0	0	0	1	0	0
group_66969	0	0	0	0	0	0	0	0	0	0	0	0	0	1	0	0
group_66970	0	0	0	0	0	0	0	0	0	0	0	0	0	1	0	0
group_66971	0	0	0	0	0	0	0	0	0	0	0	0	0	1	0	0
group_66972	0	0	0	0	0	0	0	0	0	0	0	0	0	1	0	0
group_66973	0	0	0	0	0	0	0	0	0	0	0	0	0	1	0	0
group_66974	0	0	0	0	0	0	0	0	0	0	0	0	0	1	0	0
group_66975	0	0	0	0	0	0	0	0	0	0	0	0	0	1	0	0
group_66976	0	0	0	0	0	0	0	0	0	0	0	0	0	1	0	0
group_66977	0	0	0	0	0	0	0	0	0	0	0	0	0	1	0	0
group_66978	0	0	0	0	0	0	0	0	0	0	0	0	0	1	0	0
group_66979	0	0	0	0	0	0	0	0	0	0	0	0	0	1	0	0
group_66980	0	0	0	0	0	0	0	0	0	0	0	0	0	1	0	0
group_66981	0	0	0	0	0	0	0	0	0	0	0	0	0	1	0	0
group_66984	0	0	0	0	0	0	0	0	0	0	0	0	0	1	0	0
group_66985	0	0	0	0	0	0	0	0	0	0	0	0	0	1	0	0
group_66986	0	0	0	0	0	0	0	0	0	0	0	0	0	1	0	0
group_66987	0	0	0	0	0	0	0	0	0	0	0	0	0	1	0	0
group_66988	0	0	0	0	0	0	0	0	0	0	0	0	0	1	0	0
group_66989	0	0	0	0	0	0	0	0	0	0	0	0	0	1	0	0
group_66990	0	0	0	0	0	0	0	0	0	0	0	0	0	1	0	0
laaA	0	0	0	0	0	0	0	0	0	0	0	0	0	1	0	0
group_66992	0	0	0	0	0	0	0	0	0	0	0	0	0	1	0	0
group_66993	0	0	0	0	0	0	0	0	0	0	0	0	0	1	0	0
group_66994	0	0	0	0	0	0	0	0	0	0	0	0	0	1	0	0
appB_2	0	0	0	0	0	0	0	0	0	0	0	0	0	1	0	0
group_66996	0	0	0	0	0	0	0	0	0	0	0	0	0	1	0	0
group_66997	0	0	0	0	0	0	0	0	0	0	0	0	0	1	0	0
group_66998	0	0	0	0	0	0	0	0	0	0	0	0	0	1	0	0
group_66999	0	0	0	0	0	0	0	0	0	0	0	0	0	1	0	0
group_67000	0	0	0	0	0	0	0	0	0	0	0	0	0	1	0	0
group_67001	0	0	0	0	0	0	0	0	0	0	0	0	0	1	0	0
group_67002	0	0	0	0	0	0	0	0	0	0	0	0	0	1	0	0
group_67003	0	0	0	0	0	0	0	0	0	0	0	0	0	1	0	0
group_67004	0	0	0	0	0	0	0	0	0	0	0	0	0	1	0	0
group_67005	0	0	0	0	0	0	0	0	0	0	0	0	0	1	0	0
group_67006	0	0	0	0	0	0	0	0	0	0	0	0	0	1	0	0
group_67007	0	0	0	0	0	0	0	0	0	0	0	0	0	1	0	0
group_67008	0	0	0	0	0	0	0	0	0	0	0	0	0	1	0	0
group_67009	0	0	0	0	0	0	0	0	0	0	0	0	0	1	0	0
xecA1	0	0	0	0	0	0	0	0	0	0	0	0	0	1	0	0
group_67011	0	0	0	0	0	0	0	0	0	0	0	0	0	1	0	0
group_67012	0	0	0	0	0	0	0	0	0	0	0	0	0	1	0	0
group_67013	0	0	0	0	0	0	0	0	0	0	0	0	0	1	0	0
group_67014	0	0	0	0	0	0	0	0	0	0	0	0	0	1	0	0
group_67015	0	0	0	0	0	0	0	0	0	0	0	0	0	1	0	0
group_67016	0	0	0	0	0	0	0	0	0	0	0	0	0	1	0	0
group_67017	0	0	0	0	0	0	0	0	0	0	0	0	0	1	0	0
group_67018	0	0	0	0	0	0	0	0	0	0	0	0	0	1	0	0
group_67019	0	0	0	0	0	0	0	0	0	0	0	0	0	1	0	0
group_67020	0	0	0	0	0	0	0	0	0	0	0	0	0	1	0	0
group_67021	0	0	0	0	0	0	0	0	0	0	0	0	0	1	0	0
group_67022	0	0	0	0	0	0	0	0	0	0	0	0	0	1	0	0
group_67023	0	0	0	0	0	0	0	0	0	0	0	0	0	1	0	0
group_67024	0	0	0	0	0	0	0	0	0	0	0	0	0	1	0	0
group_67025	0	0	0	0	0	0	0	0	0	0	0	0	0	1	0	0
group_67026	0	0	0	0	0	0	0	0	0	0	0	0	0	1	0	0
group_67027	0	0	0	0	0	0	0	0	0	0	0	0	0	1	0	0
group_67028	0	0	0	0	0	0	0	0	0	0	0	0	0	1	0	0
group_67029	0	0	0	0	0	0	0	0	0	0	0	0	0	1	0	0
group_67030	0	0	0	0	0	0	0	0	0	0	0	0	0	1	0	0
group_67031	0	0	0	0	0	0	0	0	0	0	0	0	0	1	0	0
group_67032	0	0	0	0	0	0	0	0	0	0	0	0	0	1	0	0
chbF	0	0	0	0	0	0	0	0	0	0	0	0	0	1	0	0
group_67034	0	0	0	0	0	0	0	0	0	0	0	0	0	1	0	0
group_67036	0	0	0	0	0	0	0	0	0	0	0	0	0	1	0	0
group_67037	0	0	0	0	0	0	0	0	0	0	0	0	0	1	0	0
group_67039	0	0	0	0	0	0	0	0	0	0	0	0	0	1	0	0
group_67040	0	0	0	0	0	0	0	0	0	0	0	0	0	1	0	0
group_67041	0	0	0	0	0	0	0	0	0	0	0	0	0	1	0	0
group_67042	0	0	0	0	0	0	0	0	0	0	0	0	0	1	0	0
group_67043	0	0	0	0	0	0	0	0	0	0	0	0	0	1	0	0
group_67044	0	0	0	0	0	0	0	0	0	0	0	0	0	1	0	0
group_67045	0	0	0	0	0	0	0	0	0	0	0	0	0	1	0	0
group_67046	0	0	0	0	0	0	0	0	0	0	0	0	0	1	0	0
tehB	0	0	0	0	0	0	0	0	0	0	0	0	0	1	0	0
group_67048	0	0	0	0	0	0	0	0	0	0	0	0	0	1	0	0
group_67049	0	0	0	0	0	0	0	0	0	0	0	0	0	1	0	0
group_67050	0	0	0	0	0	0	0	0	0	0	0	0	0	1	0	0
group_67051	0	0	0	0	0	0	0	0	0	0	0	0	0	1	0	0
group_67052	0	0	0	0	0	0	0	0	0	0	0	0	0	1	0	0
group_67053	0	0	0	0	0	0	0	0	0	0	0	0	0	1	0	0
group_67054	0	0	0	0	0	0	0	0	0	0	0	0	0	1	0	0
group_67055	0	0	0	0	0	0	0	0	0	0	0	0	0	1	0	0
group_67056	0	0	0	0	0	0	0	0	0	0	0	0	0	1	0	0
group_67057	0	0	0	0	0	0	0	0	0	0	0	0	0	1	0	0
group_67058	0	0	0	0	0	0	0	0	0	0	0	0	0	1	0	0
btrK	0	0	0	0	0	0	0	0	0	0	0	0	0	1	0	0
group_67060	0	0	0	0	0	0	0	0	0	0	0	0	0	1	0	0
group_67061	0	0	0	0	0	0	0	0	0	0	0	0	0	1	0	0
group_67062	0	0	0	0	0	0	0	0	0	0	0	0	0	1	0	0
group_67063	0	0	0	0	0	0	0	0	0	0	0	0	0	1	0	0
group_67064	0	0	0	0	0	0	0	0	0	0	0	0	0	1	0	0
group_67065	0	0	0	0	0	0	0	0	0	0	0	0	0	1	0	0
group_67066	0	0	0	0	0	0	0	0	0	0	0	0	0	1	0	0
group_67067	0	0	0	0	0	0	0	0	0	0	0	0	0	1	0	0
group_67068	0	0	0	0	0	0	0	0	0	0	0	0	0	1	0	0
group_67069	0	0	0	0	0	0	0	0	0	0	0	0	0	1	0	0
group_67070	0	0	0	0	0	0	0	0	0	0	0	0	0	1	0	0
group_67071	0	0	0	0	0	0	0	0	0	0	0	0	0	1	0	0
group_67072	0	0	0	0	0	0	0	0	0	0	0	0	0	1	0	0
group_67073	0	0	0	0	0	0	0	0	0	0	0	0	0	1	0	0
group_67074	0	0	0	0	0	0	0	0	0	0	0	0	0	1	0	0
group_67075	0	0	0	0	0	0	0	0	0	0	0	0	0	1	0	0
group_67076	0	0	0	0	0	0	0	0	0	0	0	0	0	1	0	0
group_67077	0	0	0	0	0	0	0	0	0	0	0	0	0	1	0	0
tmoS	0	0	0	0	0	0	0	0	0	0	0	0	0	1	0	0
group_67079	0	0	0	0	0	0	0	0	0	0	0	0	0	1	0	0
group_67080	0	0	0	0	0	0	0	0	0	0	0	0	0	1	0	0
group_67081	0	0	0	0	0	0	0	0	0	0	0	0	0	1	0	0
group_67082	0	0	0	0	0	0	0	0	0	0	0	0	0	1	0	0
group_67083	0	0	0	0	0	0	0	0	0	0	0	0	0	1	0	0
group_67084	0	0	0	0	0	0	0	0	0	0	0	0	0	1	0	0
group_67085	0	0	0	0	0	0	0	0	0	0	0	0	0	1	0	0
group_67086	0	0	0	0	0	0	0	0	0	0	0	0	0	1	0	0
acpP_2	0	0	0	0	0	0	0	0	0	0	0	0	0	1	0	0
group_67088	0	0	0	0	0	0	0	0	0	0	0	0	0	1	0	0
group_67089	0	0	0	0	0	0	0	0	0	0	0	0	0	1	0	0
group_67090	0	0	0	0	0	0	0	0	0	0	0	0	0	1	0	0
rihA_1	0	0	0	0	0	0	0	0	0	0	0	0	0	1	0	0
group_67092	0	0	0	0	0	0	0	0	0	0	0	0	0	1	0	0
yjhH_1	0	0	0	0	0	0	0	0	0	0	0	0	0	1	0	0
group_67094	0	0	0	0	0	0	0	0	0	0	0	0	0	1	0	0
group_67095	0	0	0	0	0	0	0	0	0	0	0	0	0	1	0	0
group_67096	0	0	0	0	0	0	0	0	0	0	0	0	0	1	0	0
group_67097	0	0	0	0	0	0	0	0	0	0	0	0	0	1	0	0
group_67098	0	0	0	0	0	0	0	0	0	0	0	0	0	1	0	0
group_67099	0	0	0	0	0	0	0	0	0	0	0	0	0	1	0	0
group_67100	0	0	0	0	0	0	0	0	0	0	0	0	0	1	0	0
group_67101	0	0	0	0	0	0	0	0	0	0	0	0	0	1	0	0
group_67102	0	0	0	0	0	0	0	0	0	0	0	0	0	1	0	0
group_67103	0	0	0	0	0	0	0	0	0	0	0	0	0	1	0	0
yydK	0	0	0	0	0	0	0	0	0	0	0	0	0	1	0	0
group_67105	0	0	0	0	0	0	0	0	0	0	0	0	0	1	0	0
bglF_1	0	0	0	0	0	0	0	0	0	0	0	0	0	1	0	0
group_67107	0	0	0	0	0	0	0	0	0	0	0	0	0	1	0	0
gbpR	0	0	0	0	0	0	0	0	0	0	0	0	0	1	0	0
group_67109	0	0	0	0	0	0	0	0	0	0	0	0	0	1	0	0
appA	0	0	0	0	0	0	0	0	0	0	0	0	0	1	0	0
group_67113	0	0	0	0	0	0	0	0	0	0	0	0	0	1	0	0
group_67114	0	0	0	0	0	0	0	0	0	0	0	0	0	1	0	0
group_67116	0	0	0	0	0	0	0	0	0	0	0	0	0	1	0	0
group_67117	0	0	0	0	0	0	0	0	0	0	0	0	0	1	0	0
gabT	0	0	0	0	0	0	0	0	0	0	0	0	0	1	0	0
group_67119	0	0	0	0	0	0	0	0	0	0	0	0	0	1	0	0
group_67120	0	0	0	0	0	0	0	0	0	0	0	0	0	1	0	0
group_67121	0	0	0	0	0	0	0	0	0	0	0	0	0	1	0	0
ndhI_1	0	0	0	0	0	0	0	0	0	0	0	0	0	1	0	0
group_67123	0	0	0	0	0	0	0	0	0	0	0	0	0	1	0	0
group_67124	0	0	0	0	0	0	0	0	0	0	0	0	0	1	0	0
group_67125	0	0	0	0	0	0	0	0	0	0	0	0	0	1	0	0
group_67126	0	0	0	0	0	0	0	0	0	0	0	0	0	1	0	0
group_67127	0	0	0	0	0	0	0	0	0	0	0	0	0	1	0	0
group_67128	0	0	0	0	0	0	0	0	0	0	0	0	0	1	0	0
group_67129	0	0	0	0	0	0	0	0	0	0	0	0	0	1	0	0
yodB_1	0	0	0	0	0	0	0	0	0	0	0	0	0	1	0	0
group_67131	0	0	0	0	0	0	0	0	0	0	0	0	0	1	0	0
group_67132	0	0	0	0	0	0	0	0	0	0	0	0	0	1	0	0
group_67133	0	0	0	0	0	0	0	0	0	0	0	0	0	1	0	0
group_67134	0	0	0	0	0	0	0	0	0	0	0	0	0	1	0	0
group_67135	0	0	0	0	0	0	0	0	0	0	0	0	0	1	0	0
alsC	0	0	0	0	0	0	0	0	0	0	0	0	0	1	0	0
group_67138	0	0	0	0	0	0	0	0	0	0	0	0	0	1	0	0
group_67139	0	0	0	0	0	0	0	0	0	0	0	0	0	1	0	0
group_67140	0	0	0	0	0	0	0	0	0	0	0	0	0	1	0	0
group_67141	0	0	0	0	0	0	0	0	0	0	0	0	0	1	0	0
fyuA	0	0	0	0	0	0	0	0	0	0	0	0	0	1	0	0
group_67143	0	0	0	0	0	0	0	0	0	0	0	0	0	1	0	0
group_67144	0	0	0	0	0	0	0	0	0	0	0	0	0	1	0	0
group_67145	0	0	0	0	0	0	0	0	0	0	0	0	0	1	0	0
group_67146	0	0	0	0	0	0	0	0	0	0	0	0	0	1	0	0
group_67147	0	0	0	0	0	0	0	0	0	0	0	0	0	1	0	0
group_67148	0	0	0	0	0	0	0	0	0	0	0	0	0	1	0	0
group_67149	0	0	0	0	0	0	0	0	0	0	0	0	0	1	0	0
group_67150	0	0	0	0	0	0	0	0	0	0	0	0	0	1	0	0
group_67151	0	0	0	0	0	0	0	0	0	0	0	0	0	1	0	0
ehpR	0	0	0	0	0	0	0	0	0	0	0	0	0	1	0	0
group_67153	0	0	0	0	0	0	0	0	0	0	0	0	0	1	0	0
group_67154	0	0	0	0	0	0	0	0	0	0	0	0	0	1	0	0
group_67155	0	0	0	0	0	0	0	0	0	0	0	0	0	1	0	0
group_67158	0	0	0	0	0	0	0	0	0	0	0	0	0	1	0	0
group_67159	0	0	0	0	0	0	0	0	0	0	0	0	0	1	0	0
group_67160	0	0	0	0	0	0	0	0	0	0	0	0	0	1	0	0
group_67161	0	0	0	0	0	0	0	0	0	0	0	0	0	1	0	0
group_67162	0	0	0	0	0	0	0	0	0	0	0	0	0	1	0	0
mdtH_1	0	0	0	0	0	0	0	0	0	0	0	0	0	1	0	0
group_67164	0	0	0	0	0	0	0	0	0	0	0	0	0	1	0	0
ddpD_2	0	0	0	0	0	0	0	0	0	0	0	0	0	1	0	0
cra_2	0	0	0	0	0	0	0	0	0	0	0	0	0	1	0	0
group_67167	0	0	0	0	0	0	0	0	0	0	0	0	0	1	0	0
scrY	0	0	0	0	0	0	0	0	0	0	0	0	0	1	0	0
group_67169	0	0	0	0	0	0	0	0	0	0	0	0	0	1	0	0
group_67170	0	0	0	0	0	0	0	0	0	0	0	0	0	1	0	0
group_67171	0	0	0	0	0	0	0	0	0	0	0	0	0	1	0	0
group_67172	0	0	0	0	0	0	0	0	0	0	0	0	0	1	0	0
group_67173	0	0	0	0	0	0	0	0	0	0	0	0	0	1	0	0
yqjI_2	0	0	0	0	0	0	0	0	0	0	0	0	0	1	0	0
group_67175	0	0	0	0	0	0	0	0	0	0	0	0	0	1	0	0
pqiB_1	0	0	0	0	0	0	0	0	0	0	0	0	0	1	0	0
group_67177	0	0	0	0	0	0	0	0	0	0	0	0	0	1	0	0
group_67178	0	0	0	0	0	0	0	0	0	0	0	0	0	1	0	0
group_67179	0	0	0	0	0	0	0	0	0	0	0	0	0	1	0	0
group_67180	0	0	0	0	0	0	0	0	0	0	0	0	0	1	0	0
group_67181	0	0	0	0	0	0	0	0	0	0	0	0	0	1	0	0
group_67182	0	0	0	0	0	0	0	0	0	0	0	0	0	1	0	0
yqjI_3	0	0	0	0	0	0	0	0	0	0	0	0	0	1	0	0
group_67184	0	0	0	0	0	0	0	0	0	0	0	0	0	1	0	0
group_67185	0	0	0	0	0	0	0	0	0	0	0	0	0	1	0	0
group_67186	0	0	0	0	0	0	0	0	0	0	0	0	0	1	0	0
group_67187	0	0	0	0	0	0	0	0	0	0	0	0	0	1	0	0
group_67188	0	0	0	0	0	0	0	0	0	0	0	0	0	1	0	0
group_67189	0	0	0	0	0	0	0	0	0	0	0	0	0	1	0	0
group_67190	0	0	0	0	0	0	0	0	0	0	0	0	0	1	0	0
yofA_1	0	0	0	0	0	0	0	0	0	0	0	0	0	1	0	0
gdx	0	0	0	0	0	0	0	0	0	0	0	0	0	1	0	0
group_67193	0	0	0	0	0	0	0	0	0	0	0	0	0	1	0	0
group_67194	0	0	0	0	0	0	0	0	0	0	0	0	0	1	0	0
group_67195	0	0	0	0	0	0	0	0	0	0	0	0	0	1	0	0
group_67196	0	0	0	0	0	0	0	0	0	0	0	0	0	1	0	0
group_67197	0	0	0	0	0	0	0	0	0	0	0	0	0	1	0	0
group_67198	0	0	0	0	0	0	0	0	0	0	0	0	0	1	0	0
group_67199	0	0	0	0	0	0	0	0	0	0	0	0	0	1	0	0
ygdR_1	0	0	0	0	0	0	0	0	0	0	0	0	0	1	0	0
group_67201	0	0	0	0	0	0	0	0	0	0	0	0	0	1	0	0
group_67202	0	0	0	0	0	0	0	0	0	0	0	0	0	1	0	0
group_67203	0	0	0	0	0	0	0	0	0	0	0	0	0	1	0	0
group_67204	0	0	0	0	0	0	0	0	0	0	0	0	0	1	0	0
group_67205	0	0	0	0	0	0	0	0	0	0	0	0	0	1	0	0
group_67206	0	0	0	0	0	0	0	0	0	0	0	0	0	1	0	0
group_67207	0	0	0	0	0	0	0	0	0	0	0	0	0	1	0	0
group_67208	0	0	0	0	0	0	0	0	0	0	0	0	0	1	0	0
fhuE_1	0	0	0	0	0	0	0	0	0	0	0	0	0	1	0	0
group_67210	0	0	0	0	0	0	0	0	0	0	0	0	0	1	0	0
group_67211	0	0	0	0	0	0	0	0	0	0	0	0	0	1	0	0
gsiD_2	0	0	0	0	0	0	0	0	0	0	0	0	0	1	0	0
group_67213	0	0	0	0	0	0	0	0	0	0	0	0	0	1	0	0
group_67214	0	0	0	0	0	0	0	0	0	0	0	0	0	1	0	0
group_67215	0	0	0	0	0	0	0	0	0	0	0	0	0	1	0	0
group_67216	0	0	0	0	0	0	0	0	0	0	0	0	0	1	0	0
group_67218	0	0	0	0	0	0	0	0	0	0	0	0	0	1	0	0
group_67219	0	0	0	0	0	0	0	0	0	0	0	0	0	1	0	0
treZ	0	0	0	0	0	0	0	0	0	0	0	0	0	1	0	0
group_67221	0	0	0	0	0	0	0	0	0	0	0	0	0	1	0	0
group_67222	0	0	0	0	0	0	0	0	0	0	0	0	0	1	0	0
group_67223	0	0	0	0	0	0	0	0	0	0	0	0	0	1	0	0
group_67224	0	0	0	0	0	0	0	0	0	0	0	0	0	1	0	0
group_67225	0	0	0	0	0	0	0	0	0	0	0	0	0	1	0	0
group_67226	0	0	0	0	0	0	0	0	0	0	0	0	0	1	0	0
group_67227	0	0	0	0	0	0	0	0	0	0	0	0	0	1	0	0
group_67228	0	0	0	0	0	0	0	0	0	0	0	0	0	1	0	0
group_67229	0	0	0	0	0	0	0	0	0	0	0	0	0	1	0	0
group_67230	0	0	0	0	0	0	0	0	0	0	0	0	0	1	0	0
bglH_1	0	0	0	0	0	0	0	0	0	0	0	0	0	1	0	0
group_67232	0	0	0	0	0	0	0	0	0	0	0	0	0	1	0	0
group_67233	0	0	0	0	0	0	0	0	0	0	0	0	0	1	0	0
group_67234	0	0	0	0	0	0	0	0	0	0	0	0	0	1	0	0
group_67235	0	0	0	0	0	0	0	0	0	0	0	0	0	1	0	0
group_67236	0	0	0	0	0	0	0	0	0	0	0	0	0	1	0	0
group_67237	0	0	0	0	0	0	0	0	0	0	0	0	0	1	0	0
group_67238	0	0	0	0	0	0	0	0	0	0	0	0	0	1	0	0
group_67239	0	0	0	0	0	0	0	0	0	0	0	0	0	1	0	0
group_67240	0	0	0	0	0	0	0	0	0	0	0	0	0	1	0	0
group_67241	0	0	0	0	0	0	0	0	0	0	0	0	0	1	0	0
ybhR	0	0	0	0	0	0	0	0	0	0	0	0	0	1	0	0
group_67243	0	0	0	0	0	0	0	0	0	0	0	0	0	1	0	0
group_67244	0	0	0	0	0	0	0	0	0	0	0	0	0	1	0	0
group_67245	0	0	0	0	0	0	0	0	0	0	0	0	0	1	0	0
group_67246	0	0	0	0	0	0	0	0	0	0	0	0	0	1	0	0
group_67247	0	0	0	0	0	0	0	0	0	0	0	0	0	1	0	0
dhaT	0	0	0	0	0	0	0	0	0	0	0	0	0	1	0	0
group_67249	0	0	0	0	0	0	0	0	0	0	0	0	0	1	0	0
group_67250	0	0	0	0	0	0	0	0	0	0	0	0	0	1	0	0
group_67251	0	0	0	0	0	0	0	0	0	0	0	0	0	1	0	0
pdxI	0	0	0	0	0	0	0	0	0	0	0	0	0	1	0	0
group_67253	0	0	0	0	0	0	0	0	0	0	0	0	0	1	0	0
group_67254	0	0	0	0	0	0	0	0	0	0	0	0	0	1	0	0
group_67255	0	0	0	0	0	0	0	0	0	0	0	0	0	1	0	0
group_67256	0	0	0	0	0	0	0	0	0	0	0	0	0	1	0	0
mntP_1	0	0	0	0	0	0	0	0	0	0	0	0	0	1	0	0
group_67258	0	0	0	0	0	0	0	0	0	0	0	0	0	1	0	0
group_67259	0	0	0	0	0	0	0	0	0	0	0	0	0	1	0	0
group_67260	0	0	0	0	0	0	0	0	0	0	0	0	0	1	0	0
group_67261	0	0	0	0	0	0	0	0	0	0	0	0	0	1	0	0
group_67262	0	0	0	0	0	0	0	0	0	0	0	0	0	1	0	0
group_67263	0	0	0	0	0	0	0	0	0	0	0	0	0	1	0	0
group_67264	0	0	0	0	0	0	0	0	0	0	0	0	0	1	0	0
group_67265	0	0	0	0	0	0	0	0	0	0	0	0	0	1	0	0
group_67266	0	0	0	0	0	0	0	0	0	0	0	0	0	1	0	0
group_67267	0	0	0	0	0	0	0	0	0	0	0	0	0	1	0	0
group_67268	0	0	0	0	0	0	0	0	0	0	0	0	0	1	0	0
group_67269	0	0	0	0	0	0	0	0	0	0	0	0	0	1	0	0
group_67270	0	0	0	0	0	0	0	0	0	0	0	0	0	1	0	0
group_67271	0	0	0	0	0	0	0	0	0	0	0	0	0	1	0	0
group_67272	0	0	0	0	0	0	0	0	0	0	0	0	0	1	0	0
group_67273	0	0	0	0	0	0	0	0	0	0	0	0	0	1	0	0
group_67274	0	0	0	0	0	0	0	0	0	0	0	0	0	1	0	0
group_67275	0	0	0	0	0	0	0	0	0	0	0	0	0	1	0	0
group_67276	0	0	0	0	0	0	0	0	0	0	0	0	0	1	0	0
group_67277	0	0	0	0	0	0	0	0	0	0	0	0	0	1	0	0
group_67278	0	0	0	0	0	0	0	0	0	0	0	0	0	1	0	0
nagK_2	0	0	0	0	0	0	0	0	0	0	0	0	0	1	0	0
group_67280	0	0	0	0	0	0	0	0	0	0	0	0	0	1	0	0
ybjI	0	0	0	0	0	0	0	0	0	0	0	0	0	1	0	0
group_67282	0	0	0	0	0	0	0	0	0	0	0	0	0	1	0	0
group_67283	0	0	0	0	0	0	0	0	0	0	0	0	0	1	0	0
group_67284	0	0	0	0	0	0	0	0	0	0	0	0	0	1	0	0
group_67285	0	0	0	0	0	0	0	0	0	0	0	0	0	1	0	0
mntB_4	0	0	0	0	0	0	0	0	0	0	0	0	0	1	0	0
group_67287	0	0	0	0	0	0	0	0	0	0	0	0	0	1	0	0
group_67288	0	0	0	0	0	0	0	0	0	0	0	0	0	1	0	0
group_67289	0	0	0	0	0	0	0	0	0	0	0	0	0	1	0	0
group_67290	0	0	0	0	0	0	0	0	0	0	0	0	0	1	0	0
group_67291	0	0	0	0	0	0	0	0	0	0	0	0	0	1	0	0
group_67292	0	0	0	0	0	0	0	0	0	0	0	0	0	1	0	0
group_67293	0	0	0	0	0	0	0	0	0	0	0	0	0	1	0	0
group_67294	0	0	0	0	0	0	0	0	0	0	0	0	0	1	0	0
group_67295	0	0	0	0	0	0	0	0	0	0	0	0	0	1	0	0
group_67296	0	0	0	0	0	0	0	0	0	0	0	0	0	1	0	0
group_67297	0	0	0	0	0	0	0	0	0	0	0	0	0	1	0	0
maeA_1	0	0	0	0	0	0	0	0	0	0	0	0	0	1	0	0
group_67299	0	0	0	0	0	0	0	0	0	0	0	0	0	1	0	0
group_67300	0	0	0	0	0	0	0	0	0	0	0	0	0	1	0	0
group_67301	0	0	0	0	0	0	0	0	0	0	0	0	0	1	0	0
group_67302	0	0	0	0	0	0	0	0	0	0	0	0	0	1	0	0
group_67303	0	0	0	0	0	0	0	0	0	0	0	0	0	1	0	0
cntO	0	0	0	0	0	0	0	0	0	0	0	0	0	1	0	0
group_67305	0	0	0	0	0	0	0	0	0	0	0	0	0	1	0	0
group_67306	0	0	0	0	0	0	0	0	0	0	0	0	0	1	0	0
group_67307	0	0	0	0	0	0	0	0	0	0	0	0	0	1	0	0
arsB	0	0	0	0	0	0	0	0	0	0	0	0	0	1	0	0
group_67309	0	0	0	0	0	0	0	0	0	0	0	0	0	1	0	0
group_67310	0	0	0	0	0	0	0	0	0	0	0	0	0	1	0	0
group_67311	0	0	0	0	0	0	0	0	0	0	0	0	0	1	0	0
group_67312	0	0	0	0	0	0	0	0	0	0	0	0	0	1	0	0
iprA	0	0	0	0	0	0	0	0	0	0	0	0	0	1	0	0
group_67314	0	0	0	0	0	0	0	0	0	0	0	0	0	1	0	0
group_67315	0	0	0	0	0	0	0	0	0	0	0	0	0	1	0	0
hcaR_1	0	0	0	0	0	0	0	0	0	0	0	0	0	1	0	0
group_67317	0	0	0	0	0	0	0	0	0	0	0	0	0	1	0	0
group_67318	0	0	0	0	0	0	0	0	0	0	0	0	0	1	0	0
group_67319	0	0	0	0	0	0	0	0	0	0	0	0	0	1	0	0
group_67320	0	0	0	0	0	0	0	0	0	0	0	0	0	1	0	0
group_67321	0	0	0	0	0	0	0	0	0	0	0	0	0	1	0	0
group_67322	0	0	0	0	0	0	0	0	0	0	0	0	0	1	0	0
group_67323	0	0	0	0	0	0	0	0	0	0	0	0	0	1	0	0
group_67324	0	0	0	0	0	0	0	0	0	0	0	0	0	1	0	0
group_67325	0	0	0	0	0	0	0	0	0	0	0	0	0	1	0	0
group_67326	0	0	0	0	0	0	0	0	0	0	0	0	0	1	0	0
kdgM	0	0	0	0	0	0	0	0	0	0	0	0	0	1	0	0
group_67328	0	0	0	0	0	0	0	0	0	0	0	0	0	1	0	0
group_67329	0	0	0	0	0	0	0	0	0	0	0	0	0	1	0	0
group_67330	0	0	0	0	0	0	0	0	0	0	0	0	0	1	0	0
hcpA_4	0	0	0	0	0	0	0	0	0	0	0	0	0	1	0	0
group_67332	0	0	0	0	0	0	0	0	0	0	0	0	0	1	0	0
group_67333	0	0	0	0	0	0	0	0	0	0	0	0	0	1	0	0
group_67334	0	0	0	0	0	0	0	0	0	0	0	0	0	1	0	0
group_67335	0	0	0	0	0	0	0	0	0	0	0	0	0	1	0	0
group_67336	0	0	0	0	0	0	0	0	0	0	0	0	0	1	0	0
group_67337	0	0	0	0	0	0	0	0	0	0	0	0	0	1	0	0
group_67338	0	0	0	0	0	0	0	0	0	0	0	0	0	1	0	0
group_67339	0	0	0	0	0	0	0	0	0	0	0	0	0	1	0	0
group_67340	0	0	0	0	0	0	0	0	0	0	0	0	0	1	0	0
group_67341	0	0	0	0	0	0	0	0	0	0	0	0	0	1	0	0
group_67342	0	0	0	0	0	0	0	0	0	0	0	0	0	1	0	0
group_67343	0	0	0	0	0	0	0	0	0	0	0	0	0	1	0	0
group_67344	0	0	0	0	0	0	0	0	0	0	0	0	0	1	0	0
hscC	0	0	0	0	0	0	0	0	0	0	0	0	0	1	0	0
group_67346	0	0	0	0	0	0	0	0	0	0	0	0	0	1	0	0
group_67347	0	0	0	0	0	0	0	0	0	0	0	0	0	1	0	0
group_67348	0	0	0	0	0	0	0	0	0	0	0	0	0	1	0	0
group_67349	0	0	0	0	0	0	0	0	0	0	0	0	0	1	0	0
group_67350	0	0	0	0	0	0	0	0	0	0	0	0	0	1	0	0
group_67353	0	0	0	0	0	0	0	0	0	0	0	0	0	1	0	0
group_67355	0	0	0	0	0	0	0	0	0	0	0	0	0	1	0	0
group_67357	0	0	0	0	0	0	0	0	0	0	0	0	0	1	0	0
ompN_1	0	0	0	0	0	0	0	0	0	0	0	0	0	1	0	0
group_67359	0	0	0	0	0	0	0	0	0	0	0	0	0	1	0	0
group_67360	0	0	0	0	0	0	0	0	0	0	0	0	0	1	0	0
group_67361	0	0	0	0	0	0	0	0	0	0	0	0	0	1	0	0
group_67362	0	0	0	0	0	0	0	0	0	0	0	0	0	1	0	0
group_67363	0	0	0	0	0	0	0	0	0	0	0	0	0	1	0	0
group_67364	0	0	0	0	0	0	0	0	0	0	0	0	0	1	0	0
group_67365	0	0	0	0	0	0	0	0	0	0	0	0	0	1	0	0
group_67366	0	0	0	0	0	0	0	0	0	0	0	0	0	1	0	0
group_67367	0	0	0	0	0	0	0	0	0	0	0	0	0	1	0	0
group_67368	0	0	0	0	0	0	0	0	0	0	0	0	0	1	0	0
group_67369	0	0	0	0	0	0	0	0	0	0	0	0	0	1	0	0
group_67370	0	0	0	0	0	0	0	0	0	0	0	0	0	1	0	0
group_67371	0	0	0	0	0	0	0	0	0	0	0	0	0	1	0	0
group_67372	0	0	0	0	0	0	0	0	0	0	0	0	0	1	0	0
group_67373	0	0	0	0	0	0	0	0	0	0	0	0	0	1	0	0
group_67374	0	0	0	0	0	0	0	0	0	0	0	0	0	1	0	0
group_67375	0	0	0	0	0	0	0	0	0	0	0	0	0	1	0	0
group_67376	0	0	0	0	0	0	0	0	0	0	0	0	0	1	0	0
group_67377	0	0	0	0	0	0	0	0	0	0	0	0	0	1	0	0
group_67378	0	0	0	0	0	0	0	0	0	0	0	0	0	1	0	0
group_67379	0	0	0	0	0	0	0	0	0	0	0	0	0	1	0	0
group_67380	0	0	0	0	0	0	0	0	0	0	0	0	0	1	0	0
group_67381	0	0	0	0	0	0	0	0	0	0	0	0	0	1	0	0
group_67382	0	0	0	0	0	0	0	0	0	0	0	0	0	1	0	0
group_67383	0	0	0	0	0	0	0	0	0	0	0	0	0	1	0	0
iraM_2	0	0	0	0	0	0	0	0	0	0	0	0	0	1	0	0
group_67385	0	0	0	0	0	0	0	0	0	0	0	0	0	1	0	0
rrrD_2	0	0	0	0	0	0	0	0	0	0	0	0	0	1	0	0
group_67387	0	0	0	0	0	0	0	0	0	0	0	0	0	1	0	0
group_67388	0	0	0	0	0	0	0	0	0	0	0	0	0	1	0	0
group_67389	0	0	0	0	0	0	0	0	0	0	0	0	0	1	0	0
group_67390	0	0	0	0	0	0	0	0	0	0	0	0	0	1	0	0
group_67391	0	0	0	0	0	0	0	0	0	0	0	0	0	1	0	0
group_67392	0	0	0	0	0	0	0	0	0	0	0	0	0	1	0	0
group_67393	0	0	0	0	0	0	0	0	0	0	0	0	0	1	0	0
group_67394	0	0	0	0	0	0	0	0	0	0	0	0	0	1	0	0
group_67395	0	0	0	0	0	0	0	0	0	0	0	0	0	1	0	0
group_67396	0	0	0	0	0	0	0	0	0	0	0	0	0	1	0	0
group_67397	0	0	0	0	0	0	0	0	0	0	0	0	0	1	0	0
group_67398	0	0	0	0	0	0	0	0	0	0	0	0	0	1	0	0
group_67399	0	0	0	0	0	0	0	0	0	0	0	0	0	1	0	0
group_67400	0	0	0	0	0	0	0	0	0	0	0	0	0	1	0	0
group_67401	0	0	0	0	0	0	0	0	0	0	0	0	0	1	0	0
group_67402	0	0	0	0	0	0	0	0	0	0	0	0	0	1	0	0
group_67403	0	0	0	0	0	0	0	0	0	0	0	0	0	1	0	0
group_67404	0	0	0	0	0	0	0	0	0	0	0	0	0	1	0	0
group_67405	0	0	0	0	0	0	0	0	0	0	0	0	0	1	0	0
group_67406	0	0	0	0	0	0	0	0	0	0	0	0	0	1	0	0
group_67407	0	0	0	0	0	0	0	0	0	0	0	0	0	1	0	0
group_67408	0	0	0	0	0	0	0	0	0	0	0	0	0	1	0	0
group_67409	0	0	0	0	0	0	0	0	0	0	0	0	0	1	0	0
group_67410	0	0	0	0	0	0	0	0	0	0	0	0	0	1	0	0
ompN_2	0	0	0	0	0	0	0	0	0	0	0	0	0	1	0	0
group_67412	0	0	0	0	0	0	0	0	0	0	0	0	0	1	0	0
group_67413	0	0	0	0	0	0	0	0	0	0	0	0	0	1	0	0
group_67414	0	0	0	0	0	0	0	0	0	0	0	0	0	1	0	0
group_67415	0	0	0	0	0	0	0	0	0	0	0	0	0	1	0	0
group_67416	0	0	0	0	0	0	0	0	0	0	0	0	0	1	0	0
group_67417	0	0	0	0	0	0	0	0	0	0	0	0	0	1	0	0
group_67418	0	0	0	0	0	0	0	0	0	0	0	0	0	1	0	0
group_67419	0	0	0	0	0	0	0	0	0	0	0	0	0	1	0	0
group_67420	0	0	0	0	0	0	0	0	0	0	0	0	0	1	0	0
group_67421	0	0	0	0	0	0	0	0	0	0	0	0	0	1	0	0
group_67422	0	0	0	0	0	0	0	0	0	0	0	0	0	1	0	0
group_67423	0	0	0	0	0	0	0	0	0	0	0	0	0	1	0	0
group_67424	0	0	0	0	0	0	0	0	0	0	0	0	0	1	0	0
group_67425	0	0	0	0	0	0	0	0	0	0	0	0	0	1	0	0
group_67426	0	0	0	0	0	0	0	0	0	0	0	0	0	1	0	0
group_67427	0	0	0	0	0	0	0	0	0	0	0	0	0	1	0	0
group_67428	0	0	0	0	0	0	0	0	0	0	0	0	0	1	0	0
group_67429	0	0	0	0	0	0	0	0	0	0	0	0	0	1	0	0
group_67430	0	0	0	0	0	0	0	0	0	0	0	0	0	1	0	0
group_67431	0	0	0	0	0	0	0	0	0	0	0	0	0	1	0	0
group_67432	0	0	0	0	0	0	0	0	0	0	0	0	0	1	0	0
group_67433	0	0	0	0	0	0	0	0	0	0	0	0	0	1	0	0
group_67434	0	0	0	0	0	0	0	0	0	0	0	0	0	1	0	0
group_67435	0	0	0	0	0	0	0	0	0	0	0	0	0	1	0	0
group_67436	0	0	0	0	0	0	0	0	0	0	0	0	0	1	0	0
group_67437	0	0	0	0	0	0	0	0	0	0	0	0	0	1	0	0
group_67438	0	0	0	0	0	0	0	0	0	0	0	0	0	1	0	0
group_67439	0	0	0	0	0	0	0	0	0	0	0	0	0	1	0	0
intQ_2	0	0	0	0	0	0	0	0	0	0	0	0	0	1	0	0
group_67441	0	0	0	0	0	0	0	0	0	0	0	0	0	1	0	0
group_67442	0	0	0	0	0	0	0	0	0	0	0	0	0	1	0	0
group_67443	0	0	0	0	0	0	0	0	0	0	0	0	0	1	0	0
catM	0	0	0	0	0	0	0	0	0	0	0	0	0	1	0	0
group_67446	0	0	0	0	0	0	0	0	0	0	0	0	0	1	0	0
group_67447	0	0	0	0	0	0	0	0	0	0	0	0	0	1	0	0
group_67448	0	0	0	0	0	0	0	0	0	0	0	0	0	1	0	0
group_67449	0	0	0	0	0	0	0	0	0	0	0	0	0	1	0	0
group_67450	0	0	0	0	0	0	0	0	0	0	0	0	0	1	0	0
group_67451	0	0	0	0	0	0	0	0	0	0	0	0	0	1	0	0
group_67452	0	0	0	0	0	0	0	0	0	0	0	0	0	1	0	0
group_67453	0	0	0	0	0	0	0	0	0	0	0	0	0	1	0	0
emrK	0	0	0	0	0	0	0	0	0	0	0	0	0	1	0	0
group_67455	0	0	0	0	0	0	0	0	0	0	0	0	0	1	0	0
group_67456	0	0	0	0	0	0	0	0	0	0	0	0	0	1	0	0
group_67457	0	0	0	0	0	0	0	0	0	0	0	0	0	1	0	0
group_67458	0	0	0	0	0	0	0	0	0	0	0	0	0	1	0	0
group_67459	0	0	0	0	0	0	0	0	0	0	0	0	0	1	0	0
czcC	0	0	0	0	0	0	0	0	0	0	0	0	0	1	0	0
group_67461	0	0	0	0	0	0	0	0	0	0	0	0	0	1	0	0
group_67462	0	0	0	0	0	0	0	0	0	0	0	0	0	1	0	0
group_67463	0	0	0	0	0	0	0	0	0	0	0	0	0	1	0	0
group_67464	0	0	0	0	0	0	0	0	0	0	0	0	0	1	0	0
group_67465	0	0	0	0	0	0	0	0	0	0	0	0	0	1	0	0
group_67466	0	0	0	0	0	0	0	0	0	0	0	0	0	1	0	0
group_67467	0	0	0	0	0	0	0	0	0	0	0	0	0	1	0	0
group_67468	0	0	0	0	0	0	0	0	0	0	0	0	0	1	0	0
group_67469	0	0	0	0	0	0	0	0	0	0	0	0	0	1	0	0
group_67470	0	0	0	0	0	0	0	0	0	0	0	0	0	1	0	0
group_67471	0	0	0	0	0	0	0	0	0	0	0	0	0	1	0	0
rcsA_3	0	0	0	0	0	0	0	0	0	0	0	0	0	1	0	0
group_67473	0	0	0	0	0	0	0	0	0	0	0	0	0	1	0	0
group_67476	0	0	0	0	0	0	0	0	0	0	0	0	0	1	0	0
group_67477	0	0	0	0	0	0	0	0	0	0	0	0	0	1	0	0
group_67478	0	0	0	0	0	0	0	0	0	0	0	0	0	1	0	0
group_67479	0	0	0	0	0	0	0	0	0	0	0	0	0	1	0	0
group_67480	0	0	0	0	0	0	0	0	0	0	0	0	0	1	0	0
group_67481	0	0	0	0	0	0	0	0	0	0	0	0	0	1	0	0
group_67482	0	0	0	0	0	0	0	0	0	0	0	0	0	1	0	0
group_67483	0	0	0	0	0	0	0	0	0	0	0	0	0	1	0	0
group_67484	0	0	0	0	0	0	0	0	0	0	0	0	0	1	0	0
group_67485	0	0	0	0	0	0	0	0	0	0	0	0	0	1	0	0
group_67486	0	0	0	0	0	0	0	0	0	0	0	0	0	1	0	0
group_67487	0	0	0	0	0	0	0	0	0	0	0	0	0	1	0	0
group_67488	0	0	0	0	0	0	0	0	0	0	0	0	0	1	0	0
group_67489	0	0	0	0	0	0	0	0	0	0	0	0	0	1	0	0
group_67490	0	0	0	0	0	0	0	0	0	0	0	0	0	1	0	0
group_67491	0	0	0	0	0	0	0	0	0	0	0	0	0	1	0	0
group_67492	0	0	0	0	0	0	0	0	0	0	0	0	0	1	0	0
group_67493	0	0	0	0	0	0	0	0	0	0	0	0	0	1	0	0
group_67494	0	0	0	0	0	0	0	0	0	0	0	0	0	1	0	0
group_67495	0	0	0	0	0	0	0	0	0	0	0	0	0	1	0	0
rob_3	0	0	0	0	0	0	0	0	0	0	0	0	0	1	0	0
group_67497	0	0	0	0	0	0	0	0	0	0	0	0	0	1	0	0
group_67498	0	0	0	0	0	0	0	0	0	0	0	0	0	1	0	0
group_67499	0	0	0	0	0	0	0	0	0	0	0	0	0	1	0	0
tarJ	0	0	0	0	0	0	0	0	0	0	0	0	0	1	0	0
araJ	0	0	0	0	0	0	0	0	0	0	0	0	0	1	0	0
group_67502	0	0	0	0	0	0	0	0	0	0	0	0	0	1	0	0
group_67503	0	0	0	0	0	0	0	0	0	0	0	0	0	1	0	0
hsaA	0	0	0	0	0	0	0	0	0	0	0	0	0	1	0	0
group_67505	0	0	0	0	0	0	0	0	0	0	0	0	0	1	0	0
group_67506	0	0	0	0	0	0	0	0	0	0	0	0	0	1	0	0
group_67507	0	0	0	0	0	0	0	0	0	0	0	0	0	1	0	0
group_67508	0	0	0	0	0	0	0	0	0	0	0	0	0	1	0	0
traR_2	0	0	0	0	0	0	0	0	0	0	0	0	0	1	0	0
group_67510	0	0	0	0	0	0	0	0	0	0	0	0	0	1	0	0
group_67511	0	0	0	0	0	0	0	0	0	0	0	0	0	1	0	0
group_67512	0	0	0	0	0	0	0	0	0	0	0	0	0	1	0	0
group_67513	0	0	0	0	0	0	0	0	0	0	0	0	0	1	0	0
group_67514	0	0	0	0	0	0	0	0	0	0	0	0	0	1	0	0
group_67515	0	0	0	0	0	0	0	0	0	0	0	0	0	1	0	0
group_67516	0	0	0	0	0	0	0	0	0	0	0	0	0	1	0	0
group_67517	0	0	0	0	0	0	0	0	0	0	0	0	0	1	0	0
ptlE	0	0	0	0	0	0	0	0	0	0	0	0	0	1	0	0
group_67519	0	0	0	0	0	0	0	0	0	0	0	0	0	1	0	0
group_67520	0	0	0	0	0	0	0	0	0	0	0	0	0	1	0	0
group_67521	0	0	0	0	0	0	0	0	0	0	0	0	0	1	0	0
group_67522	0	0	0	0	0	0	0	0	0	0	0	0	0	1	0	0
group_67523	0	0	0	0	0	0	0	0	0	0	0	0	0	1	0	0
group_67524	0	0	0	0	0	0	0	0	0	0	0	0	0	1	0	0
group_67525	0	0	0	0	0	0	0	0	0	0	0	0	0	1	0	0
group_67526	0	0	0	0	0	0	0	0	0	0	0	0	0	1	0	0
group_67527	0	0	0	0	0	0	0	0	0	0	0	0	0	1	0	0
group_67528	0	0	0	0	0	0	0	0	0	0	0	0	0	1	0	0
group_67529	0	0	0	0	0	0	0	0	0	0	0	0	0	1	0	0
group_67530	0	0	0	0	0	0	0	0	0	0	0	0	0	1	0	0
group_67531	0	0	0	0	0	0	0	0	0	0	0	0	0	1	0	0
group_67532	0	0	0	0	0	0	0	0	0	0	0	0	0	1	0	0
group_67533	0	0	0	0	0	0	0	0	0	0	0	0	0	1	0	0
group_67534	0	0	0	0	0	0	0	0	0	0	0	0	0	1	0	0
group_67535	0	0	0	0	0	0	0	0	0	0	0	0	0	1	0	0
group_67536	0	0	0	0	0	0	0	0	0	0	0	0	0	1	0	0
group_67537	0	0	0	0	0	0	0	0	0	0	0	0	0	1	0	0
group_67538	0	0	0	0	0	0	0	0	0	0	0	0	0	1	0	0
group_67539	0	0	0	0	0	0	0	0	0	0	0	0	0	1	0	0
group_67540	0	0	0	0	0	0	0	0	0	0	0	0	0	1	0	0
pgrR_5	0	0	0	0	0	0	0	0	0	0	0	0	0	1	0	0
mlhB	0	0	0	0	0	0	0	0	0	0	0	0	0	1	0	0
group_67543	0	0	0	0	0	0	0	0	0	0	0	0	0	1	0	0
group_67544	0	0	0	0	0	0	0	0	0	0	0	0	0	1	0	0
group_67545	0	0	0	0	0	0	0	0	0	0	0	0	0	1	0	0
group_67546	0	0	0	0	0	0	0	0	0	0	0	0	0	1	0	0
group_67547	0	0	0	0	0	0	0	0	0	0	0	0	0	1	0	0
group_67548	0	0	0	0	0	0	0	0	0	0	0	0	0	1	0	0
group_67549	0	0	0	0	0	0	0	0	0	0	0	0	0	1	0	0
group_67550	0	0	0	0	0	0	0	0	0	0	0	0	0	1	0	0
group_67551	0	0	0	0	0	0	0	0	0	0	0	0	0	1	0	0
group_67552	0	0	0	0	0	0	0	0	0	0	0	0	0	1	0	0
group_67553	0	0	0	0	0	0	0	0	0	0	0	0	0	1	0	0
chrR_1	0	0	0	0	0	0	0	0	0	0	0	0	0	1	0	0
group_67555	0	0	0	0	0	0	0	0	0	0	0	0	0	1	0	0
group_67556	0	0	0	0	0	0	0	0	0	0	0	0	0	1	0	0
group_67557	0	0	0	0	0	0	0	0	0	0	0	0	0	1	0	0
group_67558	0	0	0	0	0	0	0	0	0	0	0	0	0	1	0	0
azoB	0	0	0	0	0	0	0	0	0	0	0	0	0	1	0	0
group_67560	0	0	0	0	0	0	0	0	0	0	0	0	0	1	0	0
group_67561	0	0	0	0	0	0	0	0	0	0	0	0	0	1	0	0
group_67562	0	0	0	0	0	0	0	0	0	0	0	0	0	1	0	0
group_67563	0	0	0	0	0	0	0	0	0	0	0	0	0	1	0	0
group_67564	0	0	0	0	0	0	0	0	0	0	0	0	0	1	0	0
group_67565	0	0	0	0	0	0	0	0	0	0	0	0	0	1	0	0
group_67566	0	0	0	0	0	0	0	0	0	0	0	0	0	1	0	0
group_67567	0	0	0	0	0	0	0	0	0	0	0	0	0	1	0	0
group_67568	0	0	0	0	0	0	0	0	0	0	0	0	0	1	0	0
group_67569	0	0	0	0	0	0	0	0	0	0	0	0	0	1	0	0
group_67570	0	0	0	0	0	0	0	0	0	0	0	0	0	1	0	0
hxlB	0	0	0	0	0	0	0	0	0	0	0	0	0	1	0	0
group_67572	0	0	0	0	0	0	0	0	0	0	0	0	0	1	0	0
group_67573	0	0	0	0	0	0	0	0	0	0	0	0	0	1	0	0
group_67574	0	0	0	0	0	0	0	0	0	0	0	0	0	1	0	0
gatB_2	0	0	0	0	0	0	0	0	0	0	0	0	0	1	0	0
group_67576	0	0	0	0	0	0	0	0	0	0	0	0	0	1	0	0
sorC_1	0	0	0	0	0	0	0	0	0	0	0	0	0	1	0	0
group_67578	0	0	0	0	0	0	0	0	0	0	0	0	0	1	0	0
group_67579	0	0	0	0	0	0	0	0	0	0	0	0	0	1	0	0
patB_1	0	0	0	0	0	0	0	0	0	0	0	0	0	1	0	0
group_67581	0	0	0	0	0	0	0	0	0	0	0	0	0	1	0	0
group_67582	0	0	0	0	0	0	0	0	0	0	0	0	0	1	0	0
group_67583	0	0	0	0	0	0	0	0	0	0	0	0	0	1	0	0
group_67584	0	0	0	0	0	0	0	0	0	0	0	0	0	1	0	0
group_67585	0	0	0	0	0	0	0	0	0	0	0	0	0	1	0	0
group_67586	0	0	0	0	0	0	0	0	0	0	0	0	0	1	0	0
group_67587	0	0	0	0	0	0	0	0	0	0	0	0	0	1	0	0
group_67588	0	0	0	0	0	0	0	0	0	0	0	0	0	1	0	0
trxA_1	0	0	0	0	0	0	0	0	0	0	0	0	0	1	0	0
group_67590	0	0	0	0	0	0	0	0	0	0	0	0	0	1	0	0
cymR	0	0	0	0	0	0	0	0	0	0	0	0	0	1	0	0
group_67592	0	0	0	0	0	0	0	0	0	0	0	0	0	1	0	0
group_67593	0	0	0	0	0	0	0	0	0	0	0	0	0	1	0	0
group_67594	0	0	0	0	0	0	0	0	0	0	0	0	0	1	0	0
group_67595	0	0	0	0	0	0	0	0	0	0	0	0	0	1	0	0
group_67596	0	0	0	0	0	0	0	0	0	0	0	0	0	1	0	0
maa_2	0	0	0	0	0	0	0	0	0	0	0	0	0	1	0	0
group_67598	0	0	0	0	0	0	0	0	0	0	0	0	0	1	0	0
group_67599	0	0	0	0	0	0	0	0	0	0	0	0	0	1	0	0
group_67600	0	0	0	0	0	0	0	0	0	0	0	0	0	1	0	0
group_67601	0	0	0	0	0	0	0	0	0	0	0	0	0	1	0	0
ptsJ_2	0	0	0	0	0	0	0	0	0	0	0	0	0	1	0	0
group_67603	0	0	0	0	0	0	0	0	0	0	0	0	0	1	0	0
group_67604	0	0	0	0	0	0	0	0	0	0	0	0	0	1	0	0
group_67605	0	0	0	0	0	0	0	0	0	0	0	0	0	1	0	0
group_67606	0	0	0	0	0	0	0	0	0	0	0	0	0	1	0	0
group_67607	0	0	0	0	0	0	0	0	0	0	0	0	0	1	0	0
group_67608	0	0	0	0	0	0	0	0	0	0	0	0	0	1	0	0
group_67609	0	0	0	0	0	0	0	0	0	0	0	0	0	1	0	0
group_67610	0	0	0	0	0	0	0	0	0	0	0	0	0	1	0	0
group_67611	0	0	0	0	0	0	0	0	0	0	0	0	0	1	0	0
group_67612	0	0	0	0	0	0	0	0	0	0	0	0	0	1	0	0
group_67613	0	0	0	0	0	0	0	0	0	0	0	0	0	1	0	0
group_67614	0	0	0	0	0	0	0	0	0	0	0	0	0	1	0	0
group_67615	0	0	0	0	0	0	0	0	0	0	0	0	0	1	0	0
group_67616	0	0	0	0	0	0	0	0	0	0	0	0	0	1	0	0
group_67617	0	0	0	0	0	0	0	0	0	0	0	0	0	1	0	0
group_67618	0	0	0	0	0	0	0	0	0	0	0	0	0	1	0	0
group_67619	0	0	0	0	0	0	0	0	0	0	0	0	0	1	0	0
group_67620	0	0	0	0	0	0	0	0	0	0	0	0	0	1	0	0
group_67621	0	0	0	0	0	0	0	0	0	0	0	0	0	1	0	0
group_67622	0	0	0	0	0	0	0	0	0	0	0	0	0	1	0	0
group_67623	0	0	0	0	0	0	0	0	0	0	0	0	0	1	0	0
group_67624	0	0	0	0	0	0	0	0	0	0	0	0	0	1	0	0
group_67625	0	0	0	0	0	0	0	0	0	0	0	0	0	1	0	0
dasR	0	0	0	0	0	0	0	0	0	0	0	0	0	1	0	0
group_67627	0	0	0	0	0	0	0	0	0	0	0	0	0	1	0	0
group_67628	0	0	0	0	0	0	0	0	0	0	0	0	0	1	0	0
frlD	0	0	0	0	0	0	0	0	0	0	0	0	0	1	0	0
group_67630	0	0	0	0	0	0	0	0	0	0	0	0	0	1	0	0
group_67631	0	0	0	0	0	0	0	0	0	0	0	0	0	1	0	0
group_67632	0	0	0	0	0	0	0	0	0	0	0	0	0	1	0	0
group_67633	0	0	0	0	0	0	0	0	0	0	0	0	0	1	0	0
group_67634	0	0	0	0	0	0	0	0	0	0	0	0	0	1	0	0
group_67635	0	0	0	0	0	0	0	0	0	0	0	0	0	1	0	0
pcpD	0	0	0	0	0	0	0	0	0	0	0	0	0	1	0	0
codAch2	0	0	0	0	0	0	0	0	0	0	0	0	0	1	0	0
group_67638	0	0	0	0	0	0	0	0	0	0	0	0	0	1	0	0
group_67639	0	0	0	0	0	0	0	0	0	0	0	0	0	1	0	0
group_67640	0	0	0	0	0	0	0	0	0	0	0	0	0	1	0	0
btuD_2	0	0	0	0	0	0	0	0	0	0	0	0	0	1	0	0
group_67642	0	0	0	0	0	0	0	0	0	0	0	0	0	1	0	0
group_67643	0	0	0	0	0	0	0	0	0	0	0	0	0	1	0	0
group_67644	0	0	0	0	0	0	0	0	0	0	0	0	0	1	0	0
group_67645	0	0	0	0	0	0	0	0	0	0	0	0	0	1	0	0
group_67646	0	0	0	0	0	0	0	0	0	0	0	0	0	1	0	0
group_67647	0	0	0	0	0	0	0	0	0	0	0	0	0	1	0	0
group_67648	0	0	0	0	0	0	0	0	0	0	0	0	0	1	0	0
group_67649	0	0	0	0	0	0	0	0	0	0	0	0	0	1	0	0
group_67650	0	0	0	0	0	0	0	0	0	0	0	0	0	1	0	0
group_67651	0	0	0	0	0	0	0	0	0	0	0	0	0	1	0	0
group_67652	0	0	0	0	0	0	0	0	0	0	0	0	0	1	0	0
group_67653	0	0	0	0	0	0	0	0	0	0	0	0	0	1	0	0
group_67654	0	0	0	0	0	0	0	0	0	0	0	0	0	1	0	0
group_67655	0	0	0	0	0	0	0	0	0	0	0	0	0	1	0	0
ytnP_1	0	0	0	0	0	0	0	0	0	0	0	0	0	1	0	0
group_67657	0	0	0	0	0	0	0	0	0	0	0	0	0	1	0	0
group_67658	0	0	0	0	0	0	0	0	0	0	0	0	0	1	0	0
group_67659	0	0	0	0	0	0	0	0	0	0	0	0	0	1	0	0
group_67660	0	0	0	0	0	0	0	0	0	0	0	0	0	1	0	0
group_67661	0	0	0	0	0	0	0	0	0	0	0	0	0	1	0	0
group_67662	0	0	0	0	0	0	0	0	0	0	0	0	0	1	0	0
fgd_3	0	0	0	0	0	0	0	0	0	0	0	0	0	1	0	0
group_67664	0	0	0	0	0	0	0	0	0	0	0	0	0	1	0	0
group_67665	0	0	0	0	0	0	0	0	0	0	0	0	0	1	0	0
group_67666	0	0	0	0	0	0	0	0	0	0	0	0	0	1	0	0
group_67667	0	0	0	0	0	0	0	0	0	0	0	0	0	1	0	0
group_67668	0	0	0	0	0	0	0	0	0	0	0	0	0	1	0	0
group_67669	0	0	0	0	0	0	0	0	0	0	0	0	0	1	0	0
flgK	0	0	0	0	0	0	0	0	0	0	0	0	0	1	0	0
group_67671	0	0	0	0	0	0	0	0	0	0	0	0	0	1	0	0
group_67673	0	0	0	0	0	0	0	0	0	0	0	0	0	1	0	0
group_67674	0	0	0	0	0	0	0	0	0	0	0	0	0	1	0	0
group_67675	0	0	0	0	0	0	0	0	0	0	0	0	0	1	0	0
group_67676	0	0	0	0	0	0	0	0	0	0	0	0	0	1	0	0
group_67677	0	0	0	0	0	0	0	0	0	0	0	0	0	1	0	0
group_67678	0	0	0	0	0	0	0	0	0	0	0	0	0	1	0	0
group_67679	0	0	0	0	0	0	0	0	0	0	0	0	0	1	0	0
group_67680	0	0	0	0	0	0	0	0	0	0	0	0	0	1	0	0
group_67683	0	0	0	0	0	0	0	0	0	0	0	0	0	1	0	0
group_67684	0	0	0	0	0	0	0	0	0	0	0	0	0	1	0	0
group_67685	0	0	0	0	0	0	0	0	0	0	0	0	0	1	0	0
group_67686	0	0	0	0	0	0	0	0	0	0	0	0	0	1	0	0
group_67687	0	0	0	0	0	0	0	0	0	0	0	0	0	1	0	0
group_67689	0	0	0	0	0	0	0	0	0	0	0	0	0	1	0	0
group_67690	0	0	0	0	0	0	0	0	0	0	0	0	0	1	0	0
group_67692	0	0	0	0	0	0	0	0	0	0	0	0	0	1	0	0
group_67693	0	0	0	0	0	0	0	0	0	0	0	0	0	1	0	0
group_67695	0	0	0	0	0	0	0	0	0	0	0	0	0	1	0	0
group_67696	0	0	0	0	0	0	0	0	0	0	0	0	0	1	0	0
group_67698	0	0	0	0	0	0	0	0	0	0	0	0	0	1	0	0
glgA_1	0	0	0	0	0	0	0	0	0	0	0	0	0	1	0	0
group_67700	0	0	0	0	0	0	0	0	0	0	0	0	0	1	0	0
group_67701	0	0	0	0	0	0	0	0	0	0	0	0	0	1	0	0
group_67702	0	0	0	0	0	0	0	0	0	0	0	0	0	1	0	0
group_67703	0	0	0	0	0	0	0	0	0	0	0	0	0	1	0	0
group_67704	0	0	0	0	0	0	0	0	0	0	0	0	0	1	0	0
group_67706	0	0	0	0	0	0	0	0	0	0	0	0	0	1	0	0
group_67707	0	0	0	0	0	0	0	0	0	0	0	0	0	1	0	0
group_67711	0	0	0	0	0	0	0	0	0	0	0	0	0	1	0	0
group_67712	0	0	0	0	0	0	0	0	0	0	0	0	0	1	0	0
group_67713	0	0	0	0	0	0	0	0	0	0	0	0	0	1	0	0
group_67716	0	0	0	0	0	0	0	0	0	0	0	0	0	1	0	0
pepX	0	0	0	0	0	0	0	0	0	0	0	0	0	1	0	0
group_67718	0	0	0	0	0	0	0	0	0	0	0	0	0	1	0	0
group_67719	0	0	0	0	0	0	0	0	0	0	0	0	0	1	0	0
group_67720	0	0	0	0	0	0	0	0	0	0	0	0	0	1	0	0
group_67721	0	0	0	0	0	0	0	0	0	0	0	0	0	1	0	0
bglG	0	0	0	0	0	0	0	0	0	0	0	0	0	1	0	0
bglB	0	0	0	0	0	0	0	0	0	0	0	0	0	1	0	0
group_67724	0	0	0	0	0	0	0	0	0	0	0	0	0	1	0	0
group_67725	0	0	0	0	0	0	0	0	0	0	0	0	0	1	0	0
pgrR_7	0	0	0	0	0	0	0	0	0	0	0	0	0	1	0	0
group_67727	0	0	0	0	0	0	0	0	0	0	0	0	0	1	0	0
group_67728	0	0	0	0	0	0	0	0	0	0	0	0	0	1	0	0
group_67733	0	0	0	0	0	0	0	0	0	0	0	0	0	1	0	0
group_67734	0	0	0	0	0	0	0	0	0	0	0	0	0	1	0	0
group_67735	0	0	0	0	0	0	0	0	0	0	0	0	0	1	0	0
group_67736	0	0	0	0	0	0	0	0	0	0	0	0	0	1	0	0
group_67737	0	0	0	0	0	0	0	0	0	0	0	0	0	1	0	0
group_67738	0	0	0	0	0	0	0	0	0	0	0	0	0	1	0	0
patB_2	0	0	0	0	0	0	0	0	0	0	0	0	0	1	0	0
group_67740	0	0	0	0	0	0	0	0	0	0	0	0	0	1	0	0
group_67742	0	0	0	0	0	0	0	0	0	0	0	0	0	1	0	0
group_67743	0	0	0	0	0	0	0	0	0	0	0	0	0	1	0	0
group_67745	0	0	0	0	0	0	0	0	0	0	0	0	0	1	0	0
yceB	0	0	0	0	0	0	0	0	0	0	0	0	0	1	0	0
group_67747	0	0	0	0	0	0	0	0	0	0	0	0	0	1	0	0
group_67748	0	0	0	0	0	0	0	0	0	0	0	0	0	1	0	0
group_67749	0	0	0	0	0	0	0	0	0	0	0	0	0	1	0	0
group_67750	0	0	0	0	0	0	0	0	0	0	0	0	0	1	0	0
group_67753	0	0	0	0	0	0	0	0	0	0	0	0	0	1	0	0
group_67754	0	0	0	0	0	0	0	0	0	0	0	0	0	1	0	0
group_67755	0	0	0	0	0	0	0	0	0	0	0	0	0	1	0	0
group_67756	0	0	0	0	0	0	0	0	0	0	0	0	0	1	0	0
group_67757	0	0	0	0	0	0	0	0	0	0	0	0	0	1	0	0
group_67758	0	0	0	0	0	0	0	0	0	0	0	0	0	1	0	0
group_67759	0	0	0	0	0	0	0	0	0	0	0	0	0	1	0	0
group_67761	0	0	0	0	0	0	0	0	0	0	0	0	0	1	0	0
group_67762	0	0	0	0	0	0	0	0	0	0	0	0	0	1	0	0
aatB	0	0	0	0	0	0	0	0	0	0	0	0	0	1	0	0
group_67764	0	0	0	0	0	0	0	0	0	0	0	0	0	1	0	0
group_67765	0	0	0	0	0	0	0	0	0	0	0	0	0	1	0	0
hbpA_2	0	0	0	0	0	0	0	0	0	0	0	0	0	1	0	0
dppB_3	0	0	0	0	0	0	0	0	0	0	0	0	0	1	0	0
group_67768	0	0	0	0	0	0	0	0	0	0	0	0	0	1	0	0
group_67769	0	0	0	0	0	0	0	0	0	0	0	0	0	1	0	0
group_67770	0	0	0	0	0	0	0	0	0	0	0	0	0	1	0	0
group_67771	0	0	0	0	0	0	0	0	0	0	0	0	0	1	0	0
group_67772	0	0	0	0	0	0	0	0	0	0	0	0	0	1	0	0
sutR_3	0	0	0	0	0	0	0	0	0	0	0	0	0	1	0	0
group_67774	0	0	0	0	0	0	0	0	0	0	0	0	0	1	0	0
group_67775	0	0	0	0	0	0	0	0	0	0	0	0	0	1	0	0
group_67776	0	0	0	0	0	0	0	0	0	0	0	0	0	1	0	0
fbpC2	0	0	0	0	0	0	0	0	0	0	0	0	0	1	0	0
group_67778	0	0	0	0	0	0	0	0	0	0	0	0	0	1	0	0
group_67779	0	0	0	0	0	0	0	0	0	0	0	0	0	1	0	0
group_67780	0	0	0	0	0	0	0	0	0	0	0	0	0	1	0	0
group_67781	0	0	0	0	0	0	0	0	0	0	0	0	0	1	0	0
group_67782	0	0	0	0	0	0	0	0	0	0	0	0	0	1	0	0
group_67783	0	0	0	0	0	0	0	0	0	0	0	0	0	1	0	0
group_67784	0	0	0	0	0	0	0	0	0	0	0	0	0	1	0	0
group_67785	0	0	0	0	0	0	0	0	0	0	0	0	0	1	0	0
group_67786	0	0	0	0	0	0	0	0	0	0	0	0	0	1	0	0
group_67787	0	0	0	0	0	0	0	0	0	0	0	0	0	1	0	0
group_67788	0	0	0	0	0	0	0	0	0	0	0	0	0	1	0	0
group_67789	0	0	0	0	0	0	0	0	0	0	0	0	0	1	0	0
group_67790	0	0	0	0	0	0	0	0	0	0	0	0	0	1	0	0
group_67791	0	0	0	0	0	0	0	0	0	0	0	0	0	1	0	0
group_67792	0	0	0	0	0	0	0	0	0	0	0	0	0	1	0	0
group_67793	0	0	0	0	0	0	0	0	0	0	0	0	0	1	0	0
nepI_3	0	0	0	0	0	0	0	0	0	0	0	0	0	1	0	0
group_67795	0	0	0	0	0	0	0	0	0	0	0	0	0	1	0	0
group_67796	0	0	0	0	0	0	0	0	0	0	0	0	0	1	0	0
group_67797	0	0	0	0	0	0	0	0	0	0	0	0	0	1	0	0
ydhC_1	0	0	0	0	0	0	0	0	0	0	0	0	0	1	0	0
qdo	0	0	0	0	0	0	0	0	0	0	0	0	0	1	0	0
group_67800	0	0	0	0	0	0	0	0	0	0	0	0	0	1	0	0
acrA_3	0	0	0	0	0	0	0	0	0	0	0	0	0	1	0	0
group_67802	0	0	0	0	0	0	0	0	0	0	0	0	0	1	0	0
group_67803	0	0	0	0	0	0	0	0	0	0	0	0	0	1	0	0
group_67804	0	0	0	0	0	0	0	0	0	0	0	0	0	1	0	0
group_67805	0	0	0	0	0	0	0	0	0	0	0	0	0	1	0	0
sacA	0	0	0	0	0	0	0	0	0	0	0	0	0	1	0	0
cscB_2	0	0	0	0	0	0	0	0	0	0	0	0	0	1	0	0
group_67808	0	0	0	0	0	0	0	0	0	0	0	0	0	1	0	0
group_67809	0	0	0	0	0	0	0	0	0	0	0	0	0	1	0	0
group_67810	0	0	0	0	0	0	0	0	0	0	0	0	0	1	0	0
group_67811	0	0	0	0	0	0	0	0	0	0	0	0	0	1	0	0
group_67812	0	0	0	0	0	0	0	0	0	0	0	0	0	1	0	0
group_67813	0	0	0	0	0	0	0	0	0	0	0	0	0	1	0	0
group_67814	0	0	0	0	0	0	0	0	0	0	0	0	0	1	0	0
citA_1	0	0	0	0	0	0	0	0	0	0	0	0	0	1	0	0
group_67816	0	0	0	0	0	0	0	0	0	0	0	0	0	1	0	0
group_67817	0	0	0	0	0	0	0	0	0	0	0	0	0	1	0	0
group_67818	0	0	0	0	0	0	0	0	0	0	0	0	0	1	0	0
group_67820	0	0	0	0	0	0	0	0	0	0	0	0	0	1	0	0
citG_1	0	0	0	0	0	0	0	0	0	0	0	0	0	1	0	0
group_67822	0	0	0	0	0	0	0	0	0	0	0	0	0	1	0	0
group_67823	0	0	0	0	0	0	0	0	0	0	0	0	0	1	0	0
group_67824	0	0	0	0	0	0	0	0	0	0	0	0	0	1	0	0
group_67825	0	0	0	0	0	0	0	0	0	0	0	0	0	1	0	0
group_67826	0	0	0	0	0	0	0	0	0	0	0	0	0	1	0	0
group_67827	0	0	0	0	0	0	0	0	0	0	0	0	0	1	0	0
group_67828	0	0	0	0	0	0	0	0	0	0	0	0	0	1	0	0
group_67829	0	0	0	0	0	0	0	0	0	0	0	0	0	1	0	0
hpr	0	0	0	0	0	0	0	0	0	0	0	0	0	1	0	0
group_67831	0	0	0	0	0	0	0	0	0	0	0	0	0	1	0	0
group_67833	0	0	0	0	0	0	0	0	0	0	0	0	0	1	0	0
group_67834	0	0	0	0	0	0	0	0	0	0	0	0	0	1	0	0
group_67835	0	0	0	0	0	0	0	0	0	0	0	0	0	1	0	0
group_67837	0	0	0	0	0	0	0	0	0	0	0	0	0	1	0	0
group_67838	0	0	0	0	0	0	0	0	0	0	0	0	0	1	0	0
group_67839	0	0	0	0	0	0	0	0	0	0	0	0	0	1	0	0
group_67841	0	0	0	0	0	0	0	0	0	0	0	0	0	1	0	0
group_67842	0	0	0	0	0	0	0	0	0	0	0	0	0	1	0	0
yccX	0	0	0	0	0	0	0	0	0	0	0	0	0	1	0	0
group_67844	0	0	0	0	0	0	0	0	0	0	0	0	0	1	0	0
group_67845	0	0	0	0	0	0	0	0	0	0	0	0	0	1	0	0
group_67846	0	0	0	0	0	0	0	0	0	0	0	0	0	1	0	0
group_67847	0	0	0	0	0	0	0	0	0	0	0	0	0	1	0	0
group_67848	0	0	0	0	0	0	0	0	0	0	0	0	0	1	0	0
group_67849	0	0	0	0	0	0	0	0	0	0	0	0	0	1	0	0
group_67850	0	0	0	0	0	0	0	0	0	0	0	0	0	1	0	0
group_67851	0	0	0	0	0	0	0	0	0	0	0	0	0	1	0	0
group_67852	0	0	0	0	0	0	0	0	0	0	0	0	0	1	0	0
group_67854	0	0	0	0	0	0	0	0	0	0	0	0	0	1	0	0
group_67855	0	0	0	0	0	0	0	0	0	0	0	0	0	1	0	0
ycbX_1	0	0	0	0	0	0	0	0	0	0	0	0	0	1	0	0
group_67857	0	0	0	0	0	0	0	0	0	0	0	0	0	1	0	0
group_67859	0	0	0	0	0	0	0	0	0	0	0	0	0	1	0	0
group_67861	0	0	0	0	0	0	0	0	0	0	0	0	0	1	0	0
ycbB	0	0	0	0	0	0	0	0	0	0	0	0	0	1	0	0
group_67866	0	0	0	0	0	0	0	0	0	0	0	0	0	1	0	0
group_67867	0	0	0	0	0	0	0	0	0	0	0	0	0	1	0	0
group_67868	0	0	0	0	0	0	0	0	0	0	0	0	0	1	0	0
group_67869	0	0	0	0	0	0	0	0	0	0	0	0	0	1	0	0
group_67871	0	0	0	0	0	0	0	0	0	0	0	0	0	1	0	0
group_67872	0	0	0	0	0	0	0	0	0	0	0	0	0	1	0	0
group_67876	0	0	0	0	0	0	0	0	0	0	0	0	0	1	0	0
group_67877	0	0	0	0	0	0	0	0	0	0	0	0	0	1	0	0
dmsD	0	0	0	0	0	0	0	0	0	0	0	0	0	1	0	0
group_67879	0	0	0	0	0	0	0	0	0	0	0	0	0	1	0	0
dmsA	0	0	0	0	0	0	0	0	0	0	0	0	0	1	0	0
group_67882	0	0	0	0	0	0	0	0	0	0	0	0	0	1	0	0
group_67884	0	0	0	0	0	0	0	0	0	0	0	0	0	1	0	0
cydD	0	0	0	0	0	0	0	0	0	0	0	0	0	1	0	0
group_67887	0	0	0	0	0	0	0	0	0	0	0	0	0	1	0	0
group_67888	0	0	0	0	0	0	0	0	0	0	0	0	0	1	0	0
group_67890	0	0	0	0	0	0	0	0	0	0	0	0	0	1	0	0
group_67891	0	0	0	0	0	0	0	0	0	0	0	0	0	1	0	0
group_67892	0	0	0	0	0	0	0	0	0	0	0	0	0	1	0	0
group_67893	0	0	0	0	0	0	0	0	0	0	0	0	0	1	0	0
group_67894	0	0	0	0	0	0	0	0	0	0	0	0	0	1	0	0
group_67895	0	0	0	0	0	0	0	0	0	0	0	0	0	1	0	0
group_67896	0	0	0	0	0	0	0	0	0	0	0	0	0	1	0	0
group_67898	0	0	0	0	0	0	0	0	0	0	0	0	0	1	0	0
group_67900	0	0	0	0	0	0	0	0	0	0	0	0	0	1	0	0
group_67902	0	0	0	0	0	0	0	0	0	0	0	0	0	1	0	0
group_67903	0	0	0	0	0	0	0	0	0	0	0	0	0	1	0	0
group_67904	0	0	0	0	0	0	0	0	0	0	0	0	0	1	0	0
group_67905	0	0	0	0	0	0	0	0	0	0	0	0	0	1	0	0
group_67906	0	0	0	0	0	0	0	0	0	0	0	0	0	1	0	0
group_67907	0	0	0	0	0	0	0	0	0	0	0	0	0	1	0	0
group_67908	0	0	0	0	0	0	0	0	0	0	0	0	0	1	0	0
group_67909	0	0	0	0	0	0	0	0	0	0	0	0	0	1	0	0
group_67911	0	0	0	0	0	0	0	0	0	0	0	0	0	1	0	0
group_67912	0	0	0	0	0	0	0	0	0	0	0	0	0	1	0	0
group_67915	0	0	0	0	0	0	0	0	0	0	0	0	0	1	0	0
group_67916	0	0	0	0	0	0	0	0	0	0	0	0	0	1	0	0
group_67917	0	0	0	0	0	0	0	0	0	0	0	0	0	1	0	0
group_67918	0	0	0	0	0	0	0	0	0	0	0	0	0	1	0	0
group_67919	0	0	0	0	0	0	0	0	0	0	0	0	0	1	0	0
group_67920	0	0	0	0	0	0	0	0	0	0	0	0	0	1	0	0
group_67921	0	0	0	0	0	0	0	0	0	0	0	0	0	1	0	0
dehH1	0	0	0	0	0	0	0	0	0	0	0	0	0	1	0	0
group_67924	0	0	0	0	0	0	0	0	0	0	0	0	0	1	0	0
group_67925	0	0	0	0	0	0	0	0	0	0	0	0	0	1	0	0
group_67926	0	0	0	0	0	0	0	0	0	0	0	0	0	1	0	0
group_67927	0	0	0	0	0	0	0	0	0	0	0	0	0	1	0	0
eptB_1	0	0	0	0	0	0	0	0	0	0	0	0	0	1	0	0
group_67929	0	0	0	0	0	0	0	0	0	0	0	0	0	1	0	0
group_67931	0	0	0	0	0	0	0	0	0	0	0	0	0	1	0	0
group_67932	0	0	0	0	0	0	0	0	0	0	0	0	0	1	0	0
group_67933	0	0	0	0	0	0	0	0	0	0	0	0	0	1	0	0
group_67934	0	0	0	0	0	0	0	0	0	0	0	0	0	1	0	0
sigK	0	0	0	0	0	0	0	0	0	0	0	0	0	1	0	0
group_67937	0	0	0	0	0	0	0	0	0	0	0	0	0	1	0	0
group_67939	0	0	0	0	0	0	0	0	0	0	0	0	0	1	0	0
group_67940	0	0	0	0	0	0	0	0	0	0	0	0	0	1	0	0
group_67941	0	0	0	0	0	0	0	0	0	0	0	0	0	1	0	0
group_67942	0	0	0	0	0	0	0	0	0	0	0	0	0	1	0	0
group_67943	0	0	0	0	0	0	0	0	0	0	0	0	0	1	0	0
group_67944	0	0	0	0	0	0	0	0	0	0	0	0	0	1	0	0
group_67945	0	0	0	0	0	0	0	0	0	0	0	0	0	1	0	0
group_67946	0	0	0	0	0	0	0	0	0	0	0	0	0	1	0	0
group_67947	0	0	0	0	0	0	0	0	0	0	0	0	0	1	0	0
group_67948	0	0	0	0	0	0	0	0	0	0	0	0	0	1	0	0
group_67952	0	0	0	0	0	0	0	0	0	0	0	0	0	1	0	0
group_67953	0	0	0	0	0	0	0	0	0	0	0	0	0	1	0	0
group_67954	0	0	0	0	0	0	0	0	0	0	0	0	0	1	0	0
group_67955	0	0	0	0	0	0	0	0	0	0	0	0	0	1	0	0
group_67956	0	0	0	0	0	0	0	0	0	0	0	0	0	1	0	0
group_67957	0	0	0	0	0	0	0	0	0	0	0	0	0	1	0	0
group_67958	0	0	0	0	0	0	0	0	0	0	0	0	0	1	0	0
fhuC_2	0	0	0	0	0	0	0	0	0	0	0	0	0	1	0	0
group_67961	0	0	0	0	0	0	0	0	0	0	0	0	0	1	0	0
group_67962	0	0	0	0	0	0	0	0	0	0	0	0	0	1	0	0
group_67963	0	0	0	0	0	0	0	0	0	0	0	0	0	1	0	0
group_67965	0	0	0	0	0	0	0	0	0	0	0	0	0	1	0	0
group_67967	0	0	0	0	0	0	0	0	0	0	0	0	0	1	0	0
group_67968	0	0	0	0	0	0	0	0	0	0	0	0	0	1	0	0
group_67969	0	0	0	0	0	0	0	0	0	0	0	0	0	1	0	0
group_67970	0	0	0	0	0	0	0	0	0	0	0	0	0	1	0	0
group_67971	0	0	0	0	0	0	0	0	0	0	0	0	0	1	0	0
group_67972	0	0	0	0	0	0	0	0	0	0	0	0	0	1	0	0
group_67973	0	0	0	0	0	0	0	0	0	0	0	0	0	1	0	0
group_67974	0	0	0	0	0	0	0	0	0	0	0	0	0	1	0	0
group_67975	0	0	0	0	0	0	0	0	0	0	0	0	0	1	0	0
group_67976	0	0	0	0	0	0	0	0	0	0	0	0	0	1	0	0
group_67977	0	0	0	0	0	0	0	0	0	0	0	0	0	1	0	0
group_67978	0	0	0	0	0	0	0	0	0	0	0	0	0	1	0	0
group_67979	0	0	0	0	0	0	0	0	0	0	0	0	0	1	0	0
group_67982	0	0	0	0	0	0	0	0	0	0	0	0	0	1	0	0
group_67983	0	0	0	0	0	0	0	0	0	0	0	0	0	1	0	0
group_67984	0	0	0	0	0	0	0	0	0	0	0	0	0	1	0	0
group_67987	0	0	0	0	0	0	0	0	0	0	0	0	0	1	0	0
group_67988	0	0	0	0	0	0	0	0	0	0	0	0	0	1	0	0
group_67989	0	0	0	0	0	0	0	0	0	0	0	0	0	1	0	0
group_67990	0	0	0	0	0	0	0	0	0	0	0	0	0	1	0	0
group_67992	0	0	0	0	0	0	0	0	0	0	0	0	0	1	0	0
yfaL	0	0	0	0	0	0	0	0	0	0	0	0	0	1	0	0
group_67995	0	0	0	0	0	0	0	0	0	0	0	0	0	1	0	0
ycbX_2	0	0	0	0	0	0	0	0	0	0	0	0	0	1	0	0
pncC_1	0	0	0	0	0	0	0	0	0	0	0	0	0	1	0	0
group_68000	0	0	0	0	0	0	0	0	0	0	0	0	0	1	0	0
group_68001	0	0	0	0	0	0	0	0	0	0	0	0	0	1	0	0
group_68002	0	0	0	0	0	0	0	0	0	0	0	0	0	1	0	0
group_68004	0	0	0	0	0	0	0	0	0	0	0	0	0	1	0	0
group_68005	0	0	0	0	0	0	0	0	0	0	0	0	0	1	0	0
group_68006	0	0	0	0	0	0	0	0	0	0	0	0	0	1	0	0
group_68007	0	0	0	0	0	0	0	0	0	0	0	0	0	1	0	0
group_68008	0	0	0	0	0	0	0	0	0	0	0	0	0	1	0	0
group_68024	0	0	0	0	0	0	0	0	0	0	0	0	0	1	0	0
group_68026	0	0	0	0	0	0	0	0	0	0	0	0	0	1	0	0
group_68027	0	0	0	0	0	0	0	0	0	0	0	0	0	1	0	0
ulaC_1	0	0	0	0	0	0	0	0	0	0	0	0	0	1	0	0
group_68032	0	0	0	0	0	0	0	0	0	0	0	0	0	1	0	0
group_68033	0	0	0	0	0	0	0	0	0	0	0	0	0	1	0	0
pepT_1	0	0	0	0	0	0	0	0	0	0	0	0	0	1	0	0
group_68037	0	0	0	0	0	0	0	0	0	0	0	0	0	1	0	0
group_68038	0	0	0	0	0	0	0	0	0	0	0	0	0	1	0	0
group_68039	0	0	0	0	0	0	0	0	0	0	0	0	0	1	0	0
group_68040	0	0	0	0	0	0	0	0	0	0	0	0	0	1	0	0
group_68041	0	0	0	0	0	0	0	0	0	0	0	0	0	1	0	0
group_68042	0	0	0	0	0	0	0	0	0	0	0	0	0	1	0	0
group_68043	0	0	0	0	0	0	0	0	0	0	0	0	0	1	0	0
group_68044	0	0	0	0	0	0	0	0	0	0	0	0	0	1	0	0
group_68045	0	0	0	0	0	0	0	0	0	0	0	0	0	1	0	0
group_68046	0	0	0	0	0	0	0	0	0	0	0	0	0	1	0	0
group_68047	0	0	0	0	0	0	0	0	0	0	0	0	0	1	0	0
group_68049	0	0	0	0	0	0	0	0	0	0	0	0	0	1	0	0
group_68050	0	0	0	0	0	0	0	0	0	0	0	0	0	1	0	0
group_68051	0	0	0	0	0	0	0	0	0	0	0	0	0	1	0	0
group_68053	0	0	0	0	0	0	0	0	0	0	0	0	0	1	0	0
group_68054	0	0	0	0	0	0	0	0	0	0	0	0	0	1	0	0
group_68055	0	0	0	0	0	0	0	0	0	0	0	0	0	1	0	0
mlaA	0	0	0	0	0	0	0	0	0	0	0	0	0	1	0	0
group_68057	0	0	0	0	0	0	0	0	0	0	0	0	0	1	0	0
group_68058	0	0	0	0	0	0	0	0	0	0	0	0	0	1	0	0
group_68059	0	0	0	0	0	0	0	0	0	0	0	0	0	1	0	0
ccmA	0	0	0	0	0	0	0	0	0	0	0	0	0	1	0	0
group_68062	0	0	0	0	0	0	0	0	0	0	0	0	0	1	0	0
group_68063	0	0	0	0	0	0	0	0	0	0	0	0	0	1	0	0
group_68064	0	0	0	0	0	0	0	0	0	0	0	0	0	1	0	0
group_68065	0	0	0	0	0	0	0	0	0	0	0	0	0	1	0	0
group_68066	0	0	0	0	0	0	0	0	0	0	0	0	0	1	0	0
group_68067	0	0	0	0	0	0	0	0	0	0	0	0	0	1	0	0
group_68068	0	0	0	0	0	0	0	0	0	0	0	0	0	1	0	0
group_68069	0	0	0	0	0	0	0	0	0	0	0	0	0	1	0	0
group_68070	0	0	0	0	0	0	0	0	0	0	0	0	0	1	0	0
group_68071	0	0	0	0	0	0	0	0	0	0	0	0	0	1	0	0
group_68072	0	0	0	0	0	0	0	0	0	0	0	0	0	1	0	0
group_68073	0	0	0	0	0	0	0	0	0	0	0	0	0	1	0	0
group_68074	0	0	0	0	0	0	0	0	0	0	0	0	0	1	0	0
group_68075	0	0	0	0	0	0	0	0	0	0	0	0	0	1	0	0
group_68076	0	0	0	0	0	0	0	0	0	0	0	0	0	1	0	0
group_68077	0	0	0	0	0	0	0	0	0	0	0	0	0	1	0	0
yjmB_1	0	0	0	0	0	0	0	0	0	0	0	0	0	1	0	0
iolG	0	0	0	0	0	0	0	0	0	0	0	0	0	1	0	0
group_68080	0	0	0	0	0	0	0	0	0	0	0	0	0	1	0	0
group_68081	0	0	0	0	0	0	0	0	0	0	0	0	0	1	0	0
group_68082	0	0	0	0	0	0	0	0	0	0	0	0	0	1	0	0
group_68083	0	0	0	0	0	0	0	0	0	0	0	0	0	1	0	0
group_68084	0	0	0	0	0	0	0	0	0	0	0	0	0	1	0	0
group_68085	0	0	0	0	0	0	0	0	0	0	0	0	0	1	0	0
group_68086	0	0	0	0	0	0	0	0	0	0	0	0	0	1	0	0
group_68087	0	0	0	0	0	0	0	0	0	0	0	0	0	1	0	0
group_68088	0	0	0	0	0	0	0	0	0	0	0	0	0	1	0	0
group_68089	0	0	0	0	0	0	0	0	0	0	0	0	0	1	0	0
group_68090	0	0	0	0	0	0	0	0	0	0	0	0	0	1	0	0
fhlA	0	0	0	0	0	0	0	0	0	0	0	0	0	1	0	0
hypE	0	0	0	0	0	0	0	0	0	0	0	0	0	1	0	0
group_68093	0	0	0	0	0	0	0	0	0	0	0	0	0	1	0	0
hybG	0	0	0	0	0	0	0	0	0	0	0	0	0	1	0	0
group_68095	0	0	0	0	0	0	0	0	0	0	0	0	0	1	0	0
hypA	0	0	0	0	0	0	0	0	0	0	0	0	0	1	0	0
group_68097	0	0	0	0	0	0	0	0	0	0	0	0	0	1	0	0
hyfA	0	0	0	0	0	0	0	0	0	0	0	0	0	1	0	0
group_68099	0	0	0	0	0	0	0	0	0	0	0	0	0	1	0	0
ndhI_2	0	0	0	0	0	0	0	0	0	0	0	0	0	1	0	0
group_68101	0	0	0	0	0	0	0	0	0	0	0	0	0	1	0	0
group_68102	0	0	0	0	0	0	0	0	0	0	0	0	0	1	0	0
hycI	0	0	0	0	0	0	0	0	0	0	0	0	0	1	0	0
group_68104	0	0	0	0	0	0	0	0	0	0	0	0	0	1	0	0
group_68105	0	0	0	0	0	0	0	0	0	0	0	0	0	1	0	0
group_68106	0	0	0	0	0	0	0	0	0	0	0	0	0	1	0	0
csgA	0	0	0	0	0	0	0	0	0	0	0	0	0	1	0	0
csgB	0	0	0	0	0	0	0	0	0	0	0	0	0	1	0	0
group_68109	0	0	0	0	0	0	0	0	0	0	0	0	0	1	0	0
csgE	0	0	0	0	0	0	0	0	0	0	0	0	0	1	0	0
group_68111	0	0	0	0	0	0	0	0	0	0	0	0	0	1	0	0
group_68112	0	0	0	0	0	0	0	0	0	0	0	0	0	1	0	0
group_68113	0	0	0	0	0	0	0	0	0	0	0	0	0	1	0	0
group_68114	0	0	0	0	0	0	0	0	0	0	0	0	0	1	0	0
group_68115	0	0	0	0	0	0	0	0	0	0	0	0	0	1	0	0
group_68116	0	0	0	0	0	0	0	0	0	0	0	0	0	1	0	0
group_68117	0	0	0	0	0	0	0	0	0	0	0	0	0	1	0	0
group_68118	0	0	0	0	0	0	0	0	0	0	0	0	0	1	0	0
group_68119	0	0	0	0	0	0	0	0	0	0	0	0	0	1	0	0
group_68120	0	0	0	0	0	0	0	0	0	0	0	0	0	1	0	0
group_68121	0	0	0	0	0	0	0	0	0	0	0	0	0	1	0	0
group_68122	0	0	0	0	0	0	0	0	0	0	0	0	0	1	0	0
group_68123	0	0	0	0	0	0	0	0	0	0	0	0	0	1	0	0
group_68124	0	0	0	0	0	0	0	0	0	0	0	0	0	1	0	0
group_68125	0	0	0	0	0	0	0	0	0	0	0	0	0	1	0	0
group_68126	0	0	0	0	0	0	0	0	0	0	0	0	0	1	0	0
mce2R	0	0	0	0	0	0	0	0	0	0	0	0	0	1	0	0
group_68130	0	0	0	0	0	0	0	0	0	0	0	0	0	1	0	0
group_68131	0	0	0	0	0	0	0	0	0	0	0	0	0	1	0	0
ravA	0	0	0	0	0	0	0	0	0	0	0	0	0	1	0	0
group_68135	0	0	0	0	0	0	0	0	0	0	0	0	0	1	0	0
group_68138	0	0	0	0	0	0	0	0	0	0	0	0	0	1	0	0
group_68145	0	0	0	0	0	0	0	0	0	0	0	0	0	1	0	0
group_68148	0	0	0	0	0	0	0	0	0	0	0	0	0	1	0	0
group_68149	0	0	0	0	0	0	0	0	0	0	0	0	0	1	0	0
group_68150	0	0	0	0	0	0	0	0	0	0	0	0	0	1	0	0
chrR_2	0	0	0	0	0	0	0	0	0	0	0	0	0	1	0	0
group_68152	0	0	0	0	0	0	0	0	0	0	0	0	0	1	0	0
group_68153	0	0	0	0	0	0	0	0	0	0	0	0	0	1	0	0
group_68154	0	0	0	0	0	0	0	0	0	0	0	0	0	1	0	0
group_68155	0	0	0	0	0	0	0	0	0	0	0	0	0	1	0	0
group_68163	0	0	0	0	0	0	0	0	0	0	0	0	0	1	0	0
group_68164	0	0	0	0	0	0	0	0	0	0	0	0	0	1	0	0
group_68165	0	0	0	0	0	0	0	0	0	0	0	0	0	1	0	0
group_68166	0	0	0	0	0	0	0	0	0	0	0	0	0	1	0	0
group_68167	0	0	0	0	0	0	0	0	0	0	0	0	0	1	0	0
group_68168	0	0	0	0	0	0	0	0	0	0	0	0	0	1	0	0
group_68169	0	0	0	0	0	0	0	0	0	0	0	0	0	1	0	0
group_68170	0	0	0	0	0	0	0	0	0	0	0	0	0	1	0	0
group_68171	0	0	0	0	0	0	0	0	0	0	0	0	0	1	0	0
group_68172	0	0	0	0	0	0	0	0	0	0	0	0	0	1	0	0
yiaC	0	0	0	0	0	0	0	0	0	0	0	0	0	1	0	0
group_68174	0	0	0	0	0	0	0	0	0	0	0	0	0	1	0	0
lip-1	0	0	0	0	0	0	0	0	0	0	0	0	0	1	0	0
group_68178	0	0	0	0	0	0	0	0	0	0	0	0	0	1	0	0
tadA_2	0	0	0	0	0	0	0	0	0	0	0	0	0	1	0	0
group_68181	0	0	0	0	0	0	0	0	0	0	0	0	0	1	0	0
group_68182	0	0	0	0	0	0	0	0	0	0	0	0	0	1	0	0
group_68183	0	0	0	0	0	0	0	0	0	0	0	0	0	1	0	0
group_68184	0	0	0	0	0	0	0	0	0	0	0	0	0	1	0	0
group_68185	0	0	0	0	0	0	0	0	0	0	0	0	0	1	0	0
group_68186	0	0	0	0	0	0	0	0	0	0	0	0	0	1	0	0
group_68187	0	0	0	0	0	0	0	0	0	0	0	0	0	1	0	0
group_68188	0	0	0	0	0	0	0	0	0	0	0	0	0	1	0	0
group_68189	0	0	0	0	0	0	0	0	0	0	0	0	0	1	0	0
group_68190	0	0	0	0	0	0	0	0	0	0	0	0	0	1	0	0
group_68191	0	0	0	0	0	0	0	0	0	0	0	0	0	1	0	0
group_68192	0	0	0	0	0	0	0	0	0	0	0	0	0	1	0	0
group_68193	0	0	0	0	0	0	0	0	0	0	0	0	0	1	0	0
group_68194	0	0	0	0	0	0	0	0	0	0	0	0	0	1	0	0
ydcO	0	0	0	0	0	0	0	0	0	0	0	0	0	1	0	0
group_68196	0	0	0	0	0	0	0	0	0	0	0	0	0	1	0	0
group_68197	0	0	0	0	0	0	0	0	0	0	0	0	0	1	0	0
group_68198	0	0	0	0	0	0	0	0	0	0	0	0	0	1	0	0
group_68199	0	0	0	0	0	0	0	0	0	0	0	0	0	1	0	0
group_68200	0	0	0	0	0	0	0	0	0	0	0	0	0	1	0	0
group_68201	0	0	0	0	0	0	0	0	0	0	0	0	0	1	0	0
group_68202	0	0	0	0	0	0	0	0	0	0	0	0	0	1	0	0
group_68203	0	0	0	0	0	0	0	0	0	0	0	0	0	1	0	0
group_68204	0	0	0	0	0	0	0	0	0	0	0	0	0	1	0	0
group_68205	0	0	0	0	0	0	0	0	0	0	0	0	0	1	0	0
bhsA_2	0	0	0	0	0	0	0	0	0	0	0	0	0	1	0	0
group_68208	0	0	0	0	0	0	0	0	0	0	0	0	0	1	0	0
group_68209	0	0	0	0	0	0	0	0	0	0	0	0	0	1	0	0
group_68211	0	0	0	0	0	0	0	0	0	0	0	0	0	1	0	0
group_68212	0	0	0	0	0	0	0	0	0	0	0	0	0	1	0	0
group_68213	0	0	0	0	0	0	0	0	0	0	0	0	0	1	0	0
group_68214	0	0	0	0	0	0	0	0	0	0	0	0	0	1	0	0
group_68215	0	0	0	0	0	0	0	0	0	0	0	0	0	1	0	0
group_68216	0	0	0	0	0	0	0	0	0	0	0	0	0	1	0	0
group_68218	0	0	0	0	0	0	0	0	0	0	0	0	0	1	0	0
group_68219	0	0	0	0	0	0	0	0	0	0	0	0	0	1	0	0
prlF	0	0	0	0	0	0	0	0	0	0	0	0	0	1	0	0
group_68221	0	0	0	0	0	0	0	0	0	0	0	0	0	1	0	0
oppF_4	0	0	0	0	0	0	0	0	0	0	0	0	0	1	0	0
oppD_3	0	0	0	0	0	0	0	0	0	0	0	0	0	1	0	0
ddpC_4	0	0	0	0	0	0	0	0	0	0	0	0	0	1	0	0
group_68225	0	0	0	0	0	0	0	0	0	0	0	0	0	1	0	0
group_68226	0	0	0	0	0	0	0	0	0	0	0	0	0	1	0	0
group_68227	0	0	0	0	0	0	0	0	0	0	0	0	0	1	0	0
group_68228	0	0	0	0	0	0	0	0	0	0	0	0	0	1	0	0
group_68234	0	0	0	0	0	0	0	0	0	0	0	0	0	1	0	0
group_68235	0	0	0	0	0	0	0	0	0	0	0	0	0	1	0	0
celY	0	0	0	0	0	0	0	0	0	0	0	0	0	1	0	0
group_68237	0	0	0	0	0	0	0	0	0	0	0	0	0	1	0	0
acsC	0	0	0	0	0	0	0	0	0	0	0	0	0	1	0	0
group_68239	0	0	0	0	0	0	0	0	0	0	0	0	0	1	0	0
group_68242	0	0	0	0	0	0	0	0	0	0	0	0	0	1	0	0
group_68243	0	0	0	0	0	0	0	0	0	0	0	0	0	1	0	0
group_68244	0	0	0	0	0	0	0	0	0	0	0	0	0	1	0	0
group_68245	0	0	0	0	0	0	0	0	0	0	0	0	0	1	0	0
group_68246	0	0	0	0	0	0	0	0	0	0	0	0	0	1	0	0
group_68247	0	0	0	0	0	0	0	0	0	0	0	0	0	1	0	0
group_68248	0	0	0	0	0	0	0	0	0	0	0	0	0	1	0	0
group_68249	0	0	0	0	0	0	0	0	0	0	0	0	0	1	0	0
group_68250	0	0	0	0	0	0	0	0	0	0	0	0	0	1	0	0
group_68251	0	0	0	0	0	0	0	0	0	0	0	0	0	1	0	0
group_68252	0	0	0	0	0	0	0	0	0	0	0	0	0	1	0	0
group_68253	0	0	0	0	0	0	0	0	0	0	0	0	0	1	0	0
group_68254	0	0	0	0	0	0	0	0	0	0	0	0	0	1	0	0
group_68255	0	0	0	0	0	0	0	0	0	0	0	0	0	1	0	0
ebgC	0	0	0	0	0	0	0	0	0	0	0	0	0	1	0	0
group_68257	0	0	0	0	0	0	0	0	0	0	0	0	0	1	0	0
group_68258	0	0	0	0	0	0	0	0	0	0	0	0	0	1	0	0
group_68259	0	0	0	0	0	0	0	0	0	0	0	0	0	1	0	0
group_68260	0	0	0	0	0	0	0	0	0	0	0	0	0	1	0	0
group_68261	0	0	0	0	0	0	0	0	0	0	0	0	0	1	0	0
group_68262	0	0	0	0	0	0	0	0	0	0	0	0	0	1	0	0
group_68263	0	0	0	0	0	0	0	0	0	0	0	0	0	1	0	0
ada_2	0	0	0	0	0	0	0	0	0	0	0	0	0	1	0	0
group_68265	0	0	0	0	0	0	0	0	0	0	0	0	0	1	0	0
group_68266	0	0	0	0	0	0	0	0	0	0	0	0	0	1	0	0
group_68267	0	0	0	0	0	0	0	0	0	0	0	0	0	1	0	0
group_68268	0	0	0	0	0	0	0	0	0	0	0	0	0	1	0	0
group_68269	0	0	0	0	0	0	0	0	0	0	0	0	0	1	0	0
group_68270	0	0	0	0	0	0	0	0	0	0	0	0	0	1	0	0
group_68271	0	0	0	0	0	0	0	0	0	0	0	0	0	1	0	0
dmpI	0	0	0	0	0	0	0	0	0	0	0	0	0	1	0	0
group_68273	0	0	0	0	0	0	0	0	0	0	0	0	0	1	0	0
group_68274	0	0	0	0	0	0	0	0	0	0	0	0	0	1	0	0
group_68275	0	0	0	0	0	0	0	0	0	0	0	0	0	1	0	0
group_68276	0	0	0	0	0	0	0	0	0	0	0	0	0	1	0	0
group_68277	0	0	0	0	0	0	0	0	0	0	0	0	0	1	0	0
group_68278	0	0	0	0	0	0	0	0	0	0	0	0	0	1	0	0
group_68280	0	0	0	0	0	0	0	0	0	0	0	0	0	1	0	0
group_68281	0	0	0	0	0	0	0	0	0	0	0	0	0	1	0	0
group_68282	0	0	0	0	0	0	0	0	0	0	0	0	0	1	0	0
group_68283	0	0	0	0	0	0	0	0	0	0	0	0	0	1	0	0
group_68285	0	0	0	0	0	0	0	0	0	0	0	0	0	1	0	0
group_68287	0	0	0	0	0	0	0	0	0	0	0	0	0	1	0	0
group_68288	0	0	0	0	0	0	0	0	0	0	0	0	0	1	0	0
group_68289	0	0	0	0	0	0	0	0	0	0	0	0	0	1	0	0
group_68290	0	0	0	0	0	0	0	0	0	0	0	0	0	1	0	0
group_68291	0	0	0	0	0	0	0	0	0	0	0	0	0	1	0	0
ampH_1	0	0	0	0	0	0	0	0	0	0	0	0	0	1	0	0
group_68293	0	0	0	0	0	0	0	0	0	0	0	0	0	1	0	0
group_68294	0	0	0	0	0	0	0	0	0	0	0	0	0	1	0	0
group_68295	0	0	0	0	0	0	0	0	0	0	0	0	0	1	0	0
group_68296	0	0	0	0	0	0	0	0	0	0	0	0	0	1	0	0
group_68297	0	0	0	0	0	0	0	0	0	0	0	0	0	1	0	0
group_68298	0	0	0	0	0	0	0	0	0	0	0	0	0	1	0	0
galR_1	0	0	0	0	0	0	0	0	0	0	0	0	0	1	0	0
group_68302	0	0	0	0	0	0	0	0	0	0	0	0	0	1	0	0
group_68303	0	0	0	0	0	0	0	0	0	0	0	0	0	1	0	0
group_68306	0	0	0	0	0	0	0	0	0	0	0	0	0	1	0	0
group_68308	0	0	0	0	0	0	0	0	0	0	0	0	0	1	0	0
mdeA_1	0	0	0	0	0	0	0	0	0	0	0	0	0	1	0	0
group_68310	0	0	0	0	0	0	0	0	0	0	0	0	0	1	0	0
ulaC_3	0	0	0	0	0	0	0	0	0	0	0	0	0	1	0	0
group_68312	0	0	0	0	0	0	0	0	0	0	0	0	0	1	0	0
group_68313	0	0	0	0	0	0	0	0	0	0	0	0	0	1	0	0
group_68314	0	0	0	0	0	0	0	0	0	0	0	0	0	1	0	0
group_68316	0	0	0	0	0	0	0	0	0	0	0	0	0	1	0	0
group_68317	0	0	0	0	0	0	0	0	0	0	0	0	0	1	0	0
group_68318	0	0	0	0	0	0	0	0	0	0	0	0	0	1	0	0
citG_2	0	0	0	0	0	0	0	0	0	0	0	0	0	1	0	0
group_68321	0	0	0	0	0	0	0	0	0	0	0	0	0	1	0	0
group_68322	0	0	0	0	0	0	0	0	0	0	0	0	0	1	0	0
mdcG	0	0	0	0	0	0	0	0	0	0	0	0	0	1	0	0
group_68324	0	0	0	0	0	0	0	0	0	0	0	0	0	1	0	0
group_68325	0	0	0	0	0	0	0	0	0	0	0	0	0	1	0	0
group_68326	0	0	0	0	0	0	0	0	0	0	0	0	0	1	0	0
group_68327	0	0	0	0	0	0	0	0	0	0	0	0	0	1	0	0
group_68328	0	0	0	0	0	0	0	0	0	0	0	0	0	1	0	0
group_68329	0	0	0	0	0	0	0	0	0	0	0	0	0	1	0	0
group_68330	0	0	0	0	0	0	0	0	0	0	0	0	0	1	0	0
group_68331	0	0	0	0	0	0	0	0	0	0	0	0	0	1	0	0
group_68332	0	0	0	0	0	0	0	0	0	0	0	0	0	1	0	0
group_68333	0	0	0	0	0	0	0	0	0	0	0	0	0	1	0	0
group_68334	0	0	0	0	0	0	0	0	0	0	0	0	0	1	0	0
group_68335	0	0	0	0	0	0	0	0	0	0	0	0	0	1	0	0
group_68336	0	0	0	0	0	0	0	0	0	0	0	0	0	1	0	0
fitB	0	0	0	0	0	0	0	0	0	0	0	0	0	1	0	0
group_68338	0	0	0	0	0	0	0	0	0	0	0	0	0	1	0	0
group_68339	0	0	0	0	0	0	0	0	0	0	0	0	0	1	0	0
group_68340	0	0	0	0	0	0	0	0	0	0	0	0	0	1	0	0
group_68341	0	0	0	0	0	0	0	0	0	0	0	0	0	1	0	0
group_68342	0	0	0	0	0	0	0	0	0	0	0	0	0	1	0	0
group_68343	0	0	0	0	0	0	0	0	0	0	0	0	0	1	0	0
group_68344	0	0	0	0	0	0	0	0	0	0	0	0	0	1	0	0
group_68345	0	0	0	0	0	0	0	0	0	0	0	0	0	1	0	0
group_68346	0	0	0	0	0	0	0	0	0	0	0	0	0	1	0	0
group_68347	0	0	0	0	0	0	0	0	0	0	0	0	0	1	0	0
group_68348	0	0	0	0	0	0	0	0	0	0	0	0	0	1	0	0
group_68349	0	0	0	0	0	0	0	0	0	0	0	0	0	1	0	0
group_68350	0	0	0	0	0	0	0	0	0	0	0	0	0	1	0	0
group_68351	0	0	0	0	0	0	0	0	0	0	0	0	0	1	0	0
group_68352	0	0	0	0	0	0	0	0	0	0	0	0	0	1	0	0
group_68353	0	0	0	0	0	0	0	0	0	0	0	0	0	1	0	0
group_68354	0	0	0	0	0	0	0	0	0	0	0	0	0	1	0	0
group_68355	0	0	0	0	0	0	0	0	0	0	0	0	0	1	0	0
group_68356	0	0	0	0	0	0	0	0	0	0	0	0	0	1	0	0
yhfG	0	0	0	0	0	0	0	0	0	0	0	0	0	1	0	0
group_68358	0	0	0	0	0	0	0	0	0	0	0	0	0	1	0	0
trpG_1	0	0	0	0	0	0	0	0	0	0	0	0	0	1	0	0
allS	0	0	0	0	0	0	0	0	0	0	0	0	0	1	0	0
group_68362	0	0	0	0	0	0	0	0	0	0	0	0	0	1	0	0
allR	0	0	0	0	0	0	0	0	0	0	0	0	0	1	0	0
group_68364	0	0	0	0	0	0	0	0	0	0	0	0	0	1	0	0
group_68365	0	0	0	0	0	0	0	0	0	0	0	0	0	1	0	0
glxR	0	0	0	0	0	0	0	0	0	0	0	0	0	1	0	0
ybbW	0	0	0	0	0	0	0	0	0	0	0	0	0	1	0	0
allB	0	0	0	0	0	0	0	0	0	0	0	0	0	1	0	0
ybbY	0	0	0	0	0	0	0	0	0	0	0	0	0	1	0	0
group_68370	0	0	0	0	0	0	0	0	0	0	0	0	0	1	0	0
group_68371	0	0	0	0	0	0	0	0	0	0	0	0	0	1	0	0
group_68372	0	0	0	0	0	0	0	0	0	0	0	0	0	1	0	0
group_68373	0	0	0	0	0	0	0	0	0	0	0	0	0	1	0	0
group_68374	0	0	0	0	0	0	0	0	0	0	0	0	0	1	0	0
group_68375	0	0	0	0	0	0	0	0	0	0	0	0	0	1	0	0
group_68376	0	0	0	0	0	0	0	0	0	0	0	0	0	1	0	0
group_68377	0	0	0	0	0	0	0	0	0	0	0	0	0	1	0	0
group_68378	0	0	0	0	0	0	0	0	0	0	0	0	0	1	0	0
group_68381	0	0	0	0	0	0	0	0	0	0	0	0	0	1	0	0
group_68383	0	0	0	0	0	0	0	0	0	0	0	0	0	1	0	0
group_68384	0	0	0	0	0	0	0	0	0	0	0	0	0	1	0	0
outO_1	0	0	0	0	0	0	0	0	0	0	0	0	0	1	0	0
group_68387	0	0	0	0	0	0	0	0	0	0	0	0	0	1	0	0
group_68388	0	0	0	0	0	0	0	0	0	0	0	0	0	1	0	0
group_68389	0	0	0	0	0	0	0	0	0	0	0	0	0	1	0	0
group_68390	0	0	0	0	0	0	0	0	0	0	0	0	0	1	0	0
group_68391	0	0	0	0	0	0	0	0	0	0	0	0	0	1	0	0
group_68392	0	0	0	0	0	0	0	0	0	0	0	0	0	1	0	0
pulG	0	0	0	0	0	0	0	0	0	0	0	0	0	1	0	0
gspF_2	0	0	0	0	0	0	0	0	0	0	0	0	0	1	0	0
group_68395	0	0	0	0	0	0	0	0	0	0	0	0	0	1	0	0
gspD	0	0	0	0	0	0	0	0	0	0	0	0	0	1	0	0
outC	0	0	0	0	0	0	0	0	0	0	0	0	0	1	0	0
group_68398	0	0	0	0	0	0	0	0	0	0	0	0	0	1	0	0
group_68399	0	0	0	0	0	0	0	0	0	0	0	0	0	1	0	0
group_68410	0	0	0	0	0	0	0	0	0	0	0	0	0	1	0	0
group_68411	0	0	0	0	0	0	0	0	0	0	0	0	0	1	0	0
group_68412	0	0	0	0	0	0	0	0	0	0	0	0	0	1	0	0
arfA	0	0	0	0	0	0	0	0	0	0	0	0	0	1	0	0
group_68414	0	0	0	0	0	0	0	0	0	0	0	0	0	1	0	0
group_68416	0	0	0	0	0	0	0	0	0	0	0	0	0	1	0	0
group_68417	0	0	0	0	0	0	0	0	0	0	0	0	0	1	0	0
group_68419	0	0	0	0	0	0	0	0	0	0	0	0	0	1	0	0
group_68421	0	0	0	0	0	0	0	0	0	0	0	0	0	1	0	0
group_68422	0	0	0	0	0	0	0	0	0	0	0	0	0	1	0	0
group_68423	0	0	0	0	0	0	0	0	0	0	0	0	0	1	0	0
group_68424	0	0	0	0	0	0	0	0	0	0	0	0	0	1	0	0
group_68425	0	0	0	0	0	0	0	0	0	0	0	0	0	1	0	0
mipA_1	0	0	0	0	0	0	0	0	0	0	0	0	0	1	0	0
group_68427	0	0	0	0	0	0	0	0	0	0	0	0	0	1	0	0
group_68428	0	0	0	0	0	0	0	0	0	0	0	0	0	1	0	0
group_68429	0	0	0	0	0	0	0	0	0	0	0	0	0	1	0	0
group_68430	0	0	0	0	0	0	0	0	0	0	0	0	0	1	0	0
ypeA_1	0	0	0	0	0	0	0	0	0	0	0	0	0	1	0	0
group_68432	0	0	0	0	0	0	0	0	0	0	0	0	0	1	0	0
group_68433	0	0	0	0	0	0	0	0	0	0	0	0	0	1	0	0
group_68434	0	0	0	0	0	0	0	0	0	0	0	0	0	1	0	0
group_68435	0	0	0	0	0	0	0	0	0	0	0	0	0	1	0	0
sbnB	0	0	0	0	0	0	0	0	0	0	0	0	0	1	0	0
group_68437	0	0	0	0	0	0	0	0	0	0	0	0	0	1	0	0
group_68438	0	0	0	0	0	0	0	0	0	0	0	0	0	1	0	0
gsiD_4	0	0	0	0	0	0	0	0	0	0	0	0	0	1	0	0
group_68440	0	0	0	0	0	0	0	0	0	0	0	0	0	1	0	0
group_68441	0	0	0	0	0	0	0	0	0	0	0	0	0	1	0	0
group_68442	0	0	0	0	0	0	0	0	0	0	0	0	0	1	0	0
group_68443	0	0	0	0	0	0	0	0	0	0	0	0	0	1	0	0
group_68444	0	0	0	0	0	0	0	0	0	0	0	0	0	1	0	0
group_68445	0	0	0	0	0	0	0	0	0	0	0	0	0	1	0	0
group_68446	0	0	0	0	0	0	0	0	0	0	0	0	0	1	0	0
group_68447	0	0	0	0	0	0	0	0	0	0	0	0	0	1	0	0
group_68448	0	0	0	0	0	0	0	0	0	0	0	0	0	1	0	0
group_68449	0	0	0	0	0	0	0	0	0	0	0	0	0	1	0	0
group_68450	0	0	0	0	0	0	0	0	0	0	0	0	0	1	0	0
group_68451	0	0	0	0	0	0	0	0	0	0	0	0	0	1	0	0
group_68452	0	0	0	0	0	0	0	0	0	0	0	0	0	1	0	0
group_68453	0	0	0	0	0	0	0	0	0	0	0	0	0	1	0	0
group_68454	0	0	0	0	0	0	0	0	0	0	0	0	0	1	0	0
phoB_2	0	0	0	0	0	0	0	0	0	0	0	0	0	1	0	0
group_68456	0	0	0	0	0	0	0	0	0	0	0	0	0	1	0	0
group_68457	0	0	0	0	0	0	0	0	0	0	0	0	0	1	0	0
group_68458	0	0	0	0	0	0	0	0	0	0	0	0	0	1	0	0
group_68459	0	0	0	0	0	0	0	0	0	0	0	0	0	1	0	0
group_68460	0	0	0	0	0	0	0	0	0	0	0	0	0	1	0	0
hflK_1	0	0	0	0	0	0	0	0	0	0	0	0	0	1	0	0
zosA	0	0	0	0	0	0	0	0	0	0	0	0	0	1	0	0
group_68464	0	0	0	0	0	0	0	0	0	0	0	0	0	1	0	0
group_68465	0	0	0	0	0	0	0	0	0	0	0	0	0	1	0	0
group_68467	0	0	0	0	0	0	0	0	0	0	0	0	0	1	0	0
group_68468	0	0	0	0	0	0	0	0	0	0	0	0	0	1	0	0
group_68469	0	0	0	0	0	0	0	0	0	0	0	0	0	1	0	0
dauA	0	0	0	0	0	0	0	0	0	0	0	0	0	1	0	0
group_68471	0	0	0	0	0	0	0	0	0	0	0	0	0	1	0	0
fdhC_2	0	0	0	0	0	0	0	0	0	0	0	0	0	1	0	0
fdhS_1	0	0	0	0	0	0	0	0	0	0	0	0	0	1	0	0
group_68475	0	0	0	0	0	0	0	0	0	0	0	0	0	1	0	0
group_68476	0	0	0	0	0	0	0	0	0	0	0	0	0	1	0	0
group_68477	0	0	0	0	0	0	0	0	0	0	0	0	0	1	0	0
group_68479	0	0	0	0	0	0	0	0	0	0	0	0	0	1	0	0
group_68483	0	0	0	0	0	0	0	0	0	0	0	0	0	1	0	0
smrA_2	0	0	0	0	0	0	0	0	0	0	0	0	0	1	0	0
group_68485	0	0	0	0	0	0	0	0	0	0	0	0	0	1	0	0
group_68486	0	0	0	0	0	0	0	0	0	0	0	0	0	1	0	0
group_68487	0	0	0	0	0	0	0	0	0	0	0	0	0	1	0	0
oxlT	0	0	0	0	0	0	0	0	0	0	0	0	0	1	0	0
group_68491	0	0	0	0	0	0	0	0	0	0	0	0	0	1	0	0
group_68492	0	0	0	0	0	0	0	0	0	0	0	0	0	1	0	0
group_68493	0	0	0	0	0	0	0	0	0	0	0	0	0	1	0	0
group_68494	0	0	0	0	0	0	0	0	0	0	0	0	0	1	0	0
group_68495	0	0	0	0	0	0	0	0	0	0	0	0	0	1	0	0
group_68496	0	0	0	0	0	0	0	0	0	0	0	0	0	1	0	0
group_68497	0	0	0	0	0	0	0	0	0	0	0	0	0	1	0	0
group_68498	0	0	0	0	0	0	0	0	0	0	0	0	0	1	0	0
group_68499	0	0	0	0	0	0	0	0	0	0	0	0	0	1	0	0
group_68500	0	0	0	0	0	0	0	0	0	0	0	0	0	1	0	0
group_68501	0	0	0	0	0	0	0	0	0	0	0	0	0	1	0	0
group_68503	0	0	0	0	0	0	0	0	0	0	0	0	0	1	0	0
RBKS_2	0	0	0	0	0	0	0	0	0	0	0	0	0	1	0	0
group_68505	0	0	0	0	0	0	0	0	0	0	0	0	0	1	0	0
sugA_1	0	0	0	0	0	0	0	0	0	0	0	0	0	1	0	0
group_68507	0	0	0	0	0	0	0	0	0	0	0	0	0	1	0	0
group_68508	0	0	0	0	0	0	0	0	0	0	0	0	0	1	0	0
group_68509	0	0	0	0	0	0	0	0	0	0	0	0	0	1	0	0
group_68510	0	0	0	0	0	0	0	0	0	0	0	0	0	1	0	0
group_68511	0	0	0	0	0	0	0	0	0	0	0	0	0	1	0	0
group_68512	0	0	0	0	0	0	0	0	0	0	0	0	0	1	0	0
group_68513	0	0	0	0	0	0	0	0	0	0	0	0	0	1	0	0
group_68514	0	0	0	0	0	0	0	0	0	0	0	0	0	1	0	0
group_68515	0	0	0	0	0	0	0	0	0	0	0	0	0	1	0	0
group_68516	0	0	0	0	0	0	0	0	0	0	0	0	0	1	0	0
group_68517	0	0	0	0	0	0	0	0	0	0	0	0	0	1	0	0
group_68518	0	0	0	0	0	0	0	0	0	0	0	0	0	1	0	0
group_68519	0	0	0	0	0	0	0	0	0	0	0	0	0	1	0	0
group_68520	0	0	0	0	0	0	0	0	0	0	0	0	0	1	0	0
group_68521	0	0	0	0	0	0	0	0	0	0	0	0	0	1	0	0
group_68522	0	0	0	0	0	0	0	0	0	0	0	0	0	1	0	0
group_68523	0	0	0	0	0	0	0	0	0	0	0	0	0	1	0	0
group_68524	0	0	0	0	0	0	0	0	0	0	0	0	0	1	0	0
group_68525	0	0	0	0	0	0	0	0	0	0	0	0	0	1	0	0
group_68526	0	0	0	0	0	0	0	0	0	0	0	0	0	1	0	0
group_68527	0	0	0	0	0	0	0	0	0	0	0	0	0	1	0	0
group_68528	0	0	0	0	0	0	0	0	0	0	0	0	0	1	0	0
group_68529	0	0	0	0	0	0	0	0	0	0	0	0	0	1	0	0
group_68530	0	0	0	0	0	0	0	0	0	0	0	0	0	1	0	0
group_68531	0	0	0	0	0	0	0	0	0	0	0	0	0	1	0	0
group_68532	0	0	0	0	0	0	0	0	0	0	0	0	0	1	0	0
group_68533	0	0	0	0	0	0	0	0	0	0	0	0	0	1	0	0
group_68534	0	0	0	0	0	0	0	0	0	0	0	0	0	1	0	0
fosB	0	0	0	0	0	0	0	0	0	0	0	0	0	1	0	0
group_68536	0	0	0	0	0	0	0	0	0	0	0	0	0	1	0	0
group_68537	0	0	0	0	0	0	0	0	0	0	0	0	0	1	0	0
group_68538	0	0	0	0	0	0	0	0	0	0	0	0	0	1	0	0
group_68539	0	0	0	0	0	0	0	0	0	0	0	0	0	1	0	0
malI	0	0	0	0	0	0	0	0	0	0	0	0	0	1	0	0
group_68541	0	0	0	0	0	0	0	0	0	0	0	0	0	1	0	0
group_68542	0	0	0	0	0	0	0	0	0	0	0	0	0	1	0	0
ydgJ	0	0	0	0	0	0	0	0	0	0	0	0	0	1	0	0
group_68544	0	0	0	0	0	0	0	0	0	0	0	0	0	1	0	0
group_68545	0	0	0	0	0	0	0	0	0	0	0	0	0	1	0	0
group_68546	0	0	0	0	0	0	0	0	0	0	0	0	0	1	0	0
argH_1	0	0	0	0	0	0	0	0	0	0	0	0	0	1	0	0
group_68549	0	0	0	0	0	0	0	0	0	0	0	0	0	1	0	0
group_68550	0	0	0	0	0	0	0	0	0	0	0	0	0	1	0	0
group_68551	0	0	0	0	0	0	0	0	0	0	0	0	0	1	0	0
group_68552	0	0	0	0	0	0	0	0	0	0	0	0	0	1	0	0
group_68553	0	0	0	0	0	0	0	0	0	0	0	0	0	1	0	0
group_68554	0	0	0	0	0	0	0	0	0	0	0	0	0	1	0	0
mdlB_2	0	0	0	0	0	0	0	0	0	0	0	0	0	1	0	0
group_68556	0	0	0	0	0	0	0	0	0	0	0	0	0	1	0	0
group_68557	0	0	0	0	0	0	0	0	0	0	0	0	0	1	0	0
group_68558	0	0	0	0	0	0	0	0	0	0	0	0	0	1	0	0
group_68559	0	0	0	0	0	0	0	0	0	0	0	0	0	1	0	0
group_68560	0	0	0	0	0	0	0	0	0	0	0	0	0	1	0	0
group_68561	0	0	0	0	0	0	0	0	0	0	0	0	0	1	0	0
group_68562	0	0	0	0	0	0	0	0	0	0	0	0	0	1	0	0
group_68563	0	0	0	0	0	0	0	0	0	0	0	0	0	1	0	0
group_68564	0	0	0	0	0	0	0	0	0	0	0	0	0	1	0	0
group_68565	0	0	0	0	0	0	0	0	0	0	0	0	0	1	0	0
bcsQ_2	0	0	0	0	0	0	0	0	0	0	0	0	0	1	0	0
group_68567	0	0	0	0	0	0	0	0	0	0	0	0	0	1	0	0
bcsE	0	0	0	0	0	0	0	0	0	0	0	0	0	1	0	0
group_68569	0	0	0	0	0	0	0	0	0	0	0	0	0	1	0	0
group_68570	0	0	0	0	0	0	0	0	0	0	0	0	0	1	0	0
group_68571	0	0	0	0	0	0	0	0	0	0	0	0	0	1	0	0
group_68574	0	0	0	0	0	0	0	0	0	0	0	0	0	1	0	0
group_68576	0	0	0	0	0	0	0	0	0	0	0	0	0	1	0	0
group_68577	0	0	0	0	0	0	0	0	0	0	0	0	0	1	0	0
group_68578	0	0	0	0	0	0	0	0	0	0	0	0	0	1	0	0
group_68579	0	0	0	0	0	0	0	0	0	0	0	0	0	1	0	0
group_68580	0	0	0	0	0	0	0	0	0	0	0	0	0	1	0	0
group_68581	0	0	0	0	0	0	0	0	0	0	0	0	0	1	0	0
group_68583	0	0	0	0	0	0	0	0	0	0	0	0	0	1	0	0
group_68584	0	0	0	0	0	0	0	0	0	0	0	0	0	1	0	0
group_68585	0	0	0	0	0	0	0	0	0	0	0	0	0	1	0	0
mdeA_2	0	0	0	0	0	0	0	0	0	0	0	0	0	1	0	0
oxyE	0	0	0	0	0	0	0	0	0	0	0	0	0	1	0	0
group_68589	0	0	0	0	0	0	0	0	0	0	0	0	0	1	0	0
group_68590	0	0	0	0	0	0	0	0	0	0	0	0	0	1	0	0
group_68591	0	0	0	0	0	0	0	0	0	0	0	0	0	1	0	0
rsxE	0	0	0	0	0	0	0	0	0	0	0	0	0	1	0	0
group_68593	0	0	0	0	0	0	0	0	0	0	0	0	0	1	0	0
group_68594	0	0	0	0	0	0	0	0	0	0	0	0	0	1	0	0
group_68595	0	0	0	0	0	0	0	0	0	0	0	0	0	1	0	0
rcnA	0	0	0	0	0	0	0	0	0	0	0	0	0	1	0	0
rcnR	0	0	0	0	0	0	0	0	0	0	0	0	0	1	0	0
group_68598	0	0	0	0	0	0	0	0	0	0	0	0	0	1	0	0
group_68599	0	0	0	0	0	0	0	0	0	0	0	0	0	1	0	0
group_68600	0	0	0	0	0	0	0	0	0	0	0	0	0	1	0	0
group_68602	0	0	0	0	0	0	0	0	0	0	0	0	0	1	0	0
group_68603	0	0	0	0	0	0	0	0	0	0	0	0	0	1	0	0
group_68604	0	0	0	0	0	0	0	0	0	0	0	0	0	1	0	0
asr_2	0	0	0	0	0	0	0	0	0	0	0	0	0	1	0	0
group_68606	0	0	0	0	0	0	0	0	0	0	0	0	0	1	0	0
group_68607	0	0	0	0	0	0	0	0	0	0	0	0	0	1	0	0
group_68608	0	0	0	0	0	0	0	0	0	0	0	0	0	1	0	0
group_68609	0	0	0	0	0	0	0	0	0	0	0	0	0	1	0	0
group_68610	0	0	0	0	0	0	0	0	0	0	0	0	0	1	0	0
group_68611	0	0	0	0	0	0	0	0	0	0	0	0	0	1	0	0
ugpA_2	0	0	0	0	0	0	0	0	0	0	0	0	0	1	0	0
group_68613	0	0	0	0	0	0	0	0	0	0	0	0	0	1	0	0
group_68614	0	0	0	0	0	0	0	0	0	0	0	0	0	1	0	0
group_68615	0	0	0	0	0	0	0	0	0	0	0	0	0	1	0	0
group_68616	0	0	0	0	0	0	0	0	0	0	0	0	0	1	0	0
group_68617	0	0	0	0	0	0	0	0	0	0	0	0	0	1	0	0
group_68618	0	0	0	0	0	0	0	0	0	0	0	0	0	1	0	0
group_68619	0	0	0	0	0	0	0	0	0	0	0	0	0	1	0	0
group_68620	0	0	0	0	0	0	0	0	0	0	0	0	0	1	0	0
group_68621	0	0	0	0	0	0	0	0	0	0	0	0	0	1	0	0
group_68622	0	0	0	0	0	0	0	0	0	0	0	0	0	1	0	0
group_68623	0	0	0	0	0	0	0	0	0	0	0	0	0	1	0	0
group_68624	0	0	0	0	0	0	0	0	0	0	0	0	0	1	0	0
group_68625	0	0	0	0	0	0	0	0	0	0	0	0	0	1	0	0
zntB_1	0	0	0	0	0	0	0	0	0	0	0	0	0	1	0	0
group_68627	0	0	0	0	0	0	0	0	0	0	0	0	0	1	0	0
group_68628	0	0	0	0	0	0	0	0	0	0	0	0	0	1	0	0
group_68629	0	0	0	0	0	0	0	0	0	0	0	0	0	1	0	0
group_68630	0	0	0	0	0	0	0	0	0	0	0	0	0	1	0	0
group_68631	0	0	0	0	0	0	0	0	0	0	0	0	0	1	0	0
xthA	0	0	0	0	0	0	0	0	0	0	0	0	0	1	0	0
group_68633	0	0	0	0	0	0	0	0	0	0	0	0	0	1	0	0
group_68634	0	0	0	0	0	0	0	0	0	0	0	0	0	1	0	0
group_68636	0	0	0	0	0	0	0	0	0	0	0	0	0	1	0	0
group_68637	0	0	0	0	0	0	0	0	0	0	0	0	0	1	0	0
group_68638	0	0	0	0	0	0	0	0	0	0	0	0	0	1	0	0
group_68640	0	0	0	0	0	0	0	0	0	0	0	0	0	1	0	0
group_68641	0	0	0	0	0	0	0	0	0	0	0	0	0	1	0	0
group_68642	0	0	0	0	0	0	0	0	0	0	0	0	0	1	0	0
group_68643	0	0	0	0	0	0	0	0	0	0	0	0	0	1	0	0
group_68644	0	0	0	0	0	0	0	0	0	0	0	0	0	1	0	0
group_68645	0	0	0	0	0	0	0	0	0	0	0	0	0	1	0	0
group_68646	0	0	0	0	0	0	0	0	0	0	0	0	0	1	0	0
group_68647	0	0	0	0	0	0	0	0	0	0	0	0	0	1	0	0
cdiA_1	0	0	0	0	0	0	0	0	0	0	0	0	0	1	0	0
group_68649	0	0	0	0	0	0	0	0	0	0	0	0	0	1	0	0
group_68650	0	0	0	0	0	0	0	0	0	0	0	0	0	1	0	0
group_68651	0	0	0	0	0	0	0	0	0	0	0	0	0	1	0	0
group_68652	0	0	0	0	0	0	0	0	0	0	0	0	0	1	0	0
group_68653	0	0	0	0	0	0	0	0	0	0	0	0	0	1	0	0
group_68654	0	0	0	0	0	0	0	0	0	0	0	0	0	1	0	0
group_68655	0	0	0	0	0	0	0	0	0	0	0	0	0	1	0	0
group_68656	0	0	0	0	0	0	0	0	0	0	0	0	0	1	0	0
group_68657	0	0	0	0	0	0	0	0	0	0	0	0	0	1	0	0
mdtL	0	0	0	0	0	0	0	0	0	0	0	0	0	1	0	0
group_68659	0	0	0	0	0	0	0	0	0	0	0	0	0	1	0	0
group_68660	0	0	0	0	0	0	0	0	0	0	0	0	0	1	0	0
group_68661	0	0	0	0	0	0	0	0	0	0	0	0	0	1	0	0
ydfZ	0	0	0	0	0	0	0	0	0	0	0	0	0	1	0	0
group_68663	0	0	0	0	0	0	0	0	0	0	0	0	0	1	0	0
group_68665	0	0	0	0	0	0	0	0	0	0	0	0	0	1	0	0
group_68666	0	0	0	0	0	0	0	0	0	0	0	0	0	1	0	0
group_68667	0	0	0	0	0	0	0	0	0	0	0	0	0	1	0	0
group_68668	0	0	0	0	0	0	0	0	0	0	0	0	0	1	0	0
group_68669	0	0	0	0	0	0	0	0	0	0	0	0	0	1	0	0
group_68670	0	0	0	0	0	0	0	0	0	0	0	0	0	1	0	0
group_68671	0	0	0	0	0	0	0	0	0	0	0	0	0	1	0	0
group_68672	0	0	0	0	0	0	0	0	0	0	0	0	0	1	0	0
group_68673	0	0	0	0	0	0	0	0	0	0	0	0	0	1	0	0
group_68674	0	0	0	0	0	0	0	0	0	0	0	0	0	1	0	0
group_68678	0	0	0	0	0	0	0	0	0	0	0	0	0	1	0	0
iucD_2	0	0	0	0	0	0	0	0	0	0	0	0	0	1	0	0
group_68680	0	0	0	0	0	0	0	0	0	0	0	0	0	1	0	0
mdfA_2	0	0	0	0	0	0	0	0	0	0	0	0	0	1	0	0
lpxM	0	0	0	0	0	0	0	0	0	0	0	0	0	1	0	0
group_68683	0	0	0	0	0	0	0	0	0	0	0	0	0	1	0	0
group_68684	0	0	0	0	0	0	0	0	0	0	0	0	0	1	0	0
group_68685	0	0	0	0	0	0	0	0	0	0	0	0	0	1	0	0
group_68686	0	0	0	0	0	0	0	0	0	0	0	0	0	1	0	0
group_68687	0	0	0	0	0	0	0	0	0	0	0	0	0	1	0	0
group_68688	0	0	0	0	0	0	0	0	0	0	0	0	0	1	0	0
[truncated: 1,199 more rows]

## Sheet: unique_genes_P.granadensis
	Azotobacter_chrococcum__gff.gff	Azotobacter_salinestris__gff.gff	Azotobacter_vinelandii__gff.gff	Burkholderia_ambifaria__gff.gff	Burkholderia_cenocepacia_AU_1054__gff.gff	Burkholderia_latens__gff.gff	Enterobacter_chloacae__gff.gff	Paraburkholderia_tropica__gff.gff	Pseudomonas_brassicacearum__gff.gff	Pseudomonas_fluorescens__gff.gff	Pseudomonas_granadensis__gff.gff	Pseudomonas_putida__gff.gff	Ralstonia_solanacearum__gff.gff	Ranhella_acquatilis__gff.gff	Ranhella_contaminans__gff.gff	Serratia_marcenses__gff.gff
group_128	0	0	0	0	0	0	0	0	0	0	1	0	0	0	0	0
group_129	0	0	0	0	0	0	0	0	0	0	1	0	0	0	0	0
group_130	0	0	0	0	0	0	0	0	0	0	1	0	0	0	0	0
group_131	0	0	0	0	0	0	0	0	0	0	1	0	0	0	0	0
group_132	0	0	0	0	0	0	0	0	0	0	1	0	0	0	0	0
group_474	0	0	0	0	0	0	0	0	0	0	1	0	0	0	0	0
group_4744	0	0	0	0	0	0	0	0	0	0	1	0	0	0	0	0
group_4745	0	0	0	0	0	0	0	0	0	0	1	0	0	0	0	0
group_4746	0	0	0	0	0	0	0	0	0	0	1	0	0	0	0	0
vgrG1_5	0	0	0	0	0	0	0	0	0	0	1	0	0	0	0	0
group_4748	0	0	0	0	0	0	0	0	0	0	1	0	0	0	0	0
group_4749	0	0	0	0	0	0	0	0	0	0	1	0	0	0	0	0
group_475	0	0	0	0	0	0	0	0	0	0	1	0	0	0	0	0
group_4751	0	0	0	0	0	0	0	0	0	0	1	0	0	0	0	0
group_4752	0	0	0	0	0	0	0	0	0	0	1	0	0	0	0	0
group_50995	0	0	0	0	0	0	0	0	0	0	1	0	0	0	0	0
group_50996	0	0	0	0	0	0	0	0	0	0	1	0	0	0	0	0
group_50997	0	0	0	0	0	0	0	0	0	0	1	0	0	0	0	0
group_50998	0	0	0	0	0	0	0	0	0	0	1	0	0	0	0	0
group_50999	0	0	0	0	0	0	0	0	0	0	1	0	0	0	0	0
group_51000	0	0	0	0	0	0	0	0	0	0	1	0	0	0	0	0
group_51001	0	0	0	0	0	0	0	0	0	0	1	0	0	0	0	0
group_51002	0	0	0	0	0	0	0	0	0	0	1	0	0	0	0	0
group_51003	0	0	0	0	0	0	0	0	0	0	1	0	0	0	0	0
group_51004	0	0	0	0	0	0	0	0	0	0	1	0	0	0	0	0
group_51005	0	0	0	0	0	0	0	0	0	0	1	0	0	0	0	0
group_51006	0	0	0	0	0	0	0	0	0	0	1	0	0	0	0	0
group_51007	0	0	0	0	0	0	0	0	0	0	1	0	0	0	0	0
group_51008	0	0	0	0	0	0	0	0	0	0	1	0	0	0	0	0
group_51009	0	0	0	0	0	0	0	0	0	0	1	0	0	0	0	0
group_51010	0	0	0	0	0	0	0	0	0	0	1	0	0	0	0	0
group_51011	0	0	0	0	0	0	0	0	0	0	1	0	0	0	0	0
group_51012	0	0	0	0	0	0	0	0	0	0	1	0	0	0	0	0
group_51013	0	0	0	0	0	0	0	0	0	0	1	0	0	0	0	0
group_51014	0	0	0	0	0	0	0	0	0	0	1	0	0	0	0	0
group_51015	0	0	0	0	0	0	0	0	0	0	1	0	0	0	0	0
group_51016	0	0	0	0	0	0	0	0	0	0	1	0	0	0	0	0
group_51017	0	0	0	0	0	0	0	0	0	0	1	0	0	0	0	0
group_51018	0	0	0	0	0	0	0	0	0	0	1	0	0	0	0	0
group_51019	0	0	0	0	0	0	0	0	0	0	1	0	0	0	0	0
group_51020	0	0	0	0	0	0	0	0	0	0	1	0	0	0	0	0
group_51021	0	0	0	0	0	0	0	0	0	0	1	0	0	0	0	0
group_51022	0	0	0	0	0	0	0	0	0	0	1	0	0	0	0	0
group_51023	0	0	0	0	0	0	0	0	0	0	1	0	0	0	0	0
group_51024	0	0	0	0	0	0	0	0	0	0	1	0	0	0	0	0
group_51025	0	0	0	0	0	0	0	0	0	0	1	0	0	0	0	0
group_51026	0	0	0	0	0	0	0	0	0	0	1	0	0	0	0	0
group_51027	0	0	0	0	0	0	0	0	0	0	1	0	0	0	0	0
group_51028	0	0	0	0	0	0	0	0	0	0	1	0	0	0	0	0
group_51029	0	0	0	0	0	0	0	0	0	0	1	0	0	0	0	0
group_51030	0	0	0	0	0	0	0	0	0	0	1	0	0	0	0	0
group_51031	0	0	0	0	0	0	0	0	0	0	1	0	0	0	0	0
group_51032	0	0	0	0	0	0	0	0	0	0	1	0	0	0	0	0
rlmL_1	0	0	0	0	0	0	0	0	0	0	1	0	0	0	0	0
group_51034	0	0	0	0	0	0	0	0	0	0	1	0	0	0	0	0
group_51035	0	0	0	0	0	0	0	0	0	0	1	0	0	0	0	0
group_51036	0	0	0	0	0	0	0	0	0	0	1	0	0	0	0	0
group_51037	0	0	0	0	0	0	0	0	0	0	1	0	0	0	0	0
group_51038	0	0	0	0	0	0	0	0	0	0	1	0	0	0	0	0
group_51039	0	0	0	0	0	0	0	0	0	0	1	0	0	0	0	0
group_51040	0	0	0	0	0	0	0	0	0	0	1	0	0	0	0	0
group_51041	0	0	0	0	0	0	0	0	0	0	1	0	0	0	0	0
cusR	0	0	0	0	0	0	0	0	0	0	1	0	0	0	0	0
group_51043	0	0	0	0	0	0	0	0	0	0	1	0	0	0	0	0
group_51044	0	0	0	0	0	0	0	0	0	0	1	0	0	0	0	0
group_51045	0	0	0	0	0	0	0	0	0	0	1	0	0	0	0	0
hcnB	0	0	0	0	0	0	0	0	0	0	1	0	0	0	0	0
group_51047	0	0	0	0	0	0	0	0	0	0	1	0	0	0	0	0
group_51048	0	0	0	0	0	0	0	0	0	0	1	0	0	0	0	0
group_51049	0	0	0	0	0	0	0	0	0	0	1	0	0	0	0	0
group_51050	0	0	0	0	0	0	0	0	0	0	1	0	0	0	0	0
group_51051	0	0	0	0	0	0	0	0	0	0	1	0	0	0	0	0
group_51052	0	0	0	0	0	0	0	0	0	0	1	0	0	0	0	0
group_51053	0	0	0	0	0	0	0	0	0	0	1	0	0	0	0	0
group_51054	0	0	0	0	0	0	0	0	0	0	1	0	0	0	0	0
group_51055	0	0	0	0	0	0	0	0	0	0	1	0	0	0	0	0
group_51056	0	0	0	0	0	0	0	0	0	0	1	0	0	0	0	0
group_51057	0	0	0	0	0	0	0	0	0	0	1	0	0	0	0	0
group_51058	0	0	0	0	0	0	0	0	0	0	1	0	0	0	0	0
group_51059	0	0	0	0	0	0	0	0	0	0	1	0	0	0	0	0
group_51060	0	0	0	0	0	0	0	0	0	0	1	0	0	0	0	0
group_51061	0	0	0	0	0	0	0	0	0	0	1	0	0	0	0	0
group_51062	0	0	0	0	0	0	0	0	0	0	1	0	0	0	0	0
group_51063	0	0	0	0	0	0	0	0	0	0	1	0	0	0	0	0
group_51064	0	0	0	0	0	0	0	0	0	0	1	0	0	0	0	0
group_51065	0	0	0	0	0	0	0	0	0	0	1	0	0	0	0	0
group_51066	0	0	0	0	0	0	0	0	0	0	1	0	0	0	0	0
group_51067	0	0	0	0	0	0	0	0	0	0	1	0	0	0	0	0
group_51068	0	0	0	0	0	0	0	0	0	0	1	0	0	0	0	0
group_51069	0	0	0	0	0	0	0	0	0	0	1	0	0	0	0	0
group_51070	0	0	0	0	0	0	0	0	0	0	1	0	0	0	0	0
bioI	0	0	0	0	0	0	0	0	0	0	1	0	0	0	0	0
group_51072	0	0	0	0	0	0	0	0	0	0	1	0	0	0	0	0
group_51073	0	0	0	0	0	0	0	0	0	0	1	0	0	0	0	0
group_51074	0	0	0	0	0	0	0	0	0	0	1	0	0	0	0	0
group_51075	0	0	0	0	0	0	0	0	0	0	1	0	0	0	0	0
group_51076	0	0	0	0	0	0	0	0	0	0	1	0	0	0	0	0
group_51077	0	0	0	0	0	0	0	0	0	0	1	0	0	0	0	0
group_51078	0	0	0	0	0	0	0	0	0	0	1	0	0	0	0	0
melC2_1	0	0	0	0	0	0	0	0	0	0	1	0	0	0	0	0
group_51080	0	0	0	0	0	0	0	0	0	0	1	0	0	0	0	0
group_51081	0	0	0	0	0	0	0	0	0	0	1	0	0	0	0	0
group_51082	0	0	0	0	0	0	0	0	0	0	1	0	0	0	0	0
group_51083	0	0	0	0	0	0	0	0	0	0	1	0	0	0	0	0
group_51084	0	0	0	0	0	0	0	0	0	0	1	0	0	0	0	0
siaQ	0	0	0	0	0	0	0	0	0	0	1	0	0	0	0	0
group_51086	0	0	0	0	0	0	0	0	0	0	1	0	0	0	0	0
group_51087	0	0	0	0	0	0	0	0	0	0	1	0	0	0	0	0
group_51088	0	0	0	0	0	0	0	0	0	0	1	0	0	0	0	0
group_51089	0	0	0	0	0	0	0	0	0	0	1	0	0	0	0	0
group_51090	0	0	0	0	0	0	0	0	0	0	1	0	0	0	0	0
group_51091	0	0	0	0	0	0	0	0	0	0	1	0	0	0	0	0
group_51092	0	0	0	0	0	0	0	0	0	0	1	0	0	0	0	0
group_51093	0	0	0	0	0	0	0	0	0	0	1	0	0	0	0	0
group_51094	0	0	0	0	0	0	0	0	0	0	1	0	0	0	0	0
group_51095	0	0	0	0	0	0	0	0	0	0	1	0	0	0	0	0
group_51096	0	0	0	0	0	0	0	0	0	0	1	0	0	0	0	0
group_51097	0	0	0	0	0	0	0	0	0	0	1	0	0	0	0	0
group_51098	0	0	0	0	0	0	0	0	0	0	1	0	0	0	0	0
group_51099	0	0	0	0	0	0	0	0	0	0	1	0	0	0	0	0
group_51100	0	0	0	0	0	0	0	0	0	0	1	0	0	0	0	0
group_51101	0	0	0	0	0	0	0	0	0	0	1	0	0	0	0	0
group_51102	0	0	0	0	0	0	0	0	0	0	1	0	0	0	0	0
paoB	0	0	0	0	0	0	0	0	0	0	1	0	0	0	0	0
group_51104	0	0	0	0	0	0	0	0	0	0	1	0	0	0	0	0
group_51105	0	0	0	0	0	0	0	0	0	0	1	0	0	0	0	0
group_51106	0	0	0	0	0	0	0	0	0	0	1	0	0	0	0	0
group_51107	0	0	0	0	0	0	0	0	0	0	1	0	0	0	0	0
group_51108	0	0	0	0	0	0	0	0	0	0	1	0	0	0	0	0
group_51109	0	0	0	0	0	0	0	0	0	0	1	0	0	0	0	0
group_51110	0	0	0	0	0	0	0	0	0	0	1	0	0	0	0	0
group_51111	0	0	0	0	0	0	0	0	0	0	1	0	0	0	0	0
group_51112	0	0	0	0	0	0	0	0	0	0	1	0	0	0	0	0
group_51113	0	0	0	0	0	0	0	0	0	0	1	0	0	0	0	0
group_51114	0	0	0	0	0	0	0	0	0	0	1	0	0	0	0	0
group_51115	0	0	0	0	0	0	0	0	0	0	1	0	0	0	0	0
group_51116	0	0	0	0	0	0	0	0	0	0	1	0	0	0	0	0
group_51117	0	0	0	0	0	0	0	0	0	0	1	0	0	0	0	0
group_51118	0	0	0	0	0	0	0	0	0	0	1	0	0	0	0	0
group_51119	0	0	0	0	0	0	0	0	0	0	1	0	0	0	0	0
group_51120	0	0	0	0	0	0	0	0	0	0	1	0	0	0	0	0
group_51121	0	0	0	0	0	0	0	0	0	0	1	0	0	0	0	0
group_51122	0	0	0	0	0	0	0	0	0	0	1	0	0	0	0	0
group_51123	0	0	0	0	0	0	0	0	0	0	1	0	0	0	0	0
group_51124	0	0	0	0	0	0	0	0	0	0	1	0	0	0	0	0
group_51125	0	0	0	0	0	0	0	0	0	0	1	0	0	0	0	0
group_51126	0	0	0	0	0	0	0	0	0	0	1	0	0	0	0	0
group_51127	0	0	0	0	0	0	0	0	0	0	1	0	0	0	0	0
group_51128	0	0	0	0	0	0	0	0	0	0	1	0	0	0	0	0
group_51129	0	0	0	0	0	0	0	0	0	0	1	0	0	0	0	0
group_51130	0	0	0	0	0	0	0	0	0	0	1	0	0	0	0	0
group_51131	0	0	0	0	0	0	0	0	0	0	1	0	0	0	0	0
group_51132	0	0	0	0	0	0	0	0	0	0	1	0	0	0	0	0
group_51133	0	0	0	0	0	0	0	0	0	0	1	0	0	0	0	0
group_51134	0	0	0	0	0	0	0	0	0	0	1	0	0	0	0	0
group_51135	0	0	0	0	0	0	0	0	0	0	1	0	0	0	0	0
group_51136	0	0	0	0	0	0	0	0	0	0	1	0	0	0	0	0
group_51137	0	0	0	0	0	0	0	0	0	0	1	0	0	0	0	0
group_51138	0	0	0	0	0	0	0	0	0	0	1	0	0	0	0	0
group_51139	0	0	0	0	0	0	0	0	0	0	1	0	0	0	0	0
group_51140	0	0	0	0	0	0	0	0	0	0	1	0	0	0	0	0
group_51141	0	0	0	0	0	0	0	0	0	0	1	0	0	0	0	0
group_51142	0	0	0	0	0	0	0	0	0	0	1	0	0	0	0	0
group_51143	0	0	0	0	0	0	0	0	0	0	1	0	0	0	0	0
group_51144	0	0	0	0	0	0	0	0	0	0	1	0	0	0	0	0
group_51145	0	0	0	0	0	0	0	0	0	0	1	0	0	0	0	0
group_51146	0	0	0	0	0	0	0	0	0	0	1	0	0	0	0	0
group_51147	0	0	0	0	0	0	0	0	0	0	1	0	0	0	0	0
aguA_1	0	0	0	0	0	0	0	0	0	0	1	0	0	0	0	0
group_51149	0	0	0	0	0	0	0	0	0	0	1	0	0	0	0	0
alkA_1	0	0	0	0	0	0	0	0	0	0	1	0	0	0	0	0
group_51151	0	0	0	0	0	0	0	0	0	0	1	0	0	0	0	0
group_51152	0	0	0	0	0	0	0	0	0	0	1	0	0	0	0	0
group_51153	0	0	0	0	0	0	0	0	0	0	1	0	0	0	0	0
group_51154	0	0	0	0	0	0	0	0	0	0	1	0	0	0	0	0
group_51155	0	0	0	0	0	0	0	0	0	0	1	0	0	0	0	0
group_51156	0	0	0	0	0	0	0	0	0	0	1	0	0	0	0	0
group_51157	0	0	0	0	0	0	0	0	0	0	1	0	0	0	0	0
group_51158	0	0	0	0	0	0	0	0	0	0	1	0	0	0	0	0
group_51159	0	0	0	0	0	0	0	0	0	0	1	0	0	0	0	0
group_51160	0	0	0	0	0	0	0	0	0	0	1	0	0	0	0	0
group_51161	0	0	0	0	0	0	0	0	0	0	1	0	0	0	0	0
group_51162	0	0	0	0	0	0	0	0	0	0	1	0	0	0	0	0
group_51163	0	0	0	0	0	0	0	0	0	0	1	0	0	0	0	0
group_51164	0	0	0	0	0	0	0	0	0	0	1	0	0	0	0	0
group_51165	0	0	0	0	0	0	0	0	0	0	1	0	0	0	0	0
group_51166	0	0	0	0	0	0	0	0	0	0	1	0	0	0	0	0
group_51167	0	0	0	0	0	0	0	0	0	0	1	0	0	0	0	0
group_51168	0	0	0	0	0	0	0	0	0	0	1	0	0	0	0	0
group_51169	0	0	0	0	0	0	0	0	0	0	1	0	0	0	0	0
group_51170	0	0	0	0	0	0	0	0	0	0	1	0	0	0	0	0
group_51171	0	0	0	0	0	0	0	0	0	0	1	0	0	0	0	0
group_51172	0	0	0	0	0	0	0	0	0	0	1	0	0	0	0	0
group_51173	0	0	0	0	0	0	0	0	0	0	1	0	0	0	0	0
appA_1	0	0	0	0	0	0	0	0	0	0	1	0	0	0	0	0
group_51175	0	0	0	0	0	0	0	0	0	0	1	0	0	0	0	0
group_51176	0	0	0	0	0	0	0	0	0	0	1	0	0	0	0	0
group_51177	0	0	0	0	0	0	0	0	0	0	1	0	0	0	0	0
group_51178	0	0	0	0	0	0	0	0	0	0	1	0	0	0	0	0
group_51179	0	0	0	0	0	0	0	0	0	0	1	0	0	0	0	0
group_51180	0	0	0	0	0	0	0	0	0	0	1	0	0	0	0	0
group_51181	0	0	0	0	0	0	0	0	0	0	1	0	0	0	0	0
group_51182	0	0	0	0	0	0	0	0	0	0	1	0	0	0	0	0
group_51183	0	0	0	0	0	0	0	0	0	0	1	0	0	0	0	0
group_51184	0	0	0	0	0	0	0	0	0	0	1	0	0	0	0	0
group_51185	0	0	0	0	0	0	0	0	0	0	1	0	0	0	0	0
group_51186	0	0	0	0	0	0	0	0	0	0	1	0	0	0	0	0
group_51187	0	0	0	0	0	0	0	0	0	0	1	0	0	0	0	0
group_51188	0	0	0	0	0	0	0	0	0	0	1	0	0	0	0	0
group_51189	0	0	0	0	0	0	0	0	0	0	1	0	0	0	0	0
group_51190	0	0	0	0	0	0	0	0	0	0	1	0	0	0	0	0
group_51191	0	0	0	0	0	0	0	0	0	0	1	0	0	0	0	0
group_51192	0	0	0	0	0	0	0	0	0	0	1	0	0	0	0	0
group_51193	0	0	0	0	0	0	0	0	0	0	1	0	0	0	0	0
group_51194	0	0	0	0	0	0	0	0	0	0	1	0	0	0	0	0
mdoB_1	0	0	0	0	0	0	0	0	0	0	1	0	0	0	0	0
group_51196	0	0	0	0	0	0	0	0	0	0	1	0	0	0	0	0
group_51197	0	0	0	0	0	0	0	0	0	0	1	0	0	0	0	0
group_51198	0	0	0	0	0	0	0	0	0	0	1	0	0	0	0	0
group_51199	0	0	0	0	0	0	0	0	0	0	1	0	0	0	0	0
group_51200	0	0	0	0	0	0	0	0	0	0	1	0	0	0	0	0
group_51201	0	0	0	0	0	0	0	0	0	0	1	0	0	0	0	0
ypmQ	0	0	0	0	0	0	0	0	0	0	1	0	0	0	0	0
group_51203	0	0	0	0	0	0	0	0	0	0	1	0	0	0	0	0
group_51204	0	0	0	0	0	0	0	0	0	0	1	0	0	0	0	0
grsB_1	0	0	0	0	0	0	0	0	0	0	1	0	0	0	0	0
grsB_2	0	0	0	0	0	0	0	0	0	0	1	0	0	0	0	0
group_51207	0	0	0	0	0	0	0	0	0	0	1	0	0	0	0	0
group_51208	0	0	0	0	0	0	0	0	0	0	1	0	0	0	0	0
group_51209	0	0	0	0	0	0	0	0	0	0	1	0	0	0	0	0
group_51210	0	0	0	0	0	0	0	0	0	0	1	0	0	0	0	0
group_51211	0	0	0	0	0	0	0	0	0	0	1	0	0	0	0	0
group_51212	0	0	0	0	0	0	0	0	0	0	1	0	0	0	0	0
group_51213	0	0	0	0	0	0	0	0	0	0	1	0	0	0	0	0
group_51214	0	0	0	0	0	0	0	0	0	0	1	0	0	0	0	0
group_51215	0	0	0	0	0	0	0	0	0	0	1	0	0	0	0	0
group_51216	0	0	0	0	0	0	0	0	0	0	1	0	0	0	0	0
group_51217	0	0	0	0	0	0	0	0	0	0	1	0	0	0	0	0
group_51218	0	0	0	0	0	0	0	0	0	0	1	0	0	0	0	0
group_51219	0	0	0	0	0	0	0	0	0	0	1	0	0	0	0	0
group_51220	0	0	0	0	0	0	0	0	0	0	1	0	0	0	0	0
group_51221	0	0	0	0	0	0	0	0	0	0	1	0	0	0	0	0
group_51222	0	0	0	0	0	0	0	0	0	0	1	0	0	0	0	0
group_51223	0	0	0	0	0	0	0	0	0	0	1	0	0	0	0	0
group_51224	0	0	0	0	0	0	0	0	0	0	1	0	0	0	0	0
group_51225	0	0	0	0	0	0	0	0	0	0	1	0	0	0	0	0
group_51226	0	0	0	0	0	0	0	0	0	0	1	0	0	0	0	0
group_51227	0	0	0	0	0	0	0	0	0	0	1	0	0	0	0	0
group_51228	0	0	0	0	0	0	0	0	0	0	1	0	0	0	0	0
group_51229	0	0	0	0	0	0	0	0	0	0	1	0	0	0	0	0
group_51230	0	0	0	0	0	0	0	0	0	0	1	0	0	0	0	0
group_51231	0	0	0	0	0	0	0	0	0	0	1	0	0	0	0	0
proR	0	0	0	0	0	0	0	0	0	0	1	0	0	0	0	0
group_51233	0	0	0	0	0	0	0	0	0	0	1	0	0	0	0	0
group_51234	0	0	0	0	0	0	0	0	0	0	1	0	0	0	0	0
group_51235	0	0	0	0	0	0	0	0	0	0	1	0	0	0	0	0
group_51236	0	0	0	0	0	0	0	0	0	0	1	0	0	0	0	0
group_51237	0	0	0	0	0	0	0	0	0	0	1	0	0	0	0	0
wecD_3	0	0	0	0	0	0	0	0	0	0	1	0	0	0	0	0
group_51239	0	0	0	0	0	0	0	0	0	0	1	0	0	0	0	0
group_51240	0	0	0	0	0	0	0	0	0	0	1	0	0	0	0	0
group_51241	0	0	0	0	0	0	0	0	0	0	1	0	0	0	0	0
group_51242	0	0	0	0	0	0	0	0	0	0	1	0	0	0	0	0
group_51243	0	0	0	0	0	0	0	0	0	0	1	0	0	0	0	0
group_51244	0	0	0	0	0	0	0	0	0	0	1	0	0	0	0	0
group_51245	0	0	0	0	0	0	0	0	0	0	1	0	0	0	0	0
group_51246	0	0	0	0	0	0	0	0	0	0	1	0	0	0	0	0
group_51247	0	0	0	0	0	0	0	0	0	0	1	0	0	0	0	0
vldW_1	0	0	0	0	0	0	0	0	0	0	1	0	0	0	0	0
group_51249	0	0	0	0	0	0	0	0	0	0	1	0	0	0	0	0
group_51250	0	0	0	0	0	0	0	0	0	0	1	0	0	0	0	0
metP_1	0	0	0	0	0	0	0	0	0	0	1	0	0	0	0	0
group_51252	0	0	0	0	0	0	0	0	0	0	1	0	0	0	0	0
group_51253	0	0	0	0	0	0	0	0	0	0	1	0	0	0	0	0
group_51254	0	0	0	0	0	0	0	0	0	0	1	0	0	0	0	0
group_51255	0	0	0	0	0	0	0	0	0	0	1	0	0	0	0	0
group_51256	0	0	0	0	0	0	0	0	0	0	1	0	0	0	0	0
group_51257	0	0	0	0	0	0	0	0	0	0	1	0	0	0	0	0
group_51258	0	0	0	0	0	0	0	0	0	0	1	0	0	0	0	0
group_51259	0	0	0	0	0	0	0	0	0	0	1	0	0	0	0	0
group_51260	0	0	0	0	0	0	0	0	0	0	1	0	0	0	0	0
hldE_1	0	0	0	0	0	0	0	0	0	0	1	0	0	0	0	0
group_51262	0	0	0	0	0	0	0	0	0	0	1	0	0	0	0	0
group_51263	0	0	0	0	0	0	0	0	0	0	1	0	0	0	0	0
group_51264	0	0	0	0	0	0	0	0	0	0	1	0	0	0	0	0
group_51265	0	0	0	0	0	0	0	0	0	0	1	0	0	0	0	0
fdtB	0	0	0	0	0	0	0	0	0	0	1	0	0	0	0	0
group_51267	0	0	0	0	0	0	0	0	0	0	1	0	0	0	0	0
group_51268	0	0	0	0	0	0	0	0	0	0	1	0	0	0	0	0
group_51269	0	0	0	0	0	0	0	0	0	0	1	0	0	0	0	0
cmoA_1	0	0	0	0	0	0	0	0	0	0	1	0	0	0	0	0
group_51271	0	0	0	0	0	0	0	0	0	0	1	0	0	0	0	0
group_51272	0	0	0	0	0	0	0	0	0	0	1	0	0	0	0	0
group_51273	0	0	0	0	0	0	0	0	0	0	1	0	0	0	0	0
group_51274	0	0	0	0	0	0	0	0	0	0	1	0	0	0	0	0
group_51275	0	0	0	0	0	0	0	0	0	0	1	0	0	0	0	0
group_51276	0	0	0	0	0	0	0	0	0	0	1	0	0	0	0	0
group_51277	0	0	0	0	0	0	0	0	0	0	1	0	0	0	0	0
group_51278	0	0	0	0	0	0	0	0	0	0	1	0	0	0	0	0
group_51279	0	0	0	0	0	0	0	0	0	0	1	0	0	0	0	0
group_51280	0	0	0	0	0	0	0	0	0	0	1	0	0	0	0	0
group_51281	0	0	0	0	0	0	0	0	0	0	1	0	0	0	0	0
group_51282	0	0	0	0	0	0	0	0	0	0	1	0	0	0	0	0
wecD_4	0	0	0	0	0	0	0	0	0	0	1	0	0	0	0	0
group_51284	0	0	0	0	0	0	0	0	0	0	1	0	0	0	0	0
group_51285	0	0	0	0	0	0	0	0	0	0	1	0	0	0	0	0
cmk_1	0	0	0	0	0	0	0	0	0	0	1	0	0	0	0	0
group_51287	0	0	0	0	0	0	0	0	0	0	1	0	0	0	0	0
group_51288	0	0	0	0	0	0	0	0	0	0	1	0	0	0	0	0
group_51289	0	0	0	0	0	0	0	0	0	0	1	0	0	0	0	0
group_51290	0	0	0	0	0	0	0	0	0	0	1	0	0	0	0	0
group_51291	0	0	0	0	0	0	0	0	0	0	1	0	0	0	0	0
group_51292	0	0	0	0	0	0	0	0	0	0	1	0	0	0	0	0
group_51293	0	0	0	0	0	0	0	0	0	0	1	0	0	0	0	0
group_51294	0	0	0	0	0	0	0	0	0	0	1	0	0	0	0	0
group_51295	0	0	0	0	0	0	0	0	0	0	1	0	0	0	0	0
group_51296	0	0	0	0	0	0	0	0	0	0	1	0	0	0	0	0
group_51297	0	0	0	0	0	0	0	0	0	0	1	0	0	0	0	0
group_51298	0	0	0	0	0	0	0	0	0	0	1	0	0	0	0	0
group_51299	0	0	0	0	0	0	0	0	0	0	1	0	0	0	0	0
group_51300	0	0	0	0	0	0	0	0	0	0	1	0	0	0	0	0
group_51301	0	0	0	0	0	0	0	0	0	0	1	0	0	0	0	0
group_51302	0	0	0	0	0	0	0	0	0	0	1	0	0	0	0	0
group_51303	0	0	0	0	0	0	0	0	0	0	1	0	0	0	0	0
group_51304	0	0	0	0	0	0	0	0	0	0	1	0	0	0	0	0
group_51305	0	0	0	0	0	0	0	0	0	0	1	0	0	0	0	0
group_51306	0	0	0	0	0	0	0	0	0	0	1	0	0	0	0	0
group_51307	0	0	0	0	0	0	0	0	0	0	1	0	0	0	0	0
group_51308	0	0	0	0	0	0	0	0	0	0	1	0	0	0	0	0
group_51309	0	0	0	0	0	0	0	0	0	0	1	0	0	0	0	0
group_51310	0	0	0	0	0	0	0	0	0	0	1	0	0	0	0	0
group_51311	0	0	0	0	0	0	0	0	0	0	1	0	0	0	0	0
group_51312	0	0	0	0	0	0	0	0	0	0	1	0	0	0	0	0
group_51313	0	0	0	0	0	0	0	0	0	0	1	0	0	0	0	0
group_51314	0	0	0	0	0	0	0	0	0	0	1	0	0	0	0	0
group_51315	0	0	0	0	0	0	0	0	0	0	1	0	0	0	0	0
group_51316	0	0	0	0	0	0	0	0	0	0	1	0	0	0	0	0
group_51317	0	0	0	0	0	0	0	0	0	0	1	0	0	0	0	0
tspO	0	0	0	0	0	0	0	0	0	0	1	0	0	0	0	0
group_51319	0	0	0	0	0	0	0	0	0	0	1	0	0	0	0	0
pdeB_1	0	0	0	0	0	0	0	0	0	0	1	0	0	0	0	0
group_51321	0	0	0	0	0	0	0	0	0	0	1	0	0	0	0	0
group_51322	0	0	0	0	0	0	0	0	0	0	1	0	0	0	0	0
group_51323	0	0	0	0	0	0	0	0	0	0	1	0	0	0	0	0
group_51324	0	0	0	0	0	0	0	0	0	0	1	0	0	0	0	0
group_51325	0	0	0	0	0	0	0	0	0	0	1	0	0	0	0	0
group_51326	0	0	0	0	0	0	0	0	0	0	1	0	0	0	0	0
group_51327	0	0	0	0	0	0	0	0	0	0	1	0	0	0	0	0
group_51328	0	0	0	0	0	0	0	0	0	0	1	0	0	0	0	0
group_51329	0	0	0	0	0	0	0	0	0	0	1	0	0	0	0	0
group_51330	0	0	0	0	0	0	0	0	0	0	1	0	0	0	0	0
group_51331	0	0	0	0	0	0	0	0	0	0	1	0	0	0	0	0
group_51332	0	0	0	0	0	0	0	0	0	0	1	0	0	0	0	0
group_51333	0	0	0	0	0	0	0	0	0	0	1	0	0	0	0	0
group_51334	0	0	0	0	0	0	0	0	0	0	1	0	0	0	0	0
group_51335	0	0	0	0	0	0	0	0	0	0	1	0	0	0	0	0
group_51336	0	0	0	0	0	0	0	0	0	0	1	0	0	0	0	0
group_51337	0	0	0	0	0	0	0	0	0	0	1	0	0	0	0	0
group_51338	0	0	0	0	0	0	0	0	0	0	1	0	0	0	0	0
mauC	0	0	0	0	0	0	0	0	0	0	1	0	0	0	0	0
group_51340	0	0	0	0	0	0	0	0	0	0	1	0	0	0	0	0
group_51341	0	0	0	0	0	0	0	0	0	0	1	0	0	0	0	0
group_51342	0	0	0	0	0	0	0	0	0	0	1	0	0	0	0	0
group_51343	0	0	0	0	0	0	0	0	0	0	1	0	0	0	0	0
group_51344	0	0	0	0	0	0	0	0	0	0	1	0	0	0	0	0
group_51345	0	0	0	0	0	0	0	0	0	0	1	0	0	0	0	0
group_51346	0	0	0	0	0	0	0	0	0	0	1	0	0	0	0	0
group_51347	0	0	0	0	0	0	0	0	0	0	1	0	0	0	0	0
group_51348	0	0	0	0	0	0	0	0	0	0	1	0	0	0	0	0
group_51349	0	0	0	0	0	0	0	0	0	0	1	0	0	0	0	0
group_51350	0	0	0	0	0	0	0	0	0	0	1	0	0	0	0	0
group_51351	0	0	0	0	0	0	0	0	0	0	1	0	0	0	0	0
group_51352	0	0	0	0	0	0	0	0	0	0	1	0	0	0	0	0
group_51353	0	0	0	0	0	0	0	0	0	0	1	0	0	0	0	0
group_51354	0	0	0	0	0	0	0	0	0	0	1	0	0	0	0	0
group_51355	0	0	0	0	0	0	0	0	0	0	1	0	0	0	0	0
group_51356	0	0	0	0	0	0	0	0	0	0	1	0	0	0	0	0
group_51357	0	0	0	0	0	0	0	0	0	0	1	0	0	0	0	0
group_51358	0	0	0	0	0	0	0	0	0	0	1	0	0	0	0	0
group_51359	0	0	0	0	0	0	0	0	0	0	1	0	0	0	0	0
pupB	0	0	0	0	0	0	0	0	0	0	1	0	0	0	0	0
group_51361	0	0	0	0	0	0	0	0	0	0	1	0	0	0	0	0
group_51362	0	0	0	0	0	0	0	0	0	0	1	0	0	0	0	0
group_51363	0	0	0	0	0	0	0	0	0	0	1	0	0	0	0	0
group_51364	0	0	0	0	0	0	0	0	0	0	1	0	0	0	0	0
group_51365	0	0	0	0	0	0	0	0	0	0	1	0	0	0	0	0
group_51366	0	0	0	0	0	0	0	0	0	0	1	0	0	0	0	0
group_51367	0	0	0	0	0	0	0	0	0	0	1	0	0	0	0	0
group_51368	0	0	0	0	0	0	0	0	0	0	1	0	0	0	0	0
group_51369	0	0	0	0	0	0	0	0	0	0	1	0	0	0	0	0
group_51370	0	0	0	0	0	0	0	0	0	0	1	0	0	0	0	0
rssA	0	0	0	0	0	0	0	0	0	0	1	0	0	0	0	0
group_51372	0	0	0	0	0	0	0	0	0	0	1	0	0	0	0	0
group_51373	0	0	0	0	0	0	0	0	0	0	1	0	0	0	0	0
group_51374	0	0	0	0	0	0	0	0	0	0	1	0	0	0	0	0
group_51375	0	0	0	0	0	0	0	0	0	0	1	0	0	0	0	0
group_51376	0	0	0	0	0	0	0	0	0	0	1	0	0	0	0	0
group_51377	0	0	0	0	0	0	0	0	0	0	1	0	0	0	0	0
group_51378	0	0	0	0	0	0	0	0	0	0	1	0	0	0	0	0
group_51379	0	0	0	0	0	0	0	0	0	0	1	0	0	0	0	0
group_51380	0	0	0	0	0	0	0	0	0	0	1	0	0	0	0	0
group_51381	0	0	0	0	0	0	0	0	0	0	1	0	0	0	0	0
phnE_1	0	0	0	0	0	0	0	0	0	0	1	0	0	0	0	0
phnE_2	0	0	0	0	0	0	0	0	0	0	1	0	0	0	0	0
group_51384	0	0	0	0	0	0	0	0	0	0	1	0	0	0	0	0
group_51385	0	0	0	0	0	0	0	0	0	0	1	0	0	0	0	0
group_51386	0	0	0	0	0	0	0	0	0	0	1	0	0	0	0	0
group_51387	0	0	0	0	0	0	0	0	0	0	1	0	0	0	0	0
group_51388	0	0	0	0	0	0	0	0	0	0	1	0	0	0	0	0
group_51389	0	0	0	0	0	0	0	0	0	0	1	0	0	0	0	0
group_51390	0	0	0	0	0	0	0	0	0	0	1	0	0	0	0	0
aguA_2	0	0	0	0	0	0	0	0	0	0	1	0	0	0	0	0
group_51392	0	0	0	0	0	0	0	0	0	0	1	0	0	0	0	0
group_51393	0	0	0	0	0	0	0	0	0	0	1	0	0	0	0	0
aguA_3	0	0	0	0	0	0	0	0	0	0	1	0	0	0	0	0
group_51395	0	0	0	0	0	0	0	0	0	0	1	0	0	0	0	0
group_51396	0	0	0	0	0	0	0	0	0	0	1	0	0	0	0	0
group_51397	0	0	0	0	0	0	0	0	0	0	1	0	0	0	0	0
group_51398	0	0	0	0	0	0	0	0	0	0	1	0	0	0	0	0
group_51399	0	0	0	0	0	0	0	0	0	0	1	0	0	0	0	0
group_51400	0	0	0	0	0	0	0	0	0	0	1	0	0	0	0	0
group_51401	0	0	0	0	0	0	0	0	0	0	1	0	0	0	0	0
group_51402	0	0	0	0	0	0	0	0	0	0	1	0	0	0	0	0
group_51403	0	0	0	0	0	0	0	0	0	0	1	0	0	0	0	0
group_51404	0	0	0	0	0	0	0	0	0	0	1	0	0	0	0	0
group_51405	0	0	0	0	0	0	0	0	0	0	1	0	0	0	0	0
group_51406	0	0	0	0	0	0	0	0	0	0	1	0	0	0	0	0
group_51407	0	0	0	0	0	0	0	0	0	0	1	0	0	0	0	0
group_51408	0	0	0	0	0	0	0	0	0	0	1	0	0	0	0	0
group_51409	0	0	0	0	0	0	0	0	0	0	1	0	0	0	0	0
group_51410	0	0	0	0	0	0	0	0	0	0	1	0	0	0	0	0
group_51411	0	0	0	0	0	0	0	0	0	0	1	0	0	0	0	0
group_51412	0	0	0	0	0	0	0	0	0	0	1	0	0	0	0	0
group_51413	0	0	0	0	0	0	0	0	0	0	1	0	0	0	0	0
group_51414	0	0	0	0	0	0	0	0	0	0	1	0	0	0	0	0
group_51415	0	0	0	0	0	0	0	0	0	0	1	0	0	0	0	0
group_51416	0	0	0	0	0	0	0	0	0	0	1	0	0	0	0	0
group_51417	0	0	0	0	0	0	0	0	0	0	1	0	0	0	0	0
group_51418	0	0	0	0	0	0	0	0	0	0	1	0	0	0	0	0
group_51419	0	0	0	0	0	0	0	0	0	0	1	0	0	0	0	0
group_51420	0	0	0	0	0	0	0	0	0	0	1	0	0	0	0	0
yiaW	0	0	0	0	0	0	0	0	0	0	1	0	0	0	0	0
group_51422	0	0	0	0	0	0	0	0	0	0	1	0	0	0	0	0
group_51423	0	0	0	0	0	0	0	0	0	0	1	0	0	0	0	0
group_51424	0	0	0	0	0	0	0	0	0	0	1	0	0	0	0	0
group_51425	0	0	0	0	0	0	0	0	0	0	1	0	0	0	0	0
group_51426	0	0	0	0	0	0	0	0	0	0	1	0	0	0	0	0
group_51427	0	0	0	0	0	0	0	0	0	0	1	0	0	0	0	0
group_51428	0	0	0	0	0	0	0	0	0	0	1	0	0	0	0	0
group_51429	0	0	0	0	0	0	0	0	0	0	1	0	0	0	0	0
group_51430	0	0	0	0	0	0	0	0	0	0	1	0	0	0	0	0
group_51431	0	0	0	0	0	0	0	0	0	0	1	0	0	0	0	0
group_51432	0	0	0	0	0	0	0	0	0	0	1	0	0	0	0	0
group_51433	0	0	0	0	0	0	0	0	0	0	1	0	0	0	0	0
group_51434	0	0	0	0	0	0	0	0	0	0	1	0	0	0	0	0
aaaT	0	0	0	0	0	0	0	0	0	0	1	0	0	0	0	0
group_51436	0	0	0	0	0	0	0	0	0	0	1	0	0	0	0	0
group_51437	0	0	0	0	0	0	0	0	0	0	1	0	0	0	0	0
group_51438	0	0	0	0	0	0	0	0	0	0	1	0	0	0	0	0
group_51439	0	0	0	0	0	0	0	0	0	0	1	0	0	0	0	0
sir_1	0	0	0	0	0	0	0	0	0	0	1	0	0	0	0	0
group_51441	0	0	0	0	0	0	0	0	0	0	1	0	0	0	0	0
group_51442	0	0	0	0	0	0	0	0	0	0	1	0	0	0	0	0
group_51443	0	0	0	0	0	0	0	0	0	0	1	0	0	0	0	0
group_51444	0	0	0	0	0	0	0	0	0	0	1	0	0	0	0	0
group_51445	0	0	0	0	0	0	0	0	0	0	1	0	0	0	0	0
group_51446	0	0	0	0	0	0	0	0	0	0	1	0	0	0	0	0
group_51447	0	0	0	0	0	0	0	0	0	0	1	0	0	0	0	0
group_51448	0	0	0	0	0	0	0	0	0	0	1	0	0	0	0	0
group_51449	0	0	0	0	0	0	0	0	0	0	1	0	0	0	0	0
group_51450	0	0	0	0	0	0	0	0	0	0	1	0	0	0	0	0
group_51451	0	0	0	0	0	0	0	0	0	0	1	0	0	0	0	0
group_51452	0	0	0	0	0	0	0	0	0	0	1	0	0	0	0	0
group_51453	0	0	0	0	0	0	0	0	0	0	1	0	0	0	0	0
group_51454	0	0	0	0	0	0	0	0	0	0	1	0	0	0	0	0
group_51455	0	0	0	0	0	0	0	0	0	0	1	0	0	0	0	0
group_51456	0	0	0	0	0	0	0	0	0	0	1	0	0	0	0	0
group_51457	0	0	0	0	0	0	0	0	0	0	1	0	0	0	0	0
group_51458	0	0	0	0	0	0	0	0	0	0	1	0	0	0	0	0
group_51459	0	0	0	0	0	0	0	0	0	0	1	0	0	0	0	0
group_51460	0	0	0	0	0	0	0	0	0	0	1	0	0	0	0	0
group_51461	0	0	0	0	0	0	0	0	0	0	1	0	0	0	0	0
group_51462	0	0	0	0	0	0	0	0	0	0	1	0	0	0	0	0
group_51463	0	0	0	0	0	0	0	0	0	0	1	0	0	0	0	0
group_51464	0	0	0	0	0	0	0	0	0	0	1	0	0	0	0	0
group_51465	0	0	0	0	0	0	0	0	0	0	1	0	0	0	0	0
group_51466	0	0	0	0	0	0	0	0	0	0	1	0	0	0	0	0
group_51467	0	0	0	0	0	0	0	0	0	0	1	0	0	0	0	0
group_51468	0	0	0	0	0	0	0	0	0	0	1	0	0	0	0	0
group_51469	0	0	0	0	0	0	0	0	0	0	1	0	0	0	0	0
group_51470	0	0	0	0	0	0	0	0	0	0	1	0	0	0	0	0
group_51471	0	0	0	0	0	0	0	0	0	0	1	0	0	0	0	0
group_51472	0	0	0	0	0	0	0	0	0	0	1	0	0	0	0	0
group_51473	0	0	0	0	0	0	0	0	0	0	1	0	0	0	0	0
group_51474	0	0	0	0	0	0	0	0	0	0	1	0	0	0	0	0
group_51475	0	0	0	0	0	0	0	0	0	0	1	0	0	0	0	0
group_51476	0	0	0	0	0	0	0	0	0	0	1	0	0	0	0	0
group_51477	0	0	0	0	0	0	0	0	0	0	1	0	0	0	0	0
group_51478	0	0	0	0	0	0	0	0	0	0	1	0	0	0	0	0
group_51479	0	0	0	0	0	0	0	0	0	0	1	0	0	0	0	0
group_51480	0	0	0	0	0	0	0	0	0	0	1	0	0	0	0	0
group_51481	0	0	0	0	0	0	0	0	0	0	1	0	0	0	0	0
group_51482	0	0	0	0	0	0	0	0	0	0	1	0	0	0	0	0
group_51483	0	0	0	0	0	0	0	0	0	0	1	0	0	0	0	0
group_51484	0	0	0	0	0	0	0	0	0	0	1	0	0	0	0	0
group_51485	0	0	0	0	0	0	0	0	0	0	1	0	0	0	0	0
group_51486	0	0	0	0	0	0	0	0	0	0	1	0	0	0	0	0
group_51487	0	0	0	0	0	0	0	0	0	0	1	0	0	0	0	0
group_51488	0	0	0	0	0	0	0	0	0	0	1	0	0	0	0	0
group_51489	0	0	0	0	0	0	0	0	0	0	1	0	0	0	0	0
group_51490	0	0	0	0	0	0	0	0	0	0	1	0	0	0	0	0
group_51491	0	0	0	0	0	0	0	0	0	0	1	0	0	0	0	0
group_51492	0	0	0	0	0	0	0	0	0	0	1	0	0	0	0	0
group_51493	0	0	0	0	0	0	0	0	0	0	1	0	0	0	0	0
group_51494	0	0	0	0	0	0	0	0	0	0	1	0	0	0	0	0
group_51495	0	0	0	0	0	0	0	0	0	0	1	0	0	0	0	0
group_51496	0	0	0	0	0	0	0	0	0	0	1	0	0	0	0	0
group_51497	0	0	0	0	0	0	0	0	0	0	1	0	0	0	0	0
group_51498	0	0	0	0	0	0	0	0	0	0	1	0	0	0	0	0
group_51499	0	0	0	0	0	0	0	0	0	0	1	0	0	0	0	0
group_51500	0	0	0	0	0	0	0	0	0	0	1	0	0	0	0	0
group_51501	0	0	0	0	0	0	0	0	0	0	1	0	0	0	0	0
group_51502	0	0	0	0	0	0	0	0	0	0	1	0	0	0	0	0
group_51503	0	0	0	0	0	0	0	0	0	0	1	0	0	0	0	0
group_51504	0	0	0	0	0	0	0	0	0	0	1	0	0	0	0	0
group_51505	0	0	0	0	0	0	0	0	0	0	1	0	0	0	0	0
group_51506	0	0	0	0	0	0	0	0	0	0	1	0	0	0	0	0
dpkA	0	0	0	0	0	0	0	0	0	0	1	0	0	0	0	0
group_51508	0	0	0	0	0	0	0	0	0	0	1	0	0	0	0	0
group_51509	0	0	0	0	0	0	0	0	0	0	1	0	0	0	0	0
group_51510	0	0	0	0	0	0	0	0	0	0	1	0	0	0	0	0
group_51511	0	0	0	0	0	0	0	0	0	0	1	0	0	0	0	0
group_51512	0	0	0	0	0	0	0	0	0	0	1	0	0	0	0	0
group_51513	0	0	0	0	0	0	0	0	0	0	1	0	0	0	0	0
group_51514	0	0	0	0	0	0	0	0	0	0	1	0	0	0	0	0
group_51515	0	0	0	0	0	0	0	0	0	0	1	0	0	0	0	0
group_51516	0	0	0	0	0	0	0	0	0	0	1	0	0	0	0	0
group_51517	0	0	0	0	0	0	0	0	0	0	1	0	0	0	0	0
group_51518	0	0	0	0	0	0	0	0	0	0	1	0	0	0	0	0
group_51519	0	0	0	0	0	0	0	0	0	0	1	0	0	0	0	0
group_51520	0	0	0	0	0	0	0	0	0	0	1	0	0	0	0	0
group_51521	0	0	0	0	0	0	0	0	0	0	1	0	0	0	0	0
group_51522	0	0	0	0	0	0	0	0	0	0	1	0	0	0	0	0
group_51523	0	0	0	0	0	0	0	0	0	0	1	0	0	0	0	0
group_51524	0	0	0	0	0	0	0	0	0	0	1	0	0	0	0	0
group_51525	0	0	0	0	0	0	0	0	0	0	1	0	0	0	0	0
group_51526	0	0	0	0	0	0	0	0	0	0	1	0	0	0	0	0
group_51527	0	0	0	0	0	0	0	0	0	0	1	0	0	0	0	0
group_51528	0	0	0	0	0	0	0	0	0	0	1	0	0	0	0	0
group_51529	0	0	0	0	0	0	0	0	0	0	1	0	0	0	0	0
group_51530	0	0	0	0	0	0	0	0	0	0	1	0	0	0	0	0
group_51531	0	0	0	0	0	0	0	0	0	0	1	0	0	0	0	0
group_51532	0	0	0	0	0	0	0	0	0	0	1	0	0	0	0	0
group_51533	0	0	0	0	0	0	0	0	0	0	1	0	0	0	0	0
group_51534	0	0	0	0	0	0	0	0	0	0	1	0	0	0	0	0
lagD	0	0	0	0	0	0	0	0	0	0	1	0	0	0	0	0
group_51536	0	0	0	0	0	0	0	0	0	0	1	0	0	0	0	0
group_51537	0	0	0	0	0	0	0	0	0	0	1	0	0	0	0	0
group_51538	0	0	0	0	0	0	0	0	0	0	1	0	0	0	0	0
group_51539	0	0	0	0	0	0	0	0	0	0	1	0	0	0	0	0
group_51540	0	0	0	0	0	0	0	0	0	0	1	0	0	0	0	0
group_51541	0	0	0	0	0	0	0	0	0	0	1	0	0	0	0	0
group_51542	0	0	0	0	0	0	0	0	0	0	1	0	0	0	0	0
group_51543	0	0	0	0	0	0	0	0	0	0	1	0	0	0	0	0
group_51544	0	0	0	0	0	0	0	0	0	0	1	0	0	0	0	0
group_51545	0	0	0	0	0	0	0	0	0	0	1	0	0	0	0	0
group_51546	0	0	0	0	0	0	0	0	0	0	1	0	0	0	0	0
group_51547	0	0	0	0	0	0	0	0	0	0	1	0	0	0	0	0
group_51548	0	0	0	0	0	0	0	0	0	0	1	0	0	0	0	0
group_51549	0	0	0	0	0	0	0	0	0	0	1	0	0	0	0	0
group_51550	0	0	0	0	0	0	0	0	0	0	1	0	0	0	0	0
group_51551	0	0	0	0	0	0	0	0	0	0	1	0	0	0	0	0
group_51552	0	0	0	0	0	0	0	0	0	0	1	0	0	0	0	0
group_51553	0	0	0	0	0	0	0	0	0	0	1	0	0	0	0	0
group_51554	0	0	0	0	0	0	0	0	0	0	1	0	0	0	0	0
crt_1	0	0	0	0	0	0	0	0	0	0	1	0	0	0	0	0
group_51556	0	0	0	0	0	0	0	0	0	0	1	0	0	0	0	0
group_51557	0	0	0	0	0	0	0	0	0	0	1	0	0	0	0	0
group_51558	0	0	0	0	0	0	0	0	0	0	1	0	0	0	0	0
group_51559	0	0	0	0	0	0	0	0	0	0	1	0	0	0	0	0
group_51560	0	0	0	0	0	0	0	0	0	0	1	0	0	0	0	0
group_51561	0	0	0	0	0	0	0	0	0	0	1	0	0	0	0	0
group_51562	0	0	0	0	0	0	0	0	0	0	1	0	0	0	0	0
group_51563	0	0	0	0	0	0	0	0	0	0	1	0	0	0	0	0
group_51564	0	0	0	0	0	0	0	0	0	0	1	0	0	0	0	0
group_51565	0	0	0	0	0	0	0	0	0	0	1	0	0	0	0	0
group_51566	0	0	0	0	0	0	0	0	0	0	1	0	0	0	0	0
group_51567	0	0	0	0	0	0	0	0	0	0	1	0	0	0	0	0
group_51568	0	0	0	0	0	0	0	0	0	0	1	0	0	0	0	0
group_51569	0	0	0	0	0	0	0	0	0	0	1	0	0	0	0	0
echA8_1	0	0	0	0	0	0	0	0	0	0	1	0	0	0	0	0
group_51571	0	0	0	0	0	0	0	0	0	0	1	0	0	0	0	0
menB_1	0	0	0	0	0	0	0	0	0	0	1	0	0	0	0	0
group_51573	0	0	0	0	0	0	0	0	0	0	1	0	0	0	0	0
group_51574	0	0	0	0	0	0	0	0	0	0	1	0	0	0	0	0
group_51575	0	0	0	0	0	0	0	0	0	0	1	0	0	0	0	0
group_51576	0	0	0	0	0	0	0	0	0	0	1	0	0	0	0	0
group_51577	0	0	0	0	0	0	0	0	0	0	1	0	0	0	0	0
group_51578	0	0	0	0	0	0	0	0	0	0	1	0	0	0	0	0
group_51579	0	0	0	0	0	0	0	0	0	0	1	0	0	0	0	0
group_51580	0	0	0	0	0	0	0	0	0	0	1	0	0	0	0	0
group_51581	0	0	0	0	0	0	0	0	0	0	1	0	0	0	0	0
group_51582	0	0	0	0	0	0	0	0	0	0	1	0	0	0	0	0
arnB_1	0	0	0	0	0	0	0	0	0	0	1	0	0	0	0	0
group_51584	0	0	0	0	0	0	0	0	0	0	1	0	0	0	0	0
group_51585	0	0	0	0	0	0	0	0	0	0	1	0	0	0	0	0
group_51586	0	0	0	0	0	0	0	0	0	0	1	0	0	0	0	0
fbpA_1	0	0	0	0	0	0	0	0	0	0	1	0	0	0	0	0
group_51588	0	0	0	0	0	0	0	0	0	0	1	0	0	0	0	0
group_51589	0	0	0	0	0	0	0	0	0	0	1	0	0	0	0	0
group_51590	0	0	0	0	0	0	0	0	0	0	1	0	0	0	0	0
group_51591	0	0	0	0	0	0	0	0	0	0	1	0	0	0	0	0
group_51592	0	0	0	0	0	0	0	0	0	0	1	0	0	0	0	0
group_51593	0	0	0	0	0	0	0	0	0	0	1	0	0	0	0	0
group_51594	0	0	0	0	0	0	0	0	0	0	1	0	0	0	0	0
group_51595	0	0	0	0	0	0	0	0	0	0	1	0	0	0	0	0
group_51596	0	0	0	0	0	0	0	0	0	0	1	0	0	0	0	0
group_51597	0	0	0	0	0	0	0	0	0	0	1	0	0	0	0	0
group_51598	0	0	0	0	0	0	0	0	0	0	1	0	0	0	0	0
group_51599	0	0	0	0	0	0	0	0	0	0	1	0	0	0	0	0
group_51600	0	0	0	0	0	0	0	0	0	0	1	0	0	0	0	0
group_51601	0	0	0	0	0	0	0	0	0	0	1	0	0	0	0	0
group_51602	0	0	0	0	0	0	0	0	0	0	1	0	0	0	0	0
group_51603	0	0	0	0	0	0	0	0	0	0	1	0	0	0	0	0
group_51604	0	0	0	0	0	0	0	0	0	0	1	0	0	0	0	0
group_51605	0	0	0	0	0	0	0	0	0	0	1	0	0	0	0	0
group_51606	0	0	0	0	0	0	0	0	0	0	1	0	0	0	0	0
group_51607	0	0	0	0	0	0	0	0	0	0	1	0	0	0	0	0
group_51608	0	0	0	0	0	0	0	0	0	0	1	0	0	0	0	0
group_51609	0	0	0	0	0	0	0	0	0	0	1	0	0	0	0	0
group_51610	0	0	0	0	0	0	0	0	0	0	1	0	0	0	0	0
group_51611	0	0	0	0	0	0	0	0	0	0	1	0	0	0	0	0
group_51612	0	0	0	0	0	0	0	0	0	0	1	0	0	0	0	0
group_51613	0	0	0	0	0	0	0	0	0	0	1	0	0	0	0	0
group_51614	0	0	0	0	0	0	0	0	0	0	1	0	0	0	0	0
group_51615	0	0	0	0	0	0	0	0	0	0	1	0	0	0	0	0
group_51616	0	0	0	0	0	0	0	0	0	0	1	0	0	0	0	0
pqsH	0	0	0	0	0	0	0	0	0	0	1	0	0	0	0	0
group_51618	0	0	0	0	0	0	0	0	0	0	1	0	0	0	0	0
group_51619	0	0	0	0	0	0	0	0	0	0	1	0	0	0	0	0
group_51620	0	0	0	0	0	0	0	0	0	0	1	0	0	0	0	0
group_51621	0	0	0	0	0	0	0	0	0	0	1	0	0	0	0	0
group_51622	0	0	0	0	0	0	0	0	0	0	1	0	0	0	0	0
group_51623	0	0	0	0	0	0	0	0	0	0	1	0	0	0	0	0
group_51624	0	0	0	0	0	0	0	0	0	0	1	0	0	0	0	0
group_51625	0	0	0	0	0	0	0	0	0	0	1	0	0	0	0	0
group_51626	0	0	0	0	0	0	0	0	0	0	1	0	0	0	0	0
atsA_1	0	0	0	0	0	0	0	0	0	0	1	0	0	0	0	0
group_51628	0	0	0	0	0	0	0	0	0	0	1	0	0	0	0	0
group_51629	0	0	0	0	0	0	0	0	0	0	1	0	0	0	0	0
group_51630	0	0	0	0	0	0	0	0	0	0	1	0	0	0	0	0
group_51631	0	0	0	0	0	0	0	0	0	0	1	0	0	0	0	0
group_51632	0	0	0	0	0	0	0	0	0	0	1	0	0	0	0	0
group_51633	0	0	0	0	0	0	0	0	0	0	1	0	0	0	0	0
group_51634	0	0	0	0	0	0	0	0	0	0	1	0	0	0	0	0
group_51635	0	0	0	0	0	0	0	0	0	0	1	0	0	0	0	0
group_51636	0	0	0	0	0	0	0	0	0	0	1	0	0	0	0	0
group_51637	0	0	0	0	0	0	0	0	0	0	1	0	0	0	0	0
group_51638	0	0	0	0	0	0	0	0	0	0	1	0	0	0	0	0
group_51639	0	0	0	0	0	0	0	0	0	0	1	0	0	0	0	0
group_51640	0	0	0	0	0	0	0	0	0	0	1	0	0	0	0	0
group_51641	0	0	0	0	0	0	0	0	0	0	1	0	0	0	0	0
group_51642	0	0	0	0	0	0	0	0	0	0	1	0	0	0	0	0
group_51643	0	0	0	0	0	0	0	0	0	0	1	0	0	0	0	0
group_51644	0	0	0	0	0	0	0	0	0	0	1	0	0	0	0	0
group_51645	0	0	0	0	0	0	0	0	0	0	1	0	0	0	0	0
group_51646	0	0	0	0	0	0	0	0	0	0	1	0	0	0	0	0
group_51647	0	0	0	0	0	0	0	0	0	0	1	0	0	0	0	0
clcA	0	0	0	0	0	0	0	0	0	0	1	0	0	0	0	0
group_51649	0	0	0	0	0	0	0	0	0	0	1	0	0	0	0	0
group_51650	0	0	0	0	0	0	0	0	0	0	1	0	0	0	0	0
group_51651	0	0	0	0	0	0	0	0	0	0	1	0	0	0	0	0
group_51652	0	0	0	0	0	0	0	0	0	0	1	0	0	0	0	0
group_51653	0	0	0	0	0	0	0	0	0	0	1	0	0	0	0	0
group_51654	0	0	0	0	0	0	0	0	0	0	1	0	0	0	0	0
group_51655	0	0	0	0	0	0	0	0	0	0	1	0	0	0	0	0
group_51656	0	0	0	0	0	0	0	0	0	0	1	0	0	0	0	0
group_51657	0	0	0	0	0	0	0	0	0	0	1	0	0	0	0	0
group_51658	0	0	0	0	0	0	0	0	0	0	1	0	0	0	0	0
group_51659	0	0	0	0	0	0	0	0	0	0	1	0	0	0	0	0
group_51660	0	0	0	0	0	0	0	0	0	0	1	0	0	0	0	0
group_51661	0	0	0	0	0	0	0	0	0	0	1	0	0	0	0	0
group_51662	0	0	0	0	0	0	0	0	0	0	1	0	0	0	0	0
group_51663	0	0	0	0	0	0	0	0	0	0	1	0	0	0	0	0
group_51664	0	0	0	0	0	0	0	0	0	0	1	0	0	0	0	0
phaJ_1	0	0	0	0	0	0	0	0	0	0	1	0	0	0	0	0
group_51666	0	0	0	0	0	0	0	0	0	0	1	0	0	0	0	0
group_51667	0	0	0	0	0	0	0	0	0	0	1	0	0	0	0	0
virF	0	0	0	0	0	0	0	0	0	0	1	0	0	0	0	0
group_51669	0	0	0	0	0	0	0	0	0	0	1	0	0	0	0	0
group_51670	0	0	0	0	0	0	0	0	0	0	1	0	0	0	0	0
group_51671	0	0	0	0	0	0	0	0	0	0	1	0	0	0	0	0
group_51672	0	0	0	0	0	0	0	0	0	0	1	0	0	0	0	0
group_51673	0	0	0	0	0	0	0	0	0	0	1	0	0	0	0	0
group_51674	0	0	0	0	0	0	0	0	0	0	1	0	0	0	0	0
group_51675	0	0	0	0	0	0	0	0	0	0	1	0	0	0	0	0
group_51676	0	0	0	0	0	0	0	0	0	0	1	0	0	0	0	0
oprB_1	0	0	0	0	0	0	0	0	0	0	1	0	0	0	0	0
group_51678	0	0	0	0	0	0	0	0	0	0	1	0	0	0	0	0
group_51679	0	0	0	0	0	0	0	0	0	0	1	0	0	0	0	0
group_51680	0	0	0	0	0	0	0	0	0	0	1	0	0	0	0	0
group_51681	0	0	0	0	0	0	0	0	0	0	1	0	0	0	0	0
group_51682	0	0	0	0	0	0	0	0	0	0	1	0	0	0	0	0
group_51683	0	0	0	0	0	0	0	0	0	0	1	0	0	0	0	0
group_51684	0	0	0	0	0	0	0	0	0	0	1	0	0	0	0	0
group_51685	0	0	0	0	0	0	0	0	0	0	1	0	0	0	0	0
group_51686	0	0	0	0	0	0	0	0	0	0	1	0	0	0	0	0
group_51687	0	0	0	0	0	0	0	0	0	0	1	0	0	0	0	0
group_51688	0	0	0	0	0	0	0	0	0	0	1	0	0	0	0	0
group_51689	0	0	0	0	0	0	0	0	0	0	1	0	0	0	0	0
group_51690	0	0	0	0	0	0	0	0	0	0	1	0	0	0	0	0
group_51691	0	0	0	0	0	0	0	0	0	0	1	0	0	0	0	0
group_51692	0	0	0	0	0	0	0	0	0	0	1	0	0	0	0	0
group_51693	0	0	0	0	0	0	0	0	0	0	1	0	0	0	0	0
group_51694	0	0	0	0	0	0	0	0	0	0	1	0	0	0	0	0
group_51695	0	0	0	0	0	0	0	0	0	0	1	0	0	0	0	0
group_51696	0	0	0	0	0	0	0	0	0	0	1	0	0	0	0	0
group_51697	0	0	0	0	0	0	0	0	0	0	1	0	0	0	0	0
group_51698	0	0	0	0	0	0	0	0	0	0	1	0	0	0	0	0
group_51699	0	0	0	0	0	0	0	0	0	0	1	0	0	0	0	0
group_51700	0	0	0	0	0	0	0	0	0	0	1	0	0	0	0	0
group_51701	0	0	0	0	0	0	0	0	0	0	1	0	0	0	0	0
group_51702	0	0	0	0	0	0	0	0	0	0	1	0	0	0	0	0
group_51703	0	0	0	0	0	0	0	0	0	0	1	0	0	0	0	0
group_51704	0	0	0	0	0	0	0	0	0	0	1	0	0	0	0	0
group_51705	0	0	0	0	0	0	0	0	0	0	1	0	0	0	0	0
group_51706	0	0	0	0	0	0	0	0	0	0	1	0	0	0	0	0
group_51707	0	0	0	0	0	0	0	0	0	0	1	0	0	0	0	0
ydiK_1	0	0	0	0	0	0	0	0	0	0	1	0	0	0	0	0
group_51709	0	0	0	0	0	0	0	0	0	0	1	0	0	0	0	0
group_51710	0	0	0	0	0	0	0	0	0	0	1	0	0	0	0	0
group_51711	0	0	0	0	0	0	0	0	0	0	1	0	0	0	0	0
group_51712	0	0	0	0	0	0	0	0	0	0	1	0	0	0	0	0
group_51713	0	0	0	0	0	0	0	0	0	0	1	0	0	0	0	0
group_51714	0	0	0	0	0	0	0	0	0	0	1	0	0	0	0	0
selA	0	0	0	0	0	0	0	0	0	0	1	0	0	0	0	0
group_51716	0	0	0	0	0	0	0	0	0	0	1	0	0	0	0	0
group_51717	0	0	0	0	0	0	0	0	0	0	1	0	0	0	0	0
group_51718	0	0	0	0	0	0	0	0	0	0	1	0	0	0	0	0
group_51719	0	0	0	0	0	0	0	0	0	0	1	0	0	0	0	0
group_51720	0	0	0	0	0	0	0	0	0	0	1	0	0	0	0	0
group_51721	0	0	0	0	0	0	0	0	0	0	1	0	0	0	0	0
group_51722	0	0	0	0	0	0	0	0	0	0	1	0	0	0	0	0
group_51723	0	0	0	0	0	0	0	0	0	0	1	0	0	0	0	0
group_51724	0	0	0	0	0	0	0	0	0	0	1	0	0	0	0	0
group_51725	0	0	0	0	0	0	0	0	0	0	1	0	0	0	0	0
group_51726	0	0	0	0	0	0	0	0	0	0	1	0	0	0	0	0
group_51727	0	0	0	0	0	0	0	0	0	0	1	0	0	0	0	0
fan1	0	0	0	0	0	0	0	0	0	0	1	0	0	0	0	0
group_51729	0	0	0	0	0	0	0	0	0	0	1	0	0	0	0	0
group_51730	0	0	0	0	0	0	0	0	0	0	1	0	0	0	0	0
group_51731	0	0	0	0	0	0	0	0	0	0	1	0	0	0	0	0
group_51732	0	0	0	0	0	0	0	0	0	0	1	0	0	0	0	0
group_51733	0	0	0	0	0	0	0	0	0	0	1	0	0	0	0	0
group_51734	0	0	0	0	0	0	0	0	0	0	1	0	0	0	0	0
group_51735	0	0	0	0	0	0	0	0	0	0	1	0	0	0	0	0
group_51736	0	0	0	0	0	0	0	0	0	0	1	0	0	0	0	0
prsD	0	0	0	0	0	0	0	0	0	0	1	0	0	0	0	0
group_51738	0	0	0	0	0	0	0	0	0	0	1	0	0	0	0	0
aprA_1	0	0	0	0	0	0	0	0	0	0	1	0	0	0	0	0
group_51740	0	0	0	0	0	0	0	0	0	0	1	0	0	0	0	0
group_51741	0	0	0	0	0	0	0	0	0	0	1	0	0	0	0	0
group_51742	0	0	0	0	0	0	0	0	0	0	1	0	0	0	0	0
group_51743	0	0	0	0	0	0	0	0	0	0	1	0	0	0	0	0
group_51744	0	0	0	0	0	0	0	0	0	0	1	0	0	0	0	0
group_51745	0	0	0	0	0	0	0	0	0	0	1	0	0	0	0	0
group_51746	0	0	0	0	0	0	0	0	0	0	1	0	0	0	0	0
group_51747	0	0	0	0	0	0	0	0	0	0	1	0	0	0	0	0
group_51748	0	0	0	0	0	0	0	0	0	0	1	0	0	0	0	0
group_51749	0	0	0	0	0	0	0	0	0	0	1	0	0	0	0	0
group_51750	0	0	0	0	0	0	0	0	0	0	1	0	0	0	0	0
group_51751	0	0	0	0	0	0	0	0	0	0	1	0	0	0	0	0
group_51752	0	0	0	0	0	0	0	0	0	0	1	0	0	0	0	0
group_51753	0	0	0	0	0	0	0	0	0	0	1	0	0	0	0	0
group_51754	0	0	0	0	0	0	0	0	0	0	1	0	0	0	0	0
group_51755	0	0	0	0	0	0	0	0	0	0	1	0	0	0	0	0
group_51756	0	0	0	0	0	0	0	0	0	0	1	0	0	0	0	0
group_51757	0	0	0	0	0	0	0	0	0	0	1	0	0	0	0	0
group_51758	0	0	0	0	0	0	0	0	0	0	1	0	0	0	0	0
group_51759	0	0	0	0	0	0	0	0	0	0	1	0	0	0	0	0
group_51760	0	0	0	0	0	0	0	0	0	0	1	0	0	0	0	0
group_51761	0	0	0	0	0	0	0	0	0	0	1	0	0	0	0	0
group_51762	0	0	0	0	0	0	0	0	0	0	1	0	0	0	0	0
group_51763	0	0	0	0	0	0	0	0	0	0	1	0	0	0	0	0
group_51764	0	0	0	0	0	0	0	0	0	0	1	0	0	0	0	0
group_51765	0	0	0	0	0	0	0	0	0	0	1	0	0	0	0	0
group_51766	0	0	0	0	0	0	0	0	0	0	1	0	0	0	0	0
group_51767	0	0	0	0	0	0	0	0	0	0	1	0	0	0	0	0
group_51768	0	0	0	0	0	0	0	0	0	0	1	0	0	0	0	0
group_51769	0	0	0	0	0	0	0	0	0	0	1	0	0	0	0	0
group_51770	0	0	0	0	0	0	0	0	0	0	1	0	0	0	0	0
group_51771	0	0	0	0	0	0	0	0	0	0	1	0	0	0	0	0
group_51772	0	0	0	0	0	0	0	0	0	0	1	0	0	0	0	0
group_51773	0	0	0	0	0	0	0	0	0	0	1	0	0	0	0	0
group_51774	0	0	0	0	0	0	0	0	0	0	1	0	0	0	0	0
group_51775	0	0	0	0	0	0	0	0	0	0	1	0	0	0	0	0
group_51776	0	0	0	0	0	0	0	0	0	0	1	0	0	0	0	0
group_51777	0	0	0	0	0	0	0	0	0	0	1	0	0	0	0	0
group_51778	0	0	0	0	0	0	0	0	0	0	1	0	0	0	0	0
group_51779	0	0	0	0	0	0	0	0	0	0	1	0	0	0	0	0
group_51780	0	0	0	0	0	0	0	0	0	0	1	0	0	0	0	0
group_51781	0	0	0	0	0	0	0	0	0	0	1	0	0	0	0	0
group_51782	0	0	0	0	0	0	0	0	0	0	1	0	0	0	0	0
group_51783	0	0	0	0	0	0	0	0	0	0	1	0	0	0	0	0
group_51784	0	0	0	0	0	0	0	0	0	0	1	0	0	0	0	0
group_51785	0	0	0	0	0	0	0	0	0	0	1	0	0	0	0	0
group_51786	0	0	0	0	0	0	0	0	0	0	1	0	0	0	0	0
group_51787	0	0	0	0	0	0	0	0	0	0	1	0	0	0	0	0
group_51788	0	0	0	0	0	0	0	0	0	0	1	0	0	0	0	0
group_51789	0	0	0	0	0	0	0	0	0	0	1	0	0	0	0	0
group_51790	0	0	0	0	0	0	0	0	0	0	1	0	0	0	0	0
group_51791	0	0	0	0	0	0	0	0	0	0	1	0	0	0	0	0
kaiC	0	0	0	0	0	0	0	0	0	0	1	0	0	0	0	0
group_51793	0	0	0	0	0	0	0	0	0	0	1	0	0	0	0	0
group_51794	0	0	0	0	0	0	0	0	0	0	1	0	0	0	0	0
cpdR	0	0	0	0	0	0	0	0	0	0	1	0	0	0	0	0
group_51796	0	0	0	0	0	0	0	0	0	0	1	0	0	0	0	0
group_51797	0	0	0	0	0	0	0	0	0	0	1	0	0	0	0	0
group_51798	0	0	0	0	0	0	0	0	0	0	1	0	0	0	0	0
group_51799	0	0	0	0	0	0	0	0	0	0	1	0	0	0	0	0
group_51800	0	0	0	0	0	0	0	0	0	0	1	0	0	0	0	0
group_51801	0	0	0	0	0	0	0	0	0	0	1	0	0	0	0	0
group_51802	0	0	0	0	0	0	0	0	0	0	1	0	0	0	0	0
group_51803	0	0	0	0	0	0	0	0	0	0	1	0	0	0	0	0
group_51804	0	0	0	0	0	0	0	0	0	0	1	0	0	0	0	0
group_51805	0	0	0	0	0	0	0	0	0	0	1	0	0	0	0	0
group_51806	0	0	0	0	0	0	0	0	0	0	1	0	0	0	0	0
group_51807	0	0	0	0	0	0	0	0	0	0	1	0	0	0	0	0
group_51808	0	0	0	0	0	0	0	0	0	0	1	0	0	0	0	0
group_51809	0	0	0	0	0	0	0	0	0	0	1	0	0	0	0	0
RBKS	0	0	0	0	0	0	0	0	0	0	1	0	0	0	0	0
group_51811	0	0	0	0	0	0	0	0	0	0	1	0	0	0	0	0
group_51812	0	0	0	0	0	0	0	0	0	0	1	0	0	0	0	0
group_51813	0	0	0	0	0	0	0	0	0	0	1	0	0	0	0	0
group_51814	0	0	0	0	0	0	0	0	0	0	1	0	0	0	0	0
group_51815	0	0	0	0	0	0	0	0	0	0	1	0	0	0	0	0
group_51816	0	0	0	0	0	0	0	0	0	0	1	0	0	0	0	0
group_51817	0	0	0	0	0	0	0	0	0	0	1	0	0	0	0	0
group_51818	0	0	0	0	0	0	0	0	0	0	1	0	0	0	0	0
group_51819	0	0	0	0	0	0	0	0	0	0	1	0	0	0	0	0
group_51820	0	0	0	0	0	0	0	0	0	0	1	0	0	0	0	0
group_51821	0	0	0	0	0	0	0	0	0	0	1	0	0	0	0	0
group_51822	0	0	0	0	0	0	0	0	0	0	1	0	0	0	0	0
group_51823	0	0	0	0	0	0	0	0	0	0	1	0	0	0	0	0
group_51824	0	0	0	0	0	0	0	0	0	0	1	0	0	0	0	0
group_51825	0	0	0	0	0	0	0	0	0	0	1	0	0	0	0	0
group_51826	0	0	0	0	0	0	0	0	0	0	1	0	0	0	0	0
group_51827	0	0	0	0	0	0	0	0	0	0	1	0	0	0	0	0
ilvA_1	0	0	0	0	0	0	0	0	0	0	1	0	0	0	0	0
group_51829	0	0	0	0	0	0	0	0	0	0	1	0	0	0	0	0
group_51830	0	0	0	0	0	0	0	0	0	0	1	0	0	0	0	0
group_51831	0	0	0	0	0	0	0	0	0	0	1	0	0	0	0	0
group_51832	0	0	0	0	0	0	0	0	0	0	1	0	0	0	0	0
group_51833	0	0	0	0	0	0	0	0	0	0	1	0	0	0	0	0
group_51834	0	0	0	0	0	0	0	0	0	0	1	0	0	0	0	0
rstB_1	0	0	0	0	0	0	0	0	0	0	1	0	0	0	0	0
group_51836	0	0	0	0	0	0	0	0	0	0	1	0	0	0	0	0
group_51837	0	0	0	0	0	0	0	0	0	0	1	0	0	0	0	0
group_51838	0	0	0	0	0	0	0	0	0	0	1	0	0	0	0	0
group_51839	0	0	0	0	0	0	0	0	0	0	1	0	0	0	0	0
group_51840	0	0	0	0	0	0	0	0	0	0	1	0	0	0	0	0
group_51841	0	0	0	0	0	0	0	0	0	0	1	0	0	0	0	0
group_51842	0	0	0	0	0	0	0	0	0	0	1	0	0	0	0	0
group_51843	0	0	0	0	0	0	0	0	0	0	1	0	0	0	0	0
group_51844	0	0	0	0	0	0	0	0	0	0	1	0	0	0	0	0
group_51845	0	0	0	0	0	0	0	0	0	0	1	0	0	0	0	0
group_51846	0	0	0	0	0	0	0	0	0	0	1	0	0	0	0	0
group_51847	0	0	0	0	0	0	0	0	0	0	1	0	0	0	0	0
group_51848	0	0	0	0	0	0	0	0	0	0	1	0	0	0	0	0
group_51849	0	0	0	0	0	0	0	0	0	0	1	0	0	0	0	0
group_51850	0	0	0	0	0	0	0	0	0	0	1	0	0	0	0	0
group_51851	0	0	0	0	0	0	0	0	0	0	1	0	0	0	0	0
group_51852	0	0	0	0	0	0	0	0	0	0	1	0	0	0	0	0
group_51853	0	0	0	0	0	0	0	0	0	0	1	0	0	0	0	0
group_51854	0	0	0	0	0	0	0	0	0	0	1	0	0	0	0	0
group_51855	0	0	0	0	0	0	0	0	0	0	1	0	0	0	0	0
yicL	0	0	0	0	0	0	0	0	0	0	1	0	0	0	0	0
group_51857	0	0	0	0	0	0	0	0	0	0	1	0	0	0	0	0
pdeG	0	0	0	0	0	0	0	0	0	0	1	0	0	0	0	0
group_51859	0	0	0	0	0	0	0	0	0	0	1	0	0	0	0	0
group_51860	0	0	0	0	0	0	0	0	0	0	1	0	0	0	0	0
group_51861	0	0	0	0	0	0	0	0	0	0	1	0	0	0	0	0
group_51862	0	0	0	0	0	0	0	0	0	0	1	0	0	0	0	0
group_51863	0	0	0	0	0	0	0	0	0	0	1	0	0	0	0	0
group_51864	0	0	0	0	0	0	0	0	0	0	1	0	0	0	0	0
group_51865	0	0	0	0	0	0	0	0	0	0	1	0	0	0	0	0
group_51866	0	0	0	0	0	0	0	0	0	0	1	0	0	0	0	0
group_51867	0	0	0	0	0	0	0	0	0	0	1	0	0	0	0	0
group_51868	0	0	0	0	0	0	0	0	0	0	1	0	0	0	0	0
group_51869	0	0	0	0	0	0	0	0	0	0	1	0	0	0	0	0
group_51870	0	0	0	0	0	0	0	0	0	0	1	0	0	0	0	0
group_51871	0	0	0	0	0	0	0	0	0	0	1	0	0	0	0	0
alkB	0	0	0	0	0	0	0	0	0	0	1	0	0	0	0	0
group_51873	0	0	0	0	0	0	0	0	0	0	1	0	0	0	0	0
group_51874	0	0	0	0	0	0	0	0	0	0	1	0	0	0	0	0
group_51875	0	0	0	0	0	0	0	0	0	0	1	0	0	0	0	0
group_51876	0	0	0	0	0	0	0	0	0	0	1	0	0	0	0	0
group_51877	0	0	0	0	0	0	0	0	0	0	1	0	0	0	0	0
group_51878	0	0	0	0	0	0	0	0	0	0	1	0	0	0	0	0
group_51879	0	0	0	0	0	0	0	0	0	0	1	0	0	0	0	0
group_51880	0	0	0	0	0	0	0	0	0	0	1	0	0	0	0	0
group_51881	0	0	0	0	0	0	0	0	0	0	1	0	0	0	0	0
group_51882	0	0	0	0	0	0	0	0	0	0	1	0	0	0	0	0
group_51883	0	0	0	0	0	0	0	0	0	0	1	0	0	0	0	0
group_51884	0	0	0	0	0	0	0	0	0	0	1	0	0	0	0	0
group_51885	0	0	0	0	0	0	0	0	0	0	1	0	0	0	0	0
group_51886	0	0	0	0	0	0	0	0	0	0	1	0	0	0	0	0
group_51887	0	0	0	0	0	0	0	0	0	0	1	0	0	0	0	0
group_51888	0	0	0	0	0	0	0	0	0	0	1	0	0	0	0	0
group_51889	0	0	0	0	0	0	0	0	0	0	1	0	0	0	0	0
group_51890	0	0	0	0	0	0	0	0	0	0	1	0	0	0	0	0
lips_1	0	0	0	0	0	0	0	0	0	0	1	0	0	0	0	0
group_51892	0	0	0	0	0	0	0	0	0	0	1	0	0	0	0	0
group_51893	0	0	0	0	0	0	0	0	0	0	1	0	0	0	0	0
group_51894	0	0	0	0	0	0	0	0	0	0	1	0	0	0	0	0
group_51895	0	0	0	0	0	0	0	0	0	0	1	0	0	0	0	0
group_51896	0	0	0	0	0	0	0	0	0	0	1	0	0	0	0	0
group_51897	0	0	0	0	0	0	0	0	0	0	1	0	0	0	0	0
group_51898	0	0	0	0	0	0	0	0	0	0	1	0	0	0	0	0
group_51899	0	0	0	0	0	0	0	0	0	0	1	0	0	0	0	0
group_51900	0	0	0	0	0	0	0	0	0	0	1	0	0	0	0	0
group_51901	0	0	0	0	0	0	0	0	0	0	1	0	0	0	0	0
group_51902	0	0	0	0	0	0	0	0	0	0	1	0	0	0	0	0
group_51903	0	0	0	0	0	0	0	0	0	0	1	0	0	0	0	0
ttgV	0	0	0	0	0	0	0	0	0	0	1	0	0	0	0	0
group_51905	0	0	0	0	0	0	0	0	0	0	1	0	0	0	0	0
group_51906	0	0	0	0	0	0	0	0	0	0	1	0	0	0	0	0
group_51907	0	0	0	0	0	0	0	0	0	0	1	0	0	0	0	0
group_51908	0	0	0	0	0	0	0	0	0	0	1	0	0	0	0	0
group_51909	0	0	0	0	0	0	0	0	0	0	1	0	0	0	0	0
group_51910	0	0	0	0	0	0	0	0	0	0	1	0	0	0	0	0
group_51911	0	0	0	0	0	0	0	0	0	0	1	0	0	0	0	0
group_51912	0	0	0	0	0	0	0	0	0	0	1	0	0	0	0	0
group_51913	0	0	0	0	0	0	0	0	0	0	1	0	0	0	0	0
group_51914	0	0	0	0	0	0	0	0	0	0	1	0	0	0	0	0
group_51915	0	0	0	0	0	0	0	0	0	0	1	0	0	0	0	0
group_51916	0	0	0	0	0	0	0	0	0	0	1	0	0	0	0	0
group_51917	0	0	0	0	0	0	0	0	0	0	1	0	0	0	0	0
group_51918	0	0	0	0	0	0	0	0	0	0	1	0	0	0	0	0
group_51919	0	0	0	0	0	0	0	0	0	0	1	0	0	0	0	0
group_51920	0	0	0	0	0	0	0	0	0	0	1	0	0	0	0	0
group_51921	0	0	0	0	0	0	0	0	0	0	1	0	0	0	0	0
group_51922	0	0	0	0	0	0	0	0	0	0	1	0	0	0	0	0
group_51923	0	0	0	0	0	0	0	0	0	0	1	0	0	0	0	0
group_51924	0	0	0	0	0	0	0	0	0	0	1	0	0	0	0	0
group_51925	0	0	0	0	0	0	0	0	0	0	1	0	0	0	0	0
group_51926	0	0	0	0	0	0	0	0	0	0	1	0	0	0	0	0
group_51927	0	0	0	0	0	0	0	0	0	0	1	0	0	0	0	0
group_51928	0	0	0	0	0	0	0	0	0	0	1	0	0	0	0	0
group_51929	0	0	0	0	0	0	0	0	0	0	1	0	0	0	0	0
yejE_3	0	0	0	0	0	0	0	0	0	0	1	0	0	0	0	0
yejB_3	0	0	0	0	0	0	0	0	0	0	1	0	0	0	0	0
group_51932	0	0	0	0	0	0	0	0	0	0	1	0	0	0	0	0
group_51933	0	0	0	0	0	0	0	0	0	0	1	0	0	0	0	0
group_51934	0	0	0	0	0	0	0	0	0	0	1	0	0	0	0	0
group_51935	0	0	0	0	0	0	0	0	0	0	1	0	0	0	0	0
group_51936	0	0	0	0	0	0	0	0	0	0	1	0	0	0	0	0
group_51937	0	0	0	0	0	0	0	0	0	0	1	0	0	0	0	0
group_51938	0	0	0	0	0	0	0	0	0	0	1	0	0	0	0	0
group_51939	0	0	0	0	0	0	0	0	0	0	1	0	0	0	0	0
group_51940	0	0	0	0	0	0	0	0	0	0	1	0	0	0	0	0
group_51941	0	0	0	0	0	0	0	0	0	0	1	0	0	0	0	0
group_51942	0	0	0	0	0	0	0	0	0	0	1	0	0	0	0	0
group_51943	0	0	0	0	0	0	0	0	0	0	1	0	0	0	0	0
group_51944	0	0	0	0	0	0	0	0	0	0	1	0	0	0	0	0
group_51945	0	0	0	0	0	0	0	0	0	0	1	0	0	0	0	0
group_51946	0	0	0	0	0	0	0	0	0	0	1	0	0	0	0	0
group_51947	0	0	0	0	0	0	0	0	0	0	1	0	0	0	0	0
rsbS	0	0	0	0	0	0	0	0	0	0	1	0	0	0	0	0
rsbT	0	0	0	0	0	0	0	0	0	0	1	0	0	0	0	0
group_51950	0	0	0	0	0	0	0	0	0	0	1	0	0	0	0	0
luxQ	0	0	0	0	0	0	0	0	0	0	1	0	0	0	0	0
rcsC_9	0	0	0	0	0	0	0	0	0	0	1	0	0	0	0	0
group_51953	0	0	0	0	0	0	0	0	0	0	1	0	0	0	0	0
group_51954	0	0	0	0	0	0	0	0	0	0	1	0	0	0	0	0
group_51955	0	0	0	0	0	0	0	0	0	0	1	0	0	0	0	0
group_51956	0	0	0	0	0	0	0	0	0	0	1	0	0	0	0	0
group_51957	0	0	0	0	0	0	0	0	0	0	1	0	0	0	0	0
group_51958	0	0	0	0	0	0	0	0	0	0	1	0	0	0	0	0
group_51959	0	0	0	0	0	0	0	0	0	0	1	0	0	0	0	0
group_51960	0	0	0	0	0	0	0	0	0	0	1	0	0	0	0	0
imuB	0	0	0	0	0	0	0	0	0	0	1	0	0	0	0	0
group_51962	0	0	0	0	0	0	0	0	0	0	1	0	0	0	0	0
group_51963	0	0	0	0	0	0	0	0	0	0	1	0	0	0	0	0
group_51964	0	0	0	0	0	0	0	0	0	0	1	0	0	0	0	0
group_51965	0	0	0	0	0	0	0	0	0	0	1	0	0	0	0	0
group_51966	0	0	0	0	0	0	0	0	0	0	1	0	0	0	0	0
eptA_1	0	0	0	0	0	0	0	0	0	0	1	0	0	0	0	0
group_51968	0	0	0	0	0	0	0	0	0	0	1	0	0	0	0	0
group_51969	0	0	0	0	0	0	0	0	0	0	1	0	0	0	0	0
tauB_1	0	0	0	0	0	0	0	0	0	0	1	0	0	0	0	0
group_51971	0	0	0	0	0	0	0	0	0	0	1	0	0	0	0	0
group_51972	0	0	0	0	0	0	0	0	0	0	1	0	0	0	0	0
aprA_2	0	0	0	0	0	0	0	0	0	0	1	0	0	0	0	0
group_51974	0	0	0	0	0	0	0	0	0	0	1	0	0	0	0	0
group_51975	0	0	0	0	0	0	0	0	0	0	1	0	0	0	0	0
group_51976	0	0	0	0	0	0	0	0	0	0	1	0	0	0	0	0
group_51977	0	0	0	0	0	0	0	0	0	0	1	0	0	0	0	0
group_51978	0	0	0	0	0	0	0	0	0	0	1	0	0	0	0	0
group_51979	0	0	0	0	0	0	0	0	0	0	1	0	0	0	0	0
group_51980	0	0	0	0	0	0	0	0	0	0	1	0	0	0	0	0
group_51981	0	0	0	0	0	0	0	0	0	0	1	0	0	0	0	0
group_51982	0	0	0	0	0	0	0	0	0	0	1	0	0	0	0	0
group_51983	0	0	0	0	0	0	0	0	0	0	1	0	0	0	0	0
gspD2	0	0	0	0	0	0	0	0	0	0	1	0	0	0	0	0
group_51985	0	0	0	0	0	0	0	0	0	0	1	0	0	0	0	0
group_51986	0	0	0	0	0	0	0	0	0	0	1	0	0	0	0	0
group_51987	0	0	0	0	0	0	0	0	0	0	1	0	0	0	0	0
group_51988	0	0	0	0	0	0	0	0	0	0	1	0	0	0	0	0
group_51989	0	0	0	0	0	0	0	0	0	0	1	0	0	0	0	0
group_51990	0	0	0	0	0	0	0	0	0	0	1	0	0	0	0	0
group_51991	0	0	0	0	0	0	0	0	0	0	1	0	0	0	0	0
group_51992	0	0	0	0	0	0	0	0	0	0	1	0	0	0	0	0
group_51993	0	0	0	0	0	0	0	0	0	0	1	0	0	0	0	0
group_51994	0	0	0	0	0	0	0	0	0	0	1	0	0	0	0	0
group_51995	0	0	0	0	0	0	0	0	0	0	1	0	0	0	0	0
group_51996	0	0	0	0	0	0	0	0	0	0	1	0	0	0	0	0
group_51997	0	0	0	0	0	0	0	0	0	0	1	0	0	0	0	0
group_51998	0	0	0	0	0	0	0	0	0	0	1	0	0	0	0	0
group_51999	0	0	0	0	0	0	0	0	0	0	1	0	0	0	0	0
group_52000	0	0	0	0	0	0	0	0	0	0	1	0	0	0	0	0
group_52001	0	0	0	0	0	0	0	0	0	0	1	0	0	0	0	0
group_52002	0	0	0	0	0	0	0	0	0	0	1	0	0	0	0	0
group_52003	0	0	0	0	0	0	0	0	0	0	1	0	0	0	0	0
group_52004	0	0	0	0	0	0	0	0	0	0	1	0	0	0	0	0
group_52005	0	0	0	0	0	0	0	0	0	0	1	0	0	0	0	0
group_52006	0	0	0	0	0	0	0	0	0	0	1	0	0	0	0	0
group_52007	0	0	0	0	0	0	0	0	0	0	1	0	0	0	0	0
group_52008	0	0	0	0	0	0	0	0	0	0	1	0	0	0	0	0
group_52009	0	0	0	0	0	0	0	0	0	0	1	0	0	0	0	0
group_52010	0	0	0	0	0	0	0	0	0	0	1	0	0	0	0	0
group_52011	0	0	0	0	0	0	0	0	0	0	1	0	0	0	0	0
group_52012	0	0	0	0	0	0	0	0	0	0	1	0	0	0	0	0
group_52013	0	0	0	0	0	0	0	0	0	0	1	0	0	0	0	0
group_52014	0	0	0	0	0	0	0	0	0	0	1	0	0	0	0	0
group_52015	0	0	0	0	0	0	0	0	0	0	1	0	0	0	0	0
group_52016	0	0	0	0	0	0	0	0	0	0	1	0	0	0	0	0
group_52017	0	0	0	0	0	0	0	0	0	0	1	0	0	0	0	0
group_52018	0	0	0	0	0	0	0	0	0	0	1	0	0	0	0	0
group_52019	0	0	0	0	0	0	0	0	0	0	1	0	0	0	0	0
group_52020	0	0	0	0	0	0	0	0	0	0	1	0	0	0	0	0
group_52021	0	0	0	0	0	0	0	0	0	0	1	0	0	0	0	0
group_52022	0	0	0	0	0	0	0	0	0	0	1	0	0	0	0	0
group_52023	0	0	0	0	0	0	0	0	0	0	1	0	0	0	0	0
group_52024	0	0	0	0	0	0	0	0	0	0	1	0	0	0	0	0
group_52025	0	0	0	0	0	0	0	0	0	0	1	0	0	0	0	0
group_52026	0	0	0	0	0	0	0	0	0	0	1	0	0	0	0	0
group_52027	0	0	0	0	0	0	0	0	0	0	1	0	0	0	0	0
ywnH	0	0	0	0	0	0	0	0	0	0	1	0	0	0	0	0
group_52029	0	0	0	0	0	0	0	0	0	0	1	0	0	0	0	0
group_52030	0	0	0	0	0	0	0	0	0	0	1	0	0	0	0	0
group_52031	0	0	0	0	0	0	0	0	0	0	1	0	0	0	0	0
group_52032	0	0	0	0	0	0	0	0	0	0	1	0	0	0	0	0
group_52033	0	0	0	0	0	0	0	0	0	0	1	0	0	0	0	0
group_52034	0	0	0	0	0	0	0	0	0	0	1	0	0	0	0	0
group_52035	0	0	0	0	0	0	0	0	0	0	1	0	0	0	0	0
group_52036	0	0	0	0	0	0	0	0	0	0	1	0	0	0	0	0
group_52037	0	0	0	0	0	0	0	0	0	0	1	0	0	0	0	0
group_52038	0	0	0	0	0	0	0	0	0	0	1	0	0	0	0	0
group_52039	0	0	0	0	0	0	0	0	0	0	1	0	0	0	0	0
group_52040	0	0	0	0	0	0	0	0	0	0	1	0	0	0	0	0
group_52041	0	0	0	0	0	0	0	0	0	0	1	0	0	0	0	0
group_52042	0	0	0	0	0	0	0	0	0	0	1	0	0	0	0	0
tgnD	0	0	0	0	0	0	0	0	0	0	1	0	0	0	0	0
group_52044	0	0	0	0	0	0	0	0	0	0	1	0	0	0	0	0
group_52045	0	0	0	0	0	0	0	0	0	0	1	0	0	0	0	0
nanR_2	0	0	0	0	0	0	0	0	0	0	1	0	0	0	0	0
group_52047	0	0	0	0	0	0	0	0	0	0	1	0	0	0	0	0
group_52048	0	0	0	0	0	0	0	0	0	0	1	0	0	0	0	0
group_52049	0	0	0	0	0	0	0	0	0	0	1	0	0	0	0	0
group_52050	0	0	0	0	0	0	0	0	0	0	1	0	0	0	0	0
group_52051	0	0	0	0	0	0	0	0	0	0	1	0	0	0	0	0
group_52052	0	0	0	0	0	0	0	0	0	0	1	0	0	0	0	0
group_52053	0	0	0	0	0	0	0	0	0	0	1	0	0	0	0	0
group_52054	0	0	0	0	0	0	0	0	0	0	1	0	0	0	0	0
phnD2	0	0	0	0	0	0	0	0	0	0	1	0	0	0	0	0
group_52056	0	0	0	0	0	0	0	0	0	0	1	0	0	0	0	0
group_52057	0	0	0	0	0	0	0	0	0	0	1	0	0	0	0	0
group_52058	0	0	0	0	0	0	0	0	0	0	1	0	0	0	0	0
glpT_1	0	0	0	0	0	0	0	0	0	0	1	0	0	0	0	0
group_52060	0	0	0	0	0	0	0	0	0	0	1	0	0	0	0	0
group_52061	0	0	0	0	0	0	0	0	0	0	1	0	0	0	0	0
group_52062	0	0	0	0	0	0	0	0	0	0	1	0	0	0	0	0
group_52063	0	0	0	0	0	0	0	0	0	0	1	0	0	0	0	0
group_52064	0	0	0	0	0	0	0	0	0	0	1	0	0	0	0	0
group_52065	0	0	0	0	0	0	0	0	0	0	1	0	0	0	0	0
group_52066	0	0	0	0	0	0	0	0	0	0	1	0	0	0	0	0
group_52067	0	0	0	0	0	0	0	0	0	0	1	0	0	0	0	0
group_52068	0	0	0	0	0	0	0	0	0	0	1	0	0	0	0	0
group_52069	0	0	0	0	0	0	0	0	0	0	1	0	0	0	0	0
group_52070	0	0	0	0	0	0	0	0	0	0	1	0	0	0	0	0
group_52071	0	0	0	0	0	0	0	0	0	0	1	0	0	0	0	0
group_52072	0	0	0	0	0	0	0	0	0	0	1	0	0	0	0	0
group_52073	0	0	0	0	0	0	0	0	0	0	1	0	0	0	0	0
group_52074	0	0	0	0	0	0	0	0	0	0	1	0	0	0	0	0
group_52075	0	0	0	0	0	0	0	0	0	0	1	0	0	0	0	0
group_52076	0	0	0	0	0	0	0	0	0	0	1	0	0	0	0	0
group_52077	0	0	0	0	0	0	0	0	0	0	1	0	0	0	0	0
group_52078	0	0	0	0	0	0	0	0	0	0	1	0	0	0	0	0
group_52079	0	0	0	0	0	0	0	0	0	0	1	0	0	0	0	0
mccA	0	0	0	0	0	0	0	0	0	0	1	0	0	0	0	0
group_52081	0	0	0	0	0	0	0	0	0	0	1	0	0	0	0	0
group_52082	0	0	0	0	0	0	0	0	0	0	1	0	0	0	0	0
group_52083	0	0	0	0	0	0	0	0	0	0	1	0	0	0	0	0
group_52084	0	0	0	0	0	0	0	0	0	0	1	0	0	0	0	0
fecI_3	0	0	0	0	0	0	0	0	0	0	1	0	0	0	0	0
group_52086	0	0	0	0	0	0	0	0	0	0	1	0	0	0	0	0
fcuA_2	0	0	0	0	0	0	0	0	0	0	1	0	0	0	0	0
group_52088	0	0	0	0	0	0	0	0	0	0	1	0	0	0	0	0
group_52089	0	0	0	0	0	0	0	0	0	0	1	0	0	0	0	0
fpuD	0	0	0	0	0	0	0	0	0	0	1	0	0	0	0	0
group_52091	0	0	0	0	0	0	0	0	0	0	1	0	0	0	0	0
group_52092	0	0	0	0	0	0	0	0	0	0	1	0	0	0	0	0
group_52093	0	0	0	0	0	0	0	0	0	0	1	0	0	0	0	0
group_52094	0	0	0	0	0	0	0	0	0	0	1	0	0	0	0	0
spuD_5	0	0	0	0	0	0	0	0	0	0	1	0	0	0	0	0
group_52096	0	0	0	0	0	0	0	0	0	0	1	0	0	0	0	0
hsaB_2	0	0	0	0	0	0	0	0	0	0	1	0	0	0	0	0
group_52098	0	0	0	0	0	0	0	0	0	0	1	0	0	0	0	0
group_52099	0	0	0	0	0	0	0	0	0	0	1	0	0	0	0	0
group_52100	0	0	0	0	0	0	0	0	0	0	1	0	0	0	0	0
group_52101	0	0	0	0	0	0	0	0	0	0	1	0	0	0	0	0
group_52102	0	0	0	0	0	0	0	0	0	0	1	0	0	0	0	0
group_52103	0	0	0	0	0	0	0	0	0	0	1	0	0	0	0	0
group_52104	0	0	0	0	0	0	0	0	0	0	1	0	0	0	0	0
group_52105	0	0	0	0	0	0	0	0	0	0	1	0	0	0	0	0
group_52106	0	0	0	0	0	0	0	0	0	0	1	0	0	0	0	0
group_52107	0	0	0	0	0	0	0	0	0	0	1	0	0	0	0	0
group_52108	0	0	0	0	0	0	0	0	0	0	1	0	0	0	0	0
group_52109	0	0	0	0	0	0	0	0	0	0	1	0	0	0	0	0
group_52110	0	0	0	0	0	0	0	0	0	0	1	0	0	0	0	0
group_52111	0	0	0	0	0	0	0	0	0	0	1	0	0	0	0	0
group_52112	0	0	0	0	0	0	0	0	0	0	1	0	0	0	0	0
group_52113	0	0	0	0	0	0	0	0	0	0	1	0	0	0	0	0
group_52114	0	0	0	0	0	0	0	0	0	0	1	0	0	0	0	0
group_52115	0	0	0	0	0	0	0	0	0	0	1	0	0	0	0	0
group_52116	0	0	0	0	0	0	0	0	0	0	1	0	0	0	0	0
group_52117	0	0	0	0	0	0	0	0	0	0	1	0	0	0	0	0
group_52118	0	0	0	0	0	0	0	0	0	0	1	0	0	0	0	0
group_52119	0	0	0	0	0	0	0	0	0	0	1	0	0	0	0	0
group_52120	0	0	0	0	0	0	0	0	0	0	1	0	0	0	0	0
group_52121	0	0	0	0	0	0	0	0	0	0	1	0	0	0	0	0
group_52122	0	0	0	0	0	0	0	0	0	0	1	0	0	0	0	0
group_52123	0	0	0	0	0	0	0	0	0	0	1	0	0	0	0	0
group_52124	0	0	0	0	0	0	0	0	0	0	1	0	0	0	0	0
group_52125	0	0	0	0	0	0	0	0	0	0	1	0	0	0	0	0
group_52126	0	0	0	0	0	0	0	0	0	0	1	0	0	0	0	0
group_52127	0	0	0	0	0	0	0	0	0	0	1	0	0	0	0	0
group_52128	0	0	0	0	0	0	0	0	0	0	1	0	0	0	0	0
mopA	0	0	0	0	0	0	0	0	0	0	1	0	0	0	0	0
group_52130	0	0	0	0	0	0	0	0	0	0	1	0	0	0	0	0
group_52131	0	0	0	0	0	0	0	0	0	0	1	0	0	0	0	0
group_52132	0	0	0	0	0	0	0	0	0	0	1	0	0	0	0	0
group_52133	0	0	0	0	0	0	0	0	0	0	1	0	0	0	0	0
group_52134	0	0	0	0	0	0	0	0	0	0	1	0	0	0	0	0
pqiA_1	0	0	0	0	0	0	0	0	0	0	1	0	0	0	0	0
group_52136	0	0	0	0	0	0	0	0	0	0	1	0	0	0	0	0
group_52137	0	0	0	0	0	0	0	0	0	0	1	0	0	0	0	0
group_52138	0	0	0	0	0	0	0	0	0	0	1	0	0	0	0	0
group_52139	0	0	0	0	0	0	0	0	0	0	1	0	0	0	0	0
group_52140	0	0	0	0	0	0	0	0	0	0	1	0	0	0	0	0
group_52141	0	0	0	0	0	0	0	0	0	0	1	0	0	0	0	0
group_52142	0	0	0	0	0	0	0	0	0	0	1	0	0	0	0	0
group_52143	0	0	0	0	0	0	0	0	0	0	1	0	0	0	0	0
dgoD_1	0	0	0	0	0	0	0	0	0	0	1	0	0	0	0	0
group_52145	0	0	0	0	0	0	0	0	0	0	1	0	0	0	0	0
aldA_2	0	0	0	0	0	0	0	0	0	0	1	0	0	0	0	0
group_52147	0	0	0	0	0	0	0	0	0	0	1	0	0	0	0	0
group_52148	0	0	0	0	0	0	0	0	0	0	1	0	0	0	0	0
group_52149	0	0	0	0	0	0	0	0	0	0	1	0	0	0	0	0
group_52150	0	0	0	0	0	0	0	0	0	0	1	0	0	0	0	0
group_52151	0	0	0	0	0	0	0	0	0	0	1	0	0	0	0	0
group_52152	0	0	0	0	0	0	0	0	0	0	1	0	0	0	0	0
fae	0	0	0	0	0	0	0	0	0	0	1	0	0	0	0	0
group_52154	0	0	0	0	0	0	0	0	0	0	1	0	0	0	0	0
group_52155	0	0	0	0	0	0	0	0	0	0	1	0	0	0	0	0
group_52156	0	0	0	0	0	0	0	0	0	0	1	0	0	0	0	0
group_52157	0	0	0	0	0	0	0	0	0	0	1	0	0	0	0	0
group_52158	0	0	0	0	0	0	0	0	0	0	1	0	0	0	0	0
nudG	0	0	0	0	0	0	0	0	0	0	1	0	0	0	0	0
group_52160	0	0	0	0	0	0	0	0	0	0	1	0	0	0	0	0
group_52161	0	0	0	0	0	0	0	0	0	0	1	0	0	0	0	0
group_52162	0	0	0	0	0	0	0	0	0	0	1	0	0	0	0	0
group_52163	0	0	0	0	0	0	0	0	0	0	1	0	0	0	0	0
group_52164	0	0	0	0	0	0	0	0	0	0	1	0	0	0	0	0
group_52165	0	0	0	0	0	0	0	0	0	0	1	0	0	0	0	0
group_52166	0	0	0	0	0	0	0	0	0	0	1	0	0	0	0	0
group_52167	0	0	0	0	0	0	0	0	0	0	1	0	0	0	0	0
group_52168	0	0	0	0	0	0	0	0	0	0	1	0	0	0	0	0
group_52169	0	0	0	0	0	0	0	0	0	0	1	0	0	0	0	0
group_52170	0	0	0	0	0	0	0	0	0	0	1	0	0	0	0	0
group_52171	0	0	0	0	0	0	0	0	0	0	1	0	0	0	0	0
group_52172	0	0	0	0	0	0	0	0	0	0	1	0	0	0	0	0
group_52173	0	0	0	0	0	0	0	0	0	0	1	0	0	0	0	0
group_52174	0	0	0	0	0	0	0	0	0	0	1	0	0	0	0	0
group_52175	0	0	0	0	0	0	0	0	0	0	1	0	0	0	0	0
group_52176	0	0	0	0	0	0	0	0	0	0	1	0	0	0	0	0
group_52177	0	0	0	0	0	0	0	0	0	0	1	0	0	0	0	0
group_52178	0	0	0	0	0	0	0	0	0	0	1	0	0	0	0	0
group_52179	0	0	0	0	0	0	0	0	0	0	1	0	0	0	0	0
group_52180	0	0	0	0	0	0	0	0	0	0	1	0	0	0	0	0
group_52181	0	0	0	0	0	0	0	0	0	0	1	0	0	0	0	0
group_52182	0	0	0	0	0	0	0	0	0	0	1	0	0	0	0	0
group_52183	0	0	0	0	0	0	0	0	0	0	1	0	0	0	0	0
group_52184	0	0	0	0	0	0	0	0	0	0	1	0	0	0	0	0
group_52185	0	0	0	0	0	0	0	0	0	0	1	0	0	0	0	0
group_52186	0	0	0	0	0	0	0	0	0	0	1	0	0	0	0	0
group_52187	0	0	0	0	0	0	0	0	0	0	1	0	0	0	0	0
group_52188	0	0	0	0	0	0	0	0	0	0	1	0	0	0	0	0
group_52189	0	0	0	0	0	0	0	0	0	0	1	0	0	0	0	0
group_52190	0	0	0	0	0	0	0	0	0	0	1	0	0	0	0	0
group_52191	0	0	0	0	0	0	0	0	0	0	1	0	0	0	0	0
group_52192	0	0	0	0	0	0	0	0	0	0	1	0	0	0	0	0
group_52193	0	0	0	0	0	0	0	0	0	0	1	0	0	0	0	0
group_52194	0	0	0	0	0	0	0	0	0	0	1	0	0	0	0	0
yibF_1	0	0	0	0	0	0	0	0	0	0	1	0	0	0	0	0
group_52196	0	0	0	0	0	0	0	0	0	0	1	0	0	0	0	0
group_52197	0	0	0	0	0	0	0	0	0	0	1	0	0	0	0	0
group_52198	0	0	0	0	0	0	0	0	0	0	1	0	0	0	0	0
group_52199	0	0	0	0	0	0	0	0	0	0	1	0	0	0	0	0
group_52200	0	0	0	0	0	0	0	0	0	0	1	0	0	0	0	0
group_52201	0	0	0	0	0	0	0	0	0	0	1	0	0	0	0	0
group_52202	0	0	0	0	0	0	0	0	0	0	1	0	0	0	0	0
group_52203	0	0	0	0	0	0	0	0	0	0	1	0	0	0	0	0
group_52204	0	0	0	0	0	0	0	0	0	0	1	0	0	0	0	0
group_52205	0	0	0	0	0	0	0	0	0	0	1	0	0	0	0	0
group_52206	0	0	0	0	0	0	0	0	0	0	1	0	0	0	0	0
group_52207	0	0	0	0	0	0	0	0	0	0	1	0	0	0	0	0
group_52208	0	0	0	0	0	0	0	0	0	0	1	0	0	0	0	0
group_52209	0	0	0	0	0	0	0	0	0	0	1	0	0	0	0	0
group_52210	0	0	0	0	0	0	0	0	0	0	1	0	0	0	0	0
arsH	0	0	0	0	0	0	0	0	0	0	1	0	0	0	0	0
group_52212	0	0	0	0	0	0	0	0	0	0	1	0	0	0	0	0
arsR2	0	0	0	0	0	0	0	0	0	0	1	0	0	0	0	0
group_52214	0	0	0	0	0	0	0	0	0	0	1	0	0	0	0	0
group_52215	0	0	0	0	0	0	0	0	0	0	1	0	0	0	0	0
group_52216	0	0	0	0	0	0	0	0	0	0	1	0	0	0	0	0
group_52217	0	0	0	0	0	0	0	0	0	0	1	0	0	0	0	0
group_52218	0	0	0	0	0	0	0	0	0	0	1	0	0	0	0	0
group_52219	0	0	0	0	0	0	0	0	0	0	1	0	0	0	0	0
aprA_3	0	0	0	0	0	0	0	0	0	0	1	0	0	0	0	0
group_52221	0	0	0	0	0	0	0	0	0	0	1	0	0	0	0	0
group_52222	0	0	0	0	0	0	0	0	0	0	1	0	0	0	0	0
group_52223	0	0	0	0	0	0	0	0	0	0	1	0	0	0	0	0
group_52224	0	0	0	0	0	0	0	0	0	0	1	0	0	0	0	0
cynS	0	0	0	0	0	0	0	0	0	0	1	0	0	0	0	0
group_52226	0	0	0	0	0	0	0	0	0	0	1	0	0	0	0	0
cynT_1	0	0	0	0	0	0	0	0	0	0	1	0	0	0	0	0
group_52228	0	0	0	0	0	0	0	0	0	0	1	0	0	0	0	0
group_52229	0	0	0	0	0	0	0	0	0	0	1	0	0	0	0	0
group_52230	0	0	0	0	0	0	0	0	0	0	1	0	0	0	0	0
rstB_2	0	0	0	0	0	0	0	0	0	0	1	0	0	0	0	0
group_52232	0	0	0	0	0	0	0	0	0	0	1	0	0	0	0	0
group_52233	0	0	0	0	0	0	0	0	0	0	1	0	0	0	0	0
group_52234	0	0	0	0	0	0	0	0	0	0	1	0	0	0	0	0
group_52235	0	0	0	0	0	0	0	0	0	0	1	0	0	0	0	0
group_52236	0	0	0	0	0	0	0	0	0	0	1	0	0	0	0	0
group_52237	0	0	0	0	0	0	0	0	0	0	1	0	0	0	0	0
group_52238	0	0	0	0	0	0	0	0	0	0	1	0	0	0	0	0
group_52239	0	0	0	0	0	0	0	0	0	0	1	0	0	0	0	0
group_52240	0	0	0	0	0	0	0	0	0	0	1	0	0	0	0	0
group_52241	0	0	0	0	0	0	0	0	0	0	1	0	0	0	0	0
group_52242	0	0	0	0	0	0	0	0	0	0	1	0	0	0	0	0
group_52243	0	0	0	0	0	0	0	0	0	0	1	0	0	0	0	0
group_52244	0	0	0	0	0	0	0	0	0	0	1	0	0	0	0	0
group_52245	0	0	0	0	0	0	0	0	0	0	1	0	0	0	0	0
group_52246	0	0	0	0	0	0	0	0	0	0	1	0	0	0	0	0
group_52247	0	0	0	0	0	0	0	0	0	0	1	0	0	0	0	0
group_52248	0	0	0	0	0	0	0	0	0	0	1	0	0	0	0	0
hcp1	0	0	0	0	0	0	0	0	0	0	1	0	0	0	0	0
group_52250	0	0	0	0	0	0	0	0	0	0	1	0	0	0	0	0
group_52251	0	0	0	0	0	0	0	0	0	0	1	0	0	0	0	0
group_52252	0	0	0	0	0	0	0	0	0	0	1	0	0	0	0	0
group_52253	0	0	0	0	0	0	0	0	0	0	1	0	0	0	0	0
group_52254	0	0	0	0	0	0	0	0	0	0	1	0	0	0	0	0
group_52255	0	0	0	0	0	0	0	0	0	0	1	0	0	0	0	0
group_52256	0	0	0	0	0	0	0	0	0	0	1	0	0	0	0	0
group_52257	0	0	0	0	0	0	0	0	0	0	1	0	0	0	0	0
group_52258	0	0	0	0	0	0	0	0	0	0	1	0	0	0	0	0
group_52259	0	0	0	0	0	0	0	0	0	0	1	0	0	0	0	0
group_52260	0	0	0	0	0	0	0	0	0	0	1	0	0	0	0	0
group_52261	0	0	0	0	0	0	0	0	0	0	1	0	0	0	0	0
group_52262	0	0	0	0	0	0	0	0	0	0	1	0	0	0	0	0
group_52263	0	0	0	0	0	0	0	0	0	0	1	0	0	0	0	0
group_52264	0	0	0	0	0	0	0	0	0	0	1	0	0	0	0	0
group_52265	0	0	0	0	0	0	0	0	0	0	1	0	0	0	0	0
group_52266	0	0	0	0	0	0	0	0	0	0	1	0	0	0	0	0
group_52267	0	0	0	0	0	0	0	0	0	0	1	0	0	0	0	0
group_52268	0	0	0	0	0	0	0	0	0	0	1	0	0	0	0	0
group_52269	0	0	0	0	0	0	0	0	0	0	1	0	0	0	0	0
group_52270	0	0	0	0	0	0	0	0	0	0	1	0	0	0	0	0
group_52271	0	0	0	0	0	0	0	0	0	0	1	0	0	0	0	0
group_52272	0	0	0	0	0	0	0	0	0	0	1	0	0	0	0	0
group_52273	0	0	0	0	0	0	0	0	0	0	1	0	0	0	0	0
adh1	0	0	0	0	0	0	0	0	0	0	1	0	0	0	0	0
group_52275	0	0	0	0	0	0	0	0	0	0	1	0	0	0	0	0
group_52276	0	0	0	0	0	0	0	0	0	0	1	0	0	0	0	0
group_52277	0	0	0	0	0	0	0	0	0	0	1	0	0	0	0	0
group_52278	0	0	0	0	0	0	0	0	0	0	1	0	0	0	0	0
group_52279	0	0	0	0	0	0	0	0	0	0	1	0	0	0	0	0
group_52280	0	0	0	0	0	0	0	0	0	0	1	0	0	0	0	0
group_52281	0	0	0	0	0	0	0	0	0	0	1	0	0	0	0	0
group_52282	0	0	0	0	0	0	0	0	0	0	1	0	0	0	0	0
group_52283	0	0	0	0	0	0	0	0	0	0	1	0	0	0	0	0
group_52284	0	0	0	0	0	0	0	0	0	0	1	0	0	0	0	0
group_52285	0	0	0	0	0	0	0	0	0	0	1	0	0	0	0	0
group_52286	0	0	0	0	0	0	0	0	0	0	1	0	0	0	0	0
group_52287	0	0	0	0	0	0	0	0	0	0	1	0	0	0	0	0
group_52288	0	0	0	0	0	0	0	0	0	0	1	0	0	0	0	0
group_52289	0	0	0	0	0	0	0	0	0	0	1	0	0	0	0	0
group_52290	0	0	0	0	0	0	0	0	0	0	1	0	0	0	0	0
group_52291	0	0	0	0	0	0	0	0	0	0	1	0	0	0	0	0
mltF_2	0	0	0	0	0	0	0	0	0	0	1	0	0	0	0	0
group_52293	0	0	0	0	0	0	0	0	0	0	1	0	0	0	0	0
group_52294	0	0	0	0	0	0	0	0	0	0	1	0	0	0	0	0
group_52295	0	0	0	0	0	0	0	0	0	0	1	0	0	0	0	0
group_52296	0	0	0	0	0	0	0	0	0	0	1	0	0	0	0	0
group_52297	0	0	0	0	0	0	0	0	0	0	1	0	0	0	0	0
group_52298	0	0	0	0	0	0	0	0	0	0	1	0	0	0	0	0
pqqD	0	0	0	0	0	0	0	0	0	0	1	0	0	0	0	0
group_52300	0	0	0	0	0	0	0	0	0	0	1	0	0	0	0	0
group_52301	0	0	0	0	0	0	0	0	0	0	1	0	0	0	0	0
group_52302	0	0	0	0	0	0	0	0	0	0	1	0	0	0	0	0
group_52303	0	0	0	0	0	0	0	0	0	0	1	0	0	0	0	0
group_52304	0	0	0	0	0	0	0	0	0	0	1	0	0	0	0	0
group_52305	0	0	0	0	0	0	0	0	0	0	1	0	0	0	0	0
group_52306	0	0	0	0	0	0	0	0	0	0	1	0	0	0	0	0
group_52307	0	0	0	0	0	0	0	0	0	0	1	0	0	0	0	0
group_52308	0	0	0	0	0	0	0	0	0	0	1	0	0	0	0	0
group_52309	0	0	0	0	0	0	0	0	0	0	1	0	0	0	0	0
group_52310	0	0	0	0	0	0	0	0	0	0	1	0	0	0	0	0
modE	0	0	0	0	0	0	0	0	0	0	1	0	0	0	0	0
group_52312	0	0	0	0	0	0	0	0	0	0	1	0	0	0	0	0
group_52313	0	0	0	0	0	0	0	0	0	0	1	0	0	0	0	0
group_52314	0	0	0	0	0	0	0	0	0	0	1	0	0	0	0	0
group_52315	0	0	0	0	0	0	0	0	0	0	1	0	0	0	0	0
group_52316	0	0	0	0	0	0	0	0	0	0	1	0	0	0	0	0
group_52317	0	0	0	0	0	0	0	0	0	0	1	0	0	0	0	0
group_52318	0	0	0	0	0	0	0	0	0	0	1	0	0	0	0	0
group_52319	0	0	0	0	0	0	0	0	0	0	1	0	0	0	0	0
group_52320	0	0	0	0	0	0	0	0	0	0	1	0	0	0	0	0
fecI_4	0	0	0	0	0	0	0	0	0	0	1	0	0	0	0	0
group_52322	0	0	0	0	0	0	0	0	0	0	1	0	0	0	0	0
group_52323	0	0	0	0	0	0	0	0	0	0	1	0	0	0	0	0
group_52324	0	0	0	0	0	0	0	0	0	0	1	0	0	0	0	0
group_52325	0	0	0	0	0	0	0	0	0	0	1	0	0	0	0	0
group_52326	0	0	0	0	0	0	0	0	0	0	1	0	0	0	0	0
group_52327	0	0	0	0	0	0	0	0	0	0	1	0	0	0	0	0
group_52328	0	0	0	0	0	0	0	0	0	0	1	0	0	0	0	0
group_52329	0	0	0	0	0	0	0	0	0	0	1	0	0	0	0	0
group_52330	0	0	0	0	0	0	0	0	0	0	1	0	0	0	0	0
group_52331	0	0	0	0	0	0	0	0	0	0	1	0	0	0	0	0
group_52332	0	0	0	0	0	0	0	0	0	0	1	0	0	0	0	0
group_52333	0	0	0	0	0	0	0	0	0	0	1	0	0	0	0	0
sigK_1	0	0	0	0	0	0	0	0	0	0	1	0	0	0	0	0
group_52335	0	0	0	0	0	0	0	0	0	0	1	0	0	0	0	0
soxG	0	0	0	0	0	0	0	0	0	0	1	0	0	0	0	0
group_52337	0	0	0	0	0	0	0	0	0	0	1	0	0	0	0	0
group_52338	0	0	0	0	0	0	0	0	0	0	1	0	0	0	0	0
group_52339	0	0	0	0	0	0	0	0	0	0	1	0	0	0	0	0
group_52340	0	0	0	0	0	0	0	0	0	0	1	0	0	0	0	0
group_52341	0	0	0	0	0	0	0	0	0	0	1	0	0	0	0	0
group_52342	0	0	0	0	0	0	0	0	0	0	1	0	0	0	0	0
group_52343	0	0	0	0	0	0	0	0	0	0	1	0	0	0	0	0
group_52344	0	0	0	0	0	0	0	0	0	0	1	0	0	0	0	0
group_52345	0	0	0	0	0	0	0	0	0	0	1	0	0	0	0	0
group_52346	0	0	0	0	0	0	0	0	0	0	1	0	0	0	0	0
group_52347	0	0	0	0	0	0	0	0	0	0	1	0	0	0	0	0
group_52348	0	0	0	0	0	0	0	0	0	0	1	0	0	0	0	0
melC2_2	0	0	0	0	0	0	0	0	0	0	1	0	0	0	0	0
group_52350	0	0	0	0	0	0	0	0	0	0	1	0	0	0	0	0
group_52351	0	0	0	0	0	0	0	0	0	0	1	0	0	0	0	0
group_52352	0	0	0	0	0	0	0	0	0	0	1	0	0	0	0	0
group_52353	0	0	0	0	0	0	0	0	0	0	1	0	0	0	0	0
group_52354	0	0	0	0	0	0	0	0	0	0	1	0	0	0	0	0
group_52355	0	0	0	0	0	0	0	0	0	0	1	0	0	0	0	0
group_52356	0	0	0	0	0	0	0	0	0	0	1	0	0	0	0	0
group_52357	0	0	0	0	0	0	0	0	0	0	1	0	0	0	0	0
group_52358	0	0	0	0	0	0	0	0	0	0	1	0	0	0	0	0
group_52359	0	0	0	0	0	0	0	0	0	0	1	0	0	0	0	0
group_52360	0	0	0	0	0	0	0	0	0	0	1	0	0	0	0	0
group_52361	0	0	0	0	0	0	0	0	0	0	1	0	0	0	0	0
group_52362	0	0	0	0	0	0	0	0	0	0	1	0	0	0	0	0
group_52363	0	0	0	0	0	0	0	0	0	0	1	0	0	0	0	0
group_52364	0	0	0	0	0	0	0	0	0	0	1	0	0	0	0	0
group_52365	0	0	0	0	0	0	0	0	0	0	1	0	0	0	0	0
group_52366	0	0	0	0	0	0	0	0	0	0	1	0	0	0	0	0
group_52367	0	0	0	0	0	0	0	0	0	0	1	0	0	0	0	0
group_52368	0	0	0	0	0	0	0	0	0	0	1	0	0	0	0	0
group_52369	0	0	0	0	0	0	0	0	0	0	1	0	0	0	0	0
rcsC_11	0	0	0	0	0	0	0	0	0	0	1	0	0	0	0	0
group_52371	0	0	0	0	0	0	0	0	0	0	1	0	0	0	0	0
group_52372	0	0	0	0	0	0	0	0	0	0	1	0	0	0	0	0
group_52373	0	0	0	0	0	0	0	0	0	0	1	0	0	0	0	0
group_52374	0	0	0	0	0	0	0	0	0	0	1	0	0	0	0	0
group_52375	0	0	0	0	0	0	0	0	0	0	1	0	0	0	0	0
group_52376	0	0	0	0	0	0	0	0	0	0	1	0	0	0	0	0
group_52377	0	0	0	0	0	0	0	0	0	0	1	0	0	0	0	0
group_52378	0	0	0	0	0	0	0	0	0	0	1	0	0	0	0	0
group_52379	0	0	0	0	0	0	0	0	0	0	1	0	0	0	0	0
yqjC	0	0	0	0	0	0	0	0	0	0	1	0	0	0	0	0
group_52381	0	0	0	0	0	0	0	0	0	0	1	0	0	0	0	0
group_52382	0	0	0	0	0	0	0	0	0	0	1	0	0	0	0	0
group_52383	0	0	0	0	0	0	0	0	0	0	1	0	0	0	0	0
group_52384	0	0	0	0	0	0	0	0	0	0	1	0	0	0	0	0
group_52385	0	0	0	0	0	0	0	0	0	0	1	0	0	0	0	0
group_52386	0	0	0	0	0	0	0	0	0	0	1	0	0	0	0	0
group_52387	0	0	0	0	0	0	0	0	0	0	1	0	0	0	0	0
group_52388	0	0	0	0	0	0	0	0	0	0	1	0	0	0	0	0
group_52389	0	0	0	0	0	0	0	0	0	0	1	0	0	0	0	0
group_52390	0	0	0	0	0	0	0	0	0	0	1	0	0	0	0	0
group_52391	0	0	0	0	0	0	0	0	0	0	1	0	0	0	0	0
group_52392	0	0	0	0	0	0	0	0	0	0	1	0	0	0	0	0
group_52393	0	0	0	0	0	0	0	0	0	0	1	0	0	0	0	0
group_52394	0	0	0	0	0	0	0	0	0	0	1	0	0	0	0	0
group_52395	0	0	0	0	0	0	0	0	0	0	1	0	0	0	0	0
group_52396	0	0	0	0	0	0	0	0	0	0	1	0	0	0	0	0
group_52397	0	0	0	0	0	0	0	0	0	0	1	0	0	0	0	0
group_52398	0	0	0	0	0	0	0	0	0	0	1	0	0	0	0	0
group_52399	0	0	0	0	0	0	0	0	0	0	1	0	0	0	0	0
group_52400	0	0	0	0	0	0	0	0	0	0	1	0	0	0	0	0
group_52401	0	0	0	0	0	0	0	0	0	0	1	0	0	0	0	0
group_52402	0	0	0	0	0	0	0	0	0	0	1	0	0	0	0	0
group_52403	0	0	0	0	0	0	0	0	0	0	1	0	0	0	0	0
group_52404	0	0	0	0	0	0	0	0	0	0	1	0	0	0	0	0
group_52405	0	0	0	0	0	0	0	0	0	0	1	0	0	0	0	0
group_52406	0	0	0	0	0	0	0	0	0	0	1	0	0	0	0	0
group_52407	0	0	0	0	0	0	0	0	0	0	1	0	0	0	0	0
group_52408	0	0	0	0	0	0	0	0	0	0	1	0	0	0	0	0
group_52409	0	0	0	0	0	0	0	0	0	0	1	0	0	0	0	0
group_52410	0	0	0	0	0	0	0	0	0	0	1	0	0	0	0	0
rcsC_12	0	0	0	0	0	0	0	0	0	0	1	0	0	0	0	0
group_52412	0	0	0	0	0	0	0	0	0	0	1	0	0	0	0	0
group_52413	0	0	0	0	0	0	0	0	0	0	1	0	0	0	0	0
group_52414	0	0	0	0	0	0	0	0	0	0	1	0	0	0	0	0
walR_1	0	0	0	0	0	0	0	0	0	0	1	0	0	0	0	0
group_52416	0	0	0	0	0	0	0	0	0	0	1	0	0	0	0	0
group_52417	0	0	0	0	0	0	0	0	0	0	1	0	0	0	0	0
group_52418	0	0	0	0	0	0	0	0	0	0	1	0	0	0	0	0
pyrR	0	0	0	0	0	0	0	0	0	0	1	0	0	0	0	0
group_52420	0	0	0	0	0	0	0	0	0	0	1	0	0	0	0	0
group_52421	0	0	0	0	0	0	0	0	0	0	1	0	0	0	0	0
group_52422	0	0	0	0	0	0	0	0	0	0	1	0	0	0	0	0
group_52423	0	0	0	0	0	0	0	0	0	0	1	0	0	0	0	0
group_52424	0	0	0	0	0	0	0	0	0	0	1	0	0	0	0	0
group_52425	0	0	0	0	0	0	0	0	0	0	1	0	0	0	0	0
group_52426	0	0	0	0	0	0	0	0	0	0	1	0	0	0	0	0
group_52427	0	0	0	0	0	0	0	0	0	0	1	0	0	0	0	0
group_52428	0	0	0	0	0	0	0	0	0	0	1	0	0	0	0	0
group_52429	0	0	0	0	0	0	0	0	0	0	1	0	0	0	0	0
group_52430	0	0	0	0	0	0	0	0	0	0	1	0	0	0	0	0
group_52431	0	0	0	0	0	0	0	0	0	0	1	0	0	0	0	0
group_52432	0	0	0	0	0	0	0	0	0	0	1	0	0	0	0	0
group_52433	0	0	0	0	0	0	0	0	0	0	1	0	0	0	0	0
group_52434	0	0	0	0	0	0	0	0	0	0	1	0	0	0	0	0
ftsY	0	0	0	0	0	0	0	0	0	0	1	0	0	0	0	0
group_52436	0	0	0	0	0	0	0	0	0	0	1	0	0	0	0	0
group_52437	0	0	0	0	0	0	0	0	0	0	1	0	0	0	0	0
group_52438	0	0	0	0	0	0	0	0	0	0	1	0	0	0	0	0
group_52439	0	0	0	0	0	0	0	0	0	0	1	0	0	0	0	0
group_52440	0	0	0	0	0	0	0	0	0	0	1	0	0	0	0	0
group_52441	0	0	0	0	0	0	0	0	0	0	1	0	0	0	0	0
group_52442	0	0	0	0	0	0	0	0	0	0	1	0	0	0	0	0
group_52443	0	0	0	0	0	0	0	0	0	0	1	0	0	0	0	0
group_52444	0	0	0	0	0	0	0	0	0	0	1	0	0	0	0	0
group_52445	0	0	0	0	0	0	0	0	0	0	1	0	0	0	0	0
group_52446	0	0	0	0	0	0	0	0	0	0	1	0	0	0	0	0
group_52447	0	0	0	0	0	0	0	0	0	0	1	0	0	0	0	0
group_52448	0	0	0	0	0	0	0	0	0	0	1	0	0	0	0	0
group_52449	0	0	0	0	0	0	0	0	0	0	1	0	0	0	0	0
group_52450	0	0	0	0	0	0	0	0	0	0	1	0	0	0	0	0
group_52451	0	0	0	0	0	0	0	0	0	0	1	0	0	0	0	0
group_52452	0	0	0	0	0	0	0	0	0	0	1	0	0	0	0	0
group_52453	0	0	0	0	0	0	0	0	0	0	1	0	0	0	0	0
group_52454	0	0	0	0	0	0	0	0	0	0	1	0	0	0	0	0
group_52455	0	0	0	0	0	0	0	0	0	0	1	0	0	0	0	0
group_52456	0	0	0	0	0	0	0	0	0	0	1	0	0	0	0	0
soxA_2	0	0	0	0	0	0	0	0	0	0	1	0	0	0	0	0
group_52458	0	0	0	0	0	0	0	0	0	0	1	0	0	0	0	0
group_52459	0	0	0	0	0	0	0	0	0	0	1	0	0	0	0	0
group_52460	0	0	0	0	0	0	0	0	0	0	1	0	0	0	0	0
group_52461	0	0	0	0	0	0	0	0	0	0	1	0	0	0	0	0
cadA_1	0	0	0	0	0	0	0	0	0	0	1	0	0	0	0	0
group_52463	0	0	0	0	0	0	0	0	0	0	1	0	0	0	0	0
group_52464	0	0	0	0	0	0	0	0	0	0	1	0	0	0	0	0
group_52465	0	0	0	0	0	0	0	0	0	0	1	0	0	0	0	0
group_52466	0	0	0	0	0	0	0	0	0	0	1	0	0	0	0	0
group_52467	0	0	0	0	0	0	0	0	0	0	1	0	0	0	0	0
group_52468	0	0	0	0	0	0	0	0	0	0	1	0	0	0	0	0
yjiK	0	0	0	0	0	0	0	0	0	0	1	0	0	0	0	0
group_52470	0	0	0	0	0	0	0	0	0	0	1	0	0	0	0	0
group_52471	0	0	0	0	0	0	0	0	0	0	1	0	0	0	0	0
group_52472	0	0	0	0	0	0	0	0	0	0	1	0	0	0	0	0
group_52473	0	0	0	0	0	0	0	0	0	0	1	0	0	0	0	0
group_52474	0	0	0	0	0	0	0	0	0	0	1	0	0	0	0	0
group_52475	0	0	0	0	0	0	0	0	0	0	1	0	0	0	0	0
group_52476	0	0	0	0	0	0	0	0	0	0	1	0	0	0	0	0
group_52477	0	0	0	0	0	0	0	0	0	0	1	0	0	0	0	0
group_52478	0	0	0	0	0	0	0	0	0	0	1	0	0	0	0	0
group_52479	0	0	0	0	0	0	0	0	0	0	1	0	0	0	0	0
group_52480	0	0	0	0	0	0	0	0	0	0	1	0	0	0	0	0
group_52481	0	0	0	0	0	0	0	0	0	0	1	0	0	0	0	0
group_52482	0	0	0	0	0	0	0	0	0	0	1	0	0	0	0	0
group_52483	0	0	0	0	0	0	0	0	0	0	1	0	0	0	0	0
spuD_6	0	0	0	0	0	0	0	0	0	0	1	0	0	0	0	0
group_52485	0	0	0	0	0	0	0	0	0	0	1	0	0	0	0	0
group_52486	0	0	0	0	0	0	0	0	0	0	1	0	0	0	0	0
group_52487	0	0	0	0	0	0	0	0	0	0	1	0	0	0	0	0
group_52488	0	0	0	0	0	0	0	0	0	0	1	0	0	0	0	0
group_52489	0	0	0	0	0	0	0	0	0	0	1	0	0	0	0	0
group_52490	0	0	0	0	0	0	0	0	0	0	1	0	0	0	0	0
group_52491	0	0	0	0	0	0	0	0	0	0	1	0	0	0	0	0
nicP_3	0	0	0	0	0	0	0	0	0	0	1	0	0	0	0	0
tauA_1	0	0	0	0	0	0	0	0	0	0	1	0	0	0	0	0
group_52494	0	0	0	0	0	0	0	0	0	0	1	0	0	0	0	0
group_52495	0	0	0	0	0	0	0	0	0	0	1	0	0	0	0	0
group_52496	0	0	0	0	0	0	0	0	0	0	1	0	0	0	0	0
group_52497	0	0	0	0	0	0	0	0	0	0	1	0	0	0	0	0
group_52498	0	0	0	0	0	0	0	0	0	0	1	0	0	0	0	0
arnB_2	0	0	0	0	0	0	0	0	0	0	1	0	0	0	0	0
gcvH_1	0	0	0	0	0	0	0	0	0	0	1	0	0	0	0	0
group_52501	0	0	0	0	0	0	0	0	0	0	1	0	0	0	0	0
group_52502	0	0	0	0	0	0	0	0	0	0	1	0	0	0	0	0
group_52503	0	0	0	0	0	0	0	0	0	0	1	0	0	0	0	0
group_52504	0	0	0	0	0	0	0	0	0	0	1	0	0	0	0	0
group_52505	0	0	0	0	0	0	0	0	0	0	1	0	0	0	0	0
group_52506	0	0	0	0	0	0	0	0	0	0	1	0	0	0	0	0
group_52507	0	0	0	0	0	0	0	0	0	0	1	0	0	0	0	0
group_52508	0	0	0	0	0	0	0	0	0	0	1	0	0	0	0	0
group_52509	0	0	0	0	0	0	0	0	0	0	1	0	0	0	0	0
group_52510	0	0	0	0	0	0	0	0	0	0	1	0	0	0	0	0
group_52511	0	0	0	0	0	0	0	0	0	0	1	0	0	0	0	0
group_52512	0	0	0	0	0	0	0	0	0	0	1	0	0	0	0	0
group_52513	0	0	0	0	0	0	0	0	0	0	1	0	0	0	0	0
group_52514	0	0	0	0	0	0	0	0	0	0	1	0	0	0	0	0
glpT_2	0	0	0	0	0	0	0	0	0	0	1	0	0	0	0	0
group_52516	0	0	0	0	0	0	0	0	0	0	1	0	0	0	0	0
group_52517	0	0	0	0	0	0	0	0	0	0	1	0	0	0	0	0
group_52518	0	0	0	0	0	0	0	0	0	0	1	0	0	0	0	0
group_52519	0	0	0	0	0	0	0	0	0	0	1	0	0	0	0	0
group_52520	0	0	0	0	0	0	0	0	0	0	1	0	0	0	0	0
group_52521	0	0	0	0	0	0	0	0	0	0	1	0	0	0	0	0
group_52522	0	0	0	0	0	0	0	0	0	0	1	0	0	0	0	0
group_52523	0	0	0	0	0	0	0	0	0	0	1	0	0	0	0	0
ppx_2	0	0	0	0	0	0	0	0	0	0	1	0	0	0	0	0
group_52525	0	0	0	0	0	0	0	0	0	0	1	0	0	0	0	0
group_52526	0	0	0	0	0	0	0	0	0	0	1	0	0	0	0	0
group_52527	0	0	0	0	0	0	0	0	0	0	1	0	0	0	0	0
group_52528	0	0	0	0	0	0	0	0	0	0	1	0	0	0	0	0
group_52529	0	0	0	0	0	0	0	0	0	0	1	0	0	0	0	0
group_52530	0	0	0	0	0	0	0	0	0	0	1	0	0	0	0	0
group_52531	0	0	0	0	0	0	0	0	0	0	1	0	0	0	0	0
group_52532	0	0	0	0	0	0	0	0	0	0	1	0	0	0	0	0
group_52533	0	0	0	0	0	0	0	0	0	0	1	0	0	0	0	0
group_52534	0	0	0	0	0	0	0	0	0	0	1	0	0	0	0	0
group_52535	0	0	0	0	0	0	0	0	0	0	1	0	0	0	0	0
group_52536	0	0	0	0	0	0	0	0	0	0	1	0	0	0	0	0
group_52537	0	0	0	0	0	0	0	0	0	0	1	0	0	0	0	0
group_52538	0	0	0	0	0	0	0	0	0	0	1	0	0	0	0	0
group_52539	0	0	0	0	0	0	0	0	0	0	1	0	0	0	0	0
group_52540	0	0	0	0	0	0	0	0	0	0	1	0	0	0	0	0
mip	0	0	0	0	0	0	0	0	0	0	1	0	0	0	0	0
group_52542	0	0	0	0	0	0	0	0	0	0	1	0	0	0	0	0
group_52543	0	0	0	0	0	0	0	0	0	0	1	0	0	0	0	0
group_52544	0	0	0	0	0	0	0	0	0	0	1	0	0	0	0	0
group_52545	0	0	0	0	0	0	0	0	0	0	1	0	0	0	0	0
group_52546	0	0	0	0	0	0	0	0	0	0	1	0	0	0	0	0
group_52547	0	0	0	0	0	0	0	0	0	0	1	0	0	0	0	0
group_52548	0	0	0	0	0	0	0	0	0	0	1	0	0	0	0	0
group_52549	0	0	0	0	0	0	0	0	0	0	1	0	0	0	0	0
group_52550	0	0	0	0	0	0	0	0	0	0	1	0	0	0	0	0
group_52551	0	0	0	0	0	0	0	0	0	0	1	0	0	0	0	0
group_52552	0	0	0	0	0	0	0	0	0	0	1	0	0	0	0	0
group_52553	0	0	0	0	0	0	0	0	0	0	1	0	0	0	0	0
group_52554	0	0	0	0	0	0	0	0	0	0	1	0	0	0	0	0
group_52555	0	0	0	0	0	0	0	0	0	0	1	0	0	0	0	0
group_52556	0	0	0	0	0	0	0	0	0	0	1	0	0	0	0	0
group_52557	0	0	0	0	0	0	0	0	0	0	1	0	0	0	0	0
group_52558	0	0	0	0	0	0	0	0	0	0	1	0	0	0	0	0
group_52559	0	0	0	0	0	0	0	0	0	0	1	0	0	0	0	0
group_52560	0	0	0	0	0	0	0	0	0	0	1	0	0	0	0	0
group_52561	0	0	0	0	0	0	0	0	0	0	1	0	0	0	0	0
group_52562	0	0	0	0	0	0	0	0	0	0	1	0	0	0	0	0
group_52563	0	0	0	0	0	0	0	0	0	0	1	0	0	0	0	0
group_52564	0	0	0	0	0	0	0	0	0	0	1	0	0	0	0	0
group_52565	0	0	0	0	0	0	0	0	0	0	1	0	0	0	0	0
group_52566	0	0	0	0	0	0	0	0	0	0	1	0	0	0	0	0
group_52567	0	0	0	0	0	0	0	0	0	0	1	0	0	0	0	0
group_52568	0	0	0	0	0	0	0	0	0	0	1	0	0	0	0	0
group_52569	0	0	0	0	0	0	0	0	0	0	1	0	0	0	0	0
group_52570	0	0	0	0	0	0	0	0	0	0	1	0	0	0	0	0
group_52571	0	0	0	0	0	0	0	0	0	0	1	0	0	0	0	0
group_52572	0	0	0	0	0	0	0	0	0	0	1	0	0	0	0	0
group_52573	0	0	0	0	0	0	0	0	0	0	1	0	0	0	0	0
group_52574	0	0	0	0	0	0	0	0	0	0	1	0	0	0	0	0
group_52575	0	0	0	0	0	0	0	0	0	0	1	0	0	0	0	0
group_52576	0	0	0	0	0	0	0	0	0	0	1	0	0	0	0	0
group_52577	0	0	0	0	0	0	0	0	0	0	1	0	0	0	0	0
group_52578	0	0	0	0	0	0	0	0	0	0	1	0	0	0	0	0
group_52579	0	0	0	0	0	0	0	0	0	0	1	0	0	0	0	0
group_52580	0	0	0	0	0	0	0	0	0	0	1	0	0	0	0	0
group_52581	0	0	0	0	0	0	0	0	0	0	1	0	0	0	0	0
group_52582	0	0	0	0	0	0	0	0	0	0	1	0	0	0	0	0
group_52583	0	0	0	0	0	0	0	0	0	0	1	0	0	0	0	0
group_52584	0	0	0	0	0	0	0	0	0	0	1	0	0	0	0	0
group_52585	0	0	0	0	0	0	0	0	0	0	1	0	0	0	0	0
group_52586	0	0	0	0	0	0	0	0	0	0	1	0	0	0	0	0
group_52587	0	0	0	0	0	0	0	0	0	0	1	0	0	0	0	0
group_52588	0	0	0	0	0	0	0	0	0	0	1	0	0	0	0	0
group_52589	0	0	0	0	0	0	0	0	0	0	1	0	0	0	0	0
group_52590	0	0	0	0	0	0	0	0	0	0	1	0	0	0	0	0
group_52591	0	0	0	0	0	0	0	0	0	0	1	0	0	0	0	0
group_52592	0	0	0	0	0	0	0	0	0	0	1	0	0	0	0	0
group_52593	0	0	0	0	0	0	0	0	0	0	1	0	0	0	0	0
group_52594	0	0	0	0	0	0	0	0	0	0	1	0	0	0	0	0
group_52595	0	0	0	0	0	0	0	0	0	0	1	0	0	0	0	0
group_52596	0	0	0	0	0	0	0	0	0	0	1	0	0	0	0	0
group_52597	0	0	0	0	0	0	0	0	0	0	1	0	0	0	0	0
group_52598	0	0	0	0	0	0	0	0	0	0	1	0	0	0	0	0
group_52599	0	0	0	0	0	0	0	0	0	0	1	0	0	0	0	0
group_52600	0	0	0	0	0	0	0	0	0	0	1	0	0	0	0	0
group_52601	0	0	0	0	0	0	0	0	0	0	1	0	0	0	0	0
group_52602	0	0	0	0	0	0	0	0	0	0	1	0	0	0	0	0
group_52603	0	0	0	0	0	0	0	0	0	0	1	0	0	0	0	0
group_52604	0	0	0	0	0	0	0	0	0	0	1	0	0	0	0	0
group_52605	0	0	0	0	0	0	0	0	0	0	1	0	0	0	0	0
group_52606	0	0	0	0	0	0	0	0	0	0	1	0	0	0	0	0
group_52607	0	0	0	0	0	0	0	0	0	0	1	0	0	0	0	0
group_52608	0	0	0	0	0	0	0	0	0	0	1	0	0	0	0	0
group_52609	0	0	0	0	0	0	0	0	0	0	1	0	0	0	0	0
group_52610	0	0	0	0	0	0	0	0	0	0	1	0	0	0	0	0
group_52611	0	0	0	0	0	0	0	0	0	0	1	0	0	0	0	0
group_52612	0	0	0	0	0	0	0	0	0	0	1	0	0	0	0	0
group_52613	0	0	0	0	0	0	0	0	0	0	1	0	0	0	0	0
group_52614	0	0	0	0	0	0	0	0	0	0	1	0	0	0	0	0
group_52615	0	0	0	0	0	0	0	0	0	0	1	0	0	0	0	0
group_52616	0	0	0	0	0	0	0	0	0	0	1	0	0	0	0	0
group_52617	0	0	0	0	0	0	0	0	0	0	1	0	0	0	0	0
group_52618	0	0	0	0	0	0	0	0	0	0	1	0	0	0	0	0
group_52619	0	0	0	0	0	0	0	0	0	0	1	0	0	0	0	0
group_52620	0	0	0	0	0	0	0	0	0	0	1	0	0	0	0	0
group_52621	0	0	0	0	0	0	0	0	0	0	1	0	0	0	0	0
group_52622	0	0	0	0	0	0	0	0	0	0	1	0	0	0	0	0
group_52623	0	0	0	0	0	0	0	0	0	0	1	0	0	0	0	0
group_52624	0	0	0	0	0	0	0	0	0	0	1	0	0	0	0	0
group_52625	0	0	0	0	0	0	0	0	0	0	1	0	0	0	0	0
group_52626	0	0	0	0	0	0	0	0	0	0	1	0	0	0	0	0
group_52627	0	0	0	0	0	0	0	0	0	0	1	0	0	0	0	0
group_52628	0	0	0	0	0	0	0	0	0	0	1	0	0	0	0	0
group_52629	0	0	0	0	0	0	0	0	0	0	1	0	0	0	0	0
group_52630	0	0	0	0	0	0	0	0	0	0	1	0	0	0	0	0
group_52631	0	0	0	0	0	0	0	0	0	0	1	0	0	0	0	0
group_52632	0	0	0	0	0	0	0	0	0	0	1	0	0	0	0	0
group_52633	0	0	0	0	0	0	0	0	0	0	1	0	0	0	0	0
group_52634	0	0	0	0	0	0	0	0	0	0	1	0	0	0	0	0
group_52635	0	0	0	0	0	0	0	0	0	0	1	0	0	0	0	0
group_52636	0	0	0	0	0	0	0	0	0	0	1	0	0	0	0	0
group_52637	0	0	0	0	0	0	0	0	0	0	1	0	0	0	0	0
group_52638	0	0	0	0	0	0	0	0	0	0	1	0	0	0	0	0
group_52639	0	0	0	0	0	0	0	0	0	0	1	0	0	0	0	0
group_52640	0	0	0	0	0	0	0	0	0	0	1	0	0	0	0	0
group_52641	0	0	0	0	0	0	0	0	0	0	1	0	0	0	0	0
group_52642	0	0	0	0	0	0	0	0	0	0	1	0	0	0	0	0
rubA1	0	0	0	0	0	0	0	0	0	0	1	0	0	0	0	0
group_52644	0	0	0	0	0	0	0	0	0	0	1	0	0	0	0	0
group_52645	0	0	0	0	0	0	0	0	0	0	1	0	0	0	0	0
group_52646	0	0	0	0	0	0	0	0	0	0	1	0	0	0	0	0
group_52647	0	0	0	0	0	0	0	0	0	0	1	0	0	0	0	0
group_52648	0	0	0	0	0	0	0	0	0	0	1	0	0	0	0	0
group_52649	0	0	0	0	0	0	0	0	0	0	1	0	0	0	0	0
group_52650	0	0	0	0	0	0	0	0	0	0	1	0	0	0	0	0
group_52651	0	0	0	0	0	0	0	0	0	0	1	0	0	0	0	0
group_52652	0	0	0	0	0	0	0	0	0	0	1	0	0	0	0	0
group_52653	0	0	0	0	0	0	0	0	0	0	1	0	0	0	0	0
group_52654	0	0	0	0	0	0	0	0	0	0	1	0	0	0	0	0
alsT_1	0	0	0	0	0	0	0	0	0	0	1	0	0	0	0	0
group_52656	0	0	0	0	0	0	0	0	0	0	1	0	0	0	0	0
group_52657	0	0	0	0	0	0	0	0	0	0	1	0	0	0	0	0
group_52658	0	0	0	0	0	0	0	0	0	0	1	0	0	0	0	0
group_52659	0	0	0	0	0	0	0	0	0	0	1	0	0	0	0	0
group_52660	0	0	0	0	0	0	0	0	0	0	1	0	0	0	0	0
group_52661	0	0	0	0	0	0	0	0	0	0	1	0	0	0	0	0
group_52662	0	0	0	0	0	0	0	0	0	0	1	0	0	0	0	0
group_52663	0	0	0	0	0	0	0	0	0	0	1	0	0	0	0	0
yitJ	0	0	0	0	0	0	0	0	0	0	1	0	0	0	0	0
group_52665	0	0	0	0	0	0	0	0	0	0	1	0	0	0	0	0
group_52666	0	0	0	0	0	0	0	0	0	0	1	0	0	0	0	0
group_52667	0	0	0	0	0	0	0	0	0	0	1	0	0	0	0	0
group_52668	0	0	0	0	0	0	0	0	0	0	1	0	0	0	0	0
group_52669	0	0	0	0	0	0	0	0	0	0	1	0	0	0	0	0
group_52670	0	0	0	0	0	0	0	0	0	0	1	0	0	0	0	0
group_52671	0	0	0	0	0	0	0	0	0	0	1	0	0	0	0	0
group_52672	0	0	0	0	0	0	0	0	0	0	1	0	0	0	0	0
group_52673	0	0	0	0	0	0	0	0	0	0	1	0	0	0	0	0
group_52674	0	0	0	0	0	0	0	0	0	0	1	0	0	0	0	0
group_52675	0	0	0	0	0	0	0	0	0	0	1	0	0	0	0	0
group_52676	0	0	0	0	0	0	0	0	0	0	1	0	0	0	0	0
group_52677	0	0	0	0	0	0	0	0	0	0	1	0	0	0	0	0
group_52678	0	0	0	0	0	0	0	0	0	0	1	0	0	0	0	0
group_52679	0	0	0	0	0	0	0	0	0	0	1	0	0	0	0	0
group_52680	0	0	0	0	0	0	0	0	0	0	1	0	0	0	0	0
group_52681	0	0	0	0	0	0	0	0	0	0	1	0	0	0	0	0
group_52682	0	0	0	0	0	0	0	0	0	0	1	0	0	0	0	0
group_52683	0	0	0	0	0	0	0	0	0	0	1	0	0	0	0	0
group_52684	0	0	0	0	0	0	0	0	0	0	1	0	0	0	0	0
group_52685	0	0	0	0	0	0	0	0	0	0	1	0	0	0	0	0
scaC	0	0	0	0	0	0	0	0	0	0	1	0	0	0	0	0
group_52687	0	0	0	0	0	0	0	0	0	0	1	0	0	0	0	0
group_52688	0	0	0	0	0	0	0	0	0	0	1	0	0	0	0	0
group_52689	0	0	0	0	0	0	0	0	0	0	1	0	0	0	0	0
group_52690	0	0	0	0	0	0	0	0	0	0	1	0	0	0	0	0
group_52691	0	0	0	0	0	0	0	0	0	0	1	0	0	0	0	0
group_52692	0	0	0	0	0	0	0	0	0	0	1	0	0	0	0	0
COQ3_3	0	0	0	0	0	0	0	0	0	0	1	0	0	0	0	0
group_52694	0	0	0	0	0	0	0	0	0	0	1	0	0	0	0	0
group_52695	0	0	0	0	0	0	0	0	0	0	1	0	0	0	0	0
group_52696	0	0	0	0	0	0	0	0	0	0	1	0	0	0	0	0
group_52697	0	0	0	0	0	0	0	0	0	0	1	0	0	0	0	0
group_52698	0	0	0	0	0	0	0	0	0	0	1	0	0	0	0	0
group_52699	0	0	0	0	0	0	0	0	0	0	1	0	0	0	0	0
group_52700	0	0	0	0	0	0	0	0	0	0	1	0	0	0	0	0
group_52701	0	0	0	0	0	0	0	0	0	0	1	0	0	0	0	0
group_52702	0	0	0	0	0	0	0	0	0	0	1	0	0	0	0	0
group_52703	0	0	0	0	0	0	0	0	0	0	1	0	0	0	0	0
group_52704	0	0	0	0	0	0	0	0	0	0	1	0	0	0	0	0
group_52705	0	0	0	0	0	0	0	0	0	0	1	0	0	0	0	0
group_52706	0	0	0	0	0	0	0	0	0	0	1	0	0	0	0	0
group_52707	0	0	0	0	0	0	0	0	0	0	1	0	0	0	0	0
group_52708	0	0	0	0	0	0	0	0	0	0	1	0	0	0	0	0
group_52709	0	0	0	0	0	0	0	0	0	0	1	0	0	0	0	0
group_52710	0	0	0	0	0	0	0	0	0	0	1	0	0	0	0	0
group_52711	0	0	0	0	0	0	0	0	0	0	1	0	0	0	0	0
group_52712	0	0	0	0	0	0	0	0	0	0	1	0	0	0	0	0
group_52713	0	0	0	0	0	0	0	0	0	0	1	0	0	0	0	0
group_52714	0	0	0	0	0	0	0	0	0	0	1	0	0	0	0	0
group_52715	0	0	0	0	0	0	0	0	0	0	1	0	0	0	0	0
group_52716	0	0	0	0	0	0	0	0	0	0	1	0	0	0	0	0
group_52717	0	0	0	0	0	0	0	0	0	0	1	0	0	0	0	0
group_52718	0	0	0	0	0	0	0	0	0	0	1	0	0	0	0	0
group_52719	0	0	0	0	0	0	0	0	0	0	1	0	0	0	0	0
group_52720	0	0	0	0	0	0	0	0	0	0	1	0	0	0	0	0
group_52721	0	0	0	0	0	0	0	0	0	0	1	0	0	0	0	0
group_52722	0	0	0	0	0	0	0	0	0	0	1	0	0	0	0	0
group_52723	0	0	0	0	0	0	0	0	0	0	1	0	0	0	0	0
group_52724	0	0	0	0	0	0	0	0	0	0	1	0	0	0	0	0
group_52726	0	0	0	0	0	0	0	0	0	0	1	0	0	0	0	0
group_52727	0	0	0	0	0	0	0	0	0	0	1	0	0	0	0	0
group_52728	0	0	0	0	0	0	0	0	0	0	1	0	0	0	0	0
group_52729	0	0	0	0	0	0	0	0	0	0	1	0	0	0	0	0
group_52730	0	0	0	0	0	0	0	0	0	0	1	0	0	0	0	0
group_52731	0	0	0	0	0	0	0	0	0	0	1	0	0	0	0	0
group_52732	0	0	0	0	0	0	0	0	0	0	1	0	0	0	0	0
group_52733	0	0	0	0	0	0	0	0	0	0	1	0	0	0	0	0
group_52734	0	0	0	0	0	0	0	0	0	0	1	0	0	0	0	0
group_52735	0	0	0	0	0	0	0	0	0	0	1	0	0	0	0	0
group_52736	0	0	0	0	0	0	0	0	0	0	1	0	0	0	0	0
group_52737	0	0	0	0	0	0	0	0	0	0	1	0	0	0	0	0
group_52738	0	0	0	0	0	0	0	0	0	0	1	0	0	0	0	0
group_52739	0	0	0	0	0	0	0	0	0	0	1	0	0	0	0	0
group_52740	0	0	0	0	0	0	0	0	0	0	1	0	0	0	0	0
group_52741	0	0	0	0	0	0	0	0	0	0	1	0	0	0	0	0
group_52742	0	0	0	0	0	0	0	0	0	0	1	0	0	0	0	0
group_52743	0	0	0	0	0	0	0	0	0	0	1	0	0	0	0	0
group_52744	0	0	0	0	0	0	0	0	0	0	1	0	0	0	0	0
group_52745	0	0	0	0	0	0	0	0	0	0	1	0	0	0	0	0
group_52746	0	0	0	0	0	0	0	0	0	0	1	0	0	0	0	0
group_52747	0	0	0	0	0	0	0	0	0	0	1	0	0	0	0	0
group_52748	0	0	0	0	0	0	0	0	0	0	1	0	0	0	0	0
group_52749	0	0	0	0	0	0	0	0	0	0	1	0	0	0	0	0
group_52750	0	0	0	0	0	0	0	0	0	0	1	0	0	0	0	0
group_52751	0	0	0	0	0	0	0	0	0	0	1	0	0	0	0	0
group_52752	0	0	0	0	0	0	0	0	0	0	1	0	0	0	0	0
group_52753	0	0	0	0	0	0	0	0	0	0	1	0	0	0	0	0
group_52754	0	0	0	0	0	0	0	0	0	0	1	0	0	0	0	0
group_52755	0	0	0	0	0	0	0	0	0	0	1	0	0	0	0	0
group_52756	0	0	0	0	0	0	0	0	0	0	1	0	0	0	0	0
group_52757	0	0	0	0	0	0	0	0	0	0	1	0	0	0	0	0
dauA_1	0	0	0	0	0	0	0	0	0	0	1	0	0	0	0	0
group_52759	0	0	0	0	0	0	0	0	0	0	1	0	0	0	0	0
group_52760	0	0	0	0	0	0	0	0	0	0	1	0	0	0	0	0
group_52761	0	0	0	0	0	0	0	0	0	0	1	0	0	0	0	0
group_52762	0	0	0	0	0	0	0	0	0	0	1	0	0	0	0	0
group_52763	0	0	0	0	0	0	0	0	0	0	1	0	0	0	0	0
group_52764	0	0	0	0	0	0	0	0	0	0	1	0	0	0	0	0
group_52765	0	0	0	0	0	0	0	0	0	0	1	0	0	0	0	0
group_52766	0	0	0	0	0	0	0	0	0	0	1	0	0	0	0	0
group_52767	0	0	0	0	0	0	0	0	0	0	1	0	0	0	0	0
group_52768	0	0	0	0	0	0	0	0	0	0	1	0	0	0	0	0
group_52769	0	0	0	0	0	0	0	0	0	0	1	0	0	0	0	0
group_52770	0	0	0	0	0	0	0	0	0	0	1	0	0	0	0	0
group_52771	0	0	0	0	0	0	0	0	0	0	1	0	0	0	0	0
group_52772	0	0	0	0	0	0	0	0	0	0	1	0	0	0	0	0
group_52773	0	0	0	0	0	0	0	0	0	0	1	0	0	0	0	0
group_52774	0	0	0	0	0	0	0	0	0	0	1	0	0	0	0	0
group_52775	0	0	0	0	0	0	0	0	0	0	1	0	0	0	0	0
kinB_1	0	0	0	0	0	0	0	0	0	0	1	0	0	0	0	0
pdeB_2	0	0	0	0	0	0	0	0	0	0	1	0	0	0	0	0
group_52778	0	0	0	0	0	0	0	0	0	0	1	0	0	0	0	0
group_52779	0	0	0	0	0	0	0	0	0	0	1	0	0	0	0	0
group_52780	0	0	0	0	0	0	0	0	0	0	1	0	0	0	0	0
group_52781	0	0	0	0	0	0	0	0	0	0	1	0	0	0	0	0
group_52782	0	0	0	0	0	0	0	0	0	0	1	0	0	0	0	0
group_52783	0	0	0	0	0	0	0	0	0	0	1	0	0	0	0	0
group_52784	0	0	0	0	0	0	0	0	0	0	1	0	0	0	0	0
group_52785	0	0	0	0	0	0	0	0	0	0	1	0	0	0	0	0
group_52786	0	0	0	0	0	0	0	0	0	0	1	0	0	0	0	0
group_52787	0	0	0	0	0	0	0	0	0	0	1	0	0	0	0	0
group_52788	0	0	0	0	0	0	0	0	0	0	1	0	0	0	0	0
katE	0	0	0	0	0	0	0	0	0	0	1	0	0	0	0	0
metP_2	0	0	0	0	0	0	0	0	0	0	1	0	0	0	0	0
group_52791	0	0	0	0	0	0	0	0	0	0	1	0	0	0	0	0
group_52792	0	0	0	0	0	0	0	0	0	0	1	0	0	0	0	0
group_52793	0	0	0	0	0	0	0	0	0	0	1	0	0	0	0	0
group_52794	0	0	0	0	0	0	0	0	0	0	1	0	0	0	0	0
group_52795	0	0	0	0	0	0	0	0	0	0	1	0	0	0	0	0
group_52796	0	0	0	0	0	0	0	0	0	0	1	0	0	0	0	0
group_52797	0	0	0	0	0	0	0	0	0	0	1	0	0	0	0	0
group_52798	0	0	0	0	0	0	0	0	0	0	1	0	0	0	0	0
group_52799	0	0	0	0	0	0	0	0	0	0	1	0	0	0	0	0
group_52800	0	0	0	0	0	0	0	0	0	0	1	0	0	0	0	0
group_52801	0	0	0	0	0	0	0	0	0	0	1	0	0	0	0	0
group_52802	0	0	0	0	0	0	0	0	0	0	1	0	0	0	0	0
group_52803	0	0	0	0	0	0	0	0	0	0	1	0	0	0	0	0
group_52804	0	0	0	0	0	0	0	0	0	0	1	0	0	0	0	0
group_52805	0	0	0	0	0	0	0	0	0	0	1	0	0	0	0	0
group_52806	0	0	0	0	0	0	0	0	0	0	1	0	0	0	0	0
group_52807	0	0	0	0	0	0	0	0	0	0	1	0	0	0	0	0
group_52808	0	0	0	0	0	0	0	0	0	0	1	0	0	0	0	0
group_52809	0	0	0	0	0	0	0	0	0	0	1	0	0	0	0	0
group_52810	0	0	0	0	0	0	0	0	0	0	1	0	0	0	0	0
group_52811	0	0	0	0	0	0	0	0	0	0	1	0	0	0	0	0
group_52812	0	0	0	0	0	0	0	0	0	0	1	0	0	0	0	0
group_52813	0	0	0	0	0	0	0	0	0	0	1	0	0	0	0	0
group_52814	0	0	0	0	0	0	0	0	0	0	1	0	0	0	0	0
group_52815	0	0	0	0	0	0	0	0	0	0	1	0	0	0	0	0
group_52816	0	0	0	0	0	0	0	0	0	0	1	0	0	0	0	0
group_52817	0	0	0	0	0	0	0	0	0	0	1	0	0	0	0	0
group_52818	0	0	0	0	0	0	0	0	0	0	1	0	0	0	0	0
group_52819	0	0	0	0	0	0	0	0	0	0	1	0	0	0	0	0
group_52820	0	0	0	0	0	0	0	0	0	0	1	0	0	0	0	0
group_52821	0	0	0	0	0	0	0	0	0	0	1	0	0	0	0	0
group_52822	0	0	0	0	0	0	0	0	0	0	1	0	0	0	0	0
group_52823	0	0	0	0	0	0	0	0	0	0	1	0	0	0	0	0
group_52824	0	0	0	0	0	0	0	0	0	0	1	0	0	0	0	0
group_52825	0	0	0	0	0	0	0	0	0	0	1	0	0	0	0	0
group_52826	0	0	0	0	0	0	0	0	0	0	1	0	0	0	0	0
group_52827	0	0	0	0	0	0	0	0	0	0	1	0	0	0	0	0
group_52828	0	0	0	0	0	0	0	0	0	0	1	0	0	0	0	0
group_52829	0	0	0	0	0	0	0	0	0	0	1	0	0	0	0	0
group_52830	0	0	0	0	0	0	0	0	0	0	1	0	0	0	0	0
group_52831	0	0	0	0	0	0	0	0	0	0	1	0	0	0	0	0
group_52832	0	0	0	0	0	0	0	0	0	0	1	0	0	0	0	0
group_52833	0	0	0	0	0	0	0	0	0	0	1	0	0	0	0	0
group_52834	0	0	0	0	0	0	0	0	0	0	1	0	0	0	0	0
group_52835	0	0	0	0	0	0	0	0	0	0	1	0	0	0	0	0
group_52836	0	0	0	0	0	0	0	0	0	0	1	0	0	0	0	0
group_52837	0	0	0	0	0	0	0	0	0	0	1	0	0	0	0	0
group_52838	0	0	0	0	0	0	0	0	0	0	1	0	0	0	0	0
group_52839	0	0	0	0	0	0	0	0	0	0	1	0	0	0	0	0
group_52840	0	0	0	0	0	0	0	0	0	0	1	0	0	0	0	0
group_52841	0	0	0	0	0	0	0	0	0	0	1	0	0	0	0	0
group_52842	0	0	0	0	0	0	0	0	0	0	1	0	0	0	0	0
group_52843	0	0	0	0	0	0	0	0	0	0	1	0	0	0	0	0
group_52844	0	0	0	0	0	0	0	0	0	0	1	0	0	0	0	0
group_52845	0	0	0	0	0	0	0	0	0	0	1	0	0	0	0	0
group_52846	0	0	0	0	0	0	0	0	0	0	1	0	0	0	0	0
group_52847	0	0	0	0	0	0	0	0	0	0	1	0	0	0	0	0
group_52848	0	0	0	0	0	0	0	0	0	0	1	0	0	0	0	0
group_52849	0	0	0	0	0	0	0	0	0	0	1	0	0	0	0	0
group_52850	0	0	0	0	0	0	0	0	0	0	1	0	0	0	0	0
group_52851	0	0	0	0	0	0	0	0	0	0	1	0	0	0	0	0
tauD_1	0	0	0	0	0	0	0	0	0	0	1	0	0	0	0	0
group_52853	0	0	0	0	0	0	0	0	0	0	1	0	0	0	0	0
group_52854	0	0	0	0	0	0	0	0	0	0	1	0	0	0	0	0
nodD2_5	0	0	0	0	0	0	0	0	0	0	1	0	0	0	0	0
group_52856	0	0	0	0	0	0	0	0	0	0	1	0	0	0	0	0
group_52857	0	0	0	0	0	0	0	0	0	0	1	0	0	0	0	0
group_52858	0	0	0	0	0	0	0	0	0	0	1	0	0	0	0	0
group_52859	0	0	0	0	0	0	0	0	0	0	1	0	0	0	0	0
group_52860	0	0	0	0	0	0	0	0	0	0	1	0	0	0	0	0
group_52861	0	0	0	0	0	0	0	0	0	0	1	0	0	0	0	0
group_52862	0	0	0	0	0	0	0	0	0	0	1	0	0	0	0	0
group_52863	0	0	0	0	0	0	0	0	0	0	1	0	0	0	0	0
group_52864	0	0	0	0	0	0	0	0	0	0	1	0	0	0	0	0
group_52865	0	0	0	0	0	0	0	0	0	0	1	0	0	0	0	0
group_52866	0	0	0	0	0	0	0	0	0	0	1	0	0	0	0	0
group_52867	0	0	0	0	0	0	0	0	0	0	1	0	0	0	0	0
group_52868	0	0	0	0	0	0	0	0	0	0	1	0	0	0	0	0
group_52869	0	0	0	0	0	0	0	0	0	0	1	0	0	0	0	0
group_52870	0	0	0	0	0	0	0	0	0	0	1	0	0	0	0	0
group_52871	0	0	0	0	0	0	0	0	0	0	1	0	0	0	0	0
group_52872	0	0	0	0	0	0	0	0	0	0	1	0	0	0	0	0
group_52873	0	0	0	0	0	0	0	0	0	0	1	0	0	0	0	0
group_52874	0	0	0	0	0	0	0	0	0	0	1	0	0	0	0	0
group_52875	0	0	0	0	0	0	0	0	0	0	1	0	0	0	0	0
group_52876	0	0	0	0	0	0	0	0	0	0	1	0	0	0	0	0
group_52877	0	0	0	0	0	0	0	0	0	0	1	0	0	0	0	0
group_52878	0	0	0	0	0	0	0	0	0	0	1	0	0	0	0	0
group_52879	0	0	0	0	0	0	0	0	0	0	1	0	0	0	0	0
group_52880	0	0	0	0	0	0	0	0	0	0	1	0	0	0	0	0
group_52881	0	0	0	0	0	0	0	0	0	0	1	0	0	0	0	0
group_52882	0	0	0	0	0	0	0	0	0	0	1	0	0	0	0	0
group_52883	0	0	0	0	0	0	0	0	0	0	1	0	0	0	0	0
group_52884	0	0	0	0	0	0	0	0	0	0	1	0	0	0	0	0
group_52885	0	0	0	0	0	0	0	0	0	0	1	0	0	0	0	0
group_52886	0	0	0	0	0	0	0	0	0	0	1	0	0	0	0	0
group_52887	0	0	0	0	0	0	0	0	0	0	1	0	0	0	0	0
group_52888	0	0	0	0	0	0	0	0	0	0	1	0	0	0	0	0
group_52889	0	0	0	0	0	0	0	0	0	0	1	0	0	0	0	0
group_52890	0	0	0	0	0	0	0	0	0	0	1	0	0	0	0	0
group_52891	0	0	0	0	0	0	0	0	0	0	1	0	0	0	0	0
group_52892	0	0	0	0	0	0	0	0	0	0	1	0	0	0	0	0
group_52893	0	0	0	0	0	0	0	0	0	0	1	0	0	0	0	0
group_52894	0	0	0	0	0	0	0	0	0	0	1	0	0	0	0	0
group_52895	0	0	0	0	0	0	0	0	0	0	1	0	0	0	0	0
group_52896	0	0	0	0	0	0	0	0	0	0	1	0	0	0	0	0
group_52897	0	0	0	0	0	0	0	0	0	0	1	0	0	0	0	0
group_52898	0	0	0	0	0	0	0	0	0	0	1	0	0	0	0	0
group_52899	0	0	0	0	0	0	0	0	0	0	1	0	0	0	0	0
group_52900	0	0	0	0	0	0	0	0	0	0	1	0	0	0	0	0
group_52901	0	0	0	0	0	0	0	0	0	0	1	0	0	0	0	0
group_52902	0	0	0	0	0	0	0	0	0	0	1	0	0	0	0	0
hiuH	0	0	0	0	0	0	0	0	0	0	1	0	0	0	0	0
group_52904	0	0	0	0	0	0	0	0	0	0	1	0	0	0	0	0
group_52905	0	0	0	0	0	0	0	0	0	0	1	0	0	0	0	0
group_52906	0	0	0	0	0	0	0	0	0	0	1	0	0	0	0	0
group_52907	0	0	0	0	0	0	0	0	0	0	1	0	0	0	0	0
group_52908	0	0	0	0	0	0	0	0	0	0	1	0	0	0	0	0
group_52909	0	0	0	0	0	0	0	0	0	0	1	0	0	0	0	0
group_52910	0	0	0	0	0	0	0	0	0	0	1	0	0	0	0	0
group_52911	0	0	0	0	0	0	0	0	0	0	1	0	0	0	0	0
group_52912	0	0	0	0	0	0	0	0	0	0	1	0	0	0	0	0
group_52913	0	0	0	0	0	0	0	0	0	0	1	0	0	0	0	0
group_52914	0	0	0	0	0	0	0	0	0	0	1	0	0	0	0	0
group_52915	0	0	0	0	0	0	0	0	0	0	1	0	0	0	0	0
group_52916	0	0	0	0	0	0	0	0	0	0	1	0	0	0	0	0
btuB_5	0	0	0	0	0	0	0	0	0	0	1	0	0	0	0	0
group_52918	0	0	0	0	0	0	0	0	0	0	1	0	0	0	0	0
group_52919	0	0	0	0	0	0	0	0	0	0	1	0	0	0	0	0
group_52920	0	0	0	0	0	0	0	0	0	0	1	0	0	0	0	0
group_52921	0	0	0	0	0	0	0	0	0	0	1	0	0	0	0	0
group_52922	0	0	0	0	0	0	0	0	0	0	1	0	0	0	0	0
group_52923	0	0	0	0	0	0	0	0	0	0	1	0	0	0	0	0
group_52924	0	0	0	0	0	0	0	0	0	0	1	0	0	0	0	0
group_52925	0	0	0	0	0	0	0	0	0	0	1	0	0	0	0	0
glnP_4	0	0	0	0	0	0	0	0	0	0	1	0	0	0	0	0
group_52927	0	0	0	0	0	0	0	0	0	0	1	0	0	0	0	0
group_52928	0	0	0	0	0	0	0	0	0	0	1	0	0	0	0	0
group_52929	0	0	0	0	0	0	0	0	0	0	1	0	0	0	0	0
mdtE	0	0	0	0	0	0	0	0	0	0	1	0	0	0	0	0
group_52931	0	0	0	0	0	0	0	0	0	0	1	0	0	0	0	0
group_52932	0	0	0	0	0	0	0	0	0	0	1	0	0	0	0	0
group_52933	0	0	0	0	0	0	0	0	0	0	1	0	0	0	0	0
group_52934	0	0	0	0	0	0	0	0	0	0	1	0	0	0	0	0
group_52935	0	0	0	0	0	0	0	0	0	0	1	0	0	0	0	0
group_52936	0	0	0	0	0	0	0	0	0	0	1	0	0	0	0	0
group_52937	0	0	0	0	0	0	0	0	0	0	1	0	0	0	0	0
group_52938	0	0	0	0	0	0	0	0	0	0	1	0	0	0	0	0
group_52939	0	0	0	0	0	0	0	0	0	0	1	0	0	0	0	0
tcyC	0	0	0	0	0	0	0	0	0	0	1	0	0	0	0	0
group_52941	0	0	0	0	0	0	0	0	0	0	1	0	0	0	0	0
group_52942	0	0	0	0	0	0	0	0	0	0	1	0	0	0	0	0
dcyD_1	0	0	0	0	0	0	0	0	0	0	1	0	0	0	0	0
group_52944	0	0	0	0	0	0	0	0	0	0	1	0	0	0	0	0
group_52945	0	0	0	0	0	0	0	0	0	0	1	0	0	0	0	0
group_52946	0	0	0	0	0	0	0	0	0	0	1	0	0	0	0	0
group_52947	0	0	0	0	0	0	0	0	0	0	1	0	0	0	0	0
group_52948	0	0	0	0	0	0	0	0	0	0	1	0	0	0	0	0
group_52949	0	0	0	0	0	0	0	0	0	0	1	0	0	0	0	0
group_52950	0	0	0	0	0	0	0	0	0	0	1	0	0	0	0	0
group_52951	0	0	0	0	0	0	0	0	0	0	1	0	0	0	0	0
group_52952	0	0	0	0	0	0	0	0	0	0	1	0	0	0	0	0
tauA_2	0	0	0	0	0	0	0	0	0	0	1	0	0	0	0	0
group_52954	0	0	0	0	0	0	0	0	0	0	1	0	0	0	0	0
group_52955	0	0	0	0	0	0	0	0	0	0	1	0	0	0	0	0
group_52956	0	0	0	0	0	0	0	0	0	0	1	0	0	0	0	0
group_52957	0	0	0	0	0	0	0	0	0	0	1	0	0	0	0	0
group_52958	0	0	0	0	0	0	0	0	0	0	1	0	0	0	0	0
group_52959	0	0	0	0	0	0	0	0	0	0	1	0	0	0	0	0
group_52960	0	0	0	0	0	0	0	0	0	0	1	0	0	0	0	0
group_52961	0	0	0	0	0	0	0	0	0	0	1	0	0	0	0	0
group_52962	0	0	0	0	0	0	0	0	0	0	1	0	0	0	0	0
group_52963	0	0	0	0	0	0	0	0	0	0	1	0	0	0	0	0
group_52964	0	0	0	0	0	0	0	0	0	0	1	0	0	0	0	0
group_52965	0	0	0	0	0	0	0	0	0	0	1	0	0	0	0	0
group_52966	0	0	0	0	0	0	0	0	0	0	1	0	0	0	0	0
group_52967	0	0	0	0	0	0	0	0	0	0	1	0	0	0	0	0
group_52968	0	0	0	0	0	0	0	0	0	0	1	0	0	0	0	0
group_52969	0	0	0	0	0	0	0	0	0	0	1	0	0	0	0	0
group_52970	0	0	0	0	0	0	0	0	0	0	1	0	0	0	0	0
group_52971	0	0	0	0	0	0	0	0	0	0	1	0	0	0	0	0
group_52972	0	0	0	0	0	0	0	0	0	0	1	0	0	0	0	0
group_52973	0	0	0	0	0	0	0	0	0	0	1	0	0	0	0	0
group_52974	0	0	0	0	0	0	0	0	0	0	1	0	0	0	0	0
group_52975	0	0	0	0	0	0	0	0	0	0	1	0	0	0	0	0
yrfG	0	0	0	0	0	0	0	0	0	0	1	0	0	0	0	0
group_52977	0	0	0	0	0	0	0	0	0	0	1	0	0	0	0	0
group_52978	0	0	0	0	0	0	0	0	0	0	1	0	0	0	0	0
group_52979	0	0	0	0	0	0	0	0	0	0	1	0	0	0	0	0
[truncated: 3,017 more rows]

## Sheet: unique_genes_P.fluorescens
	Azotobacter_chrococcum__gff.gff	Azotobacter_salinestris__gff.gff	Azotobacter_vinelandii__gff.gff	Burkholderia_ambifaria__gff.gff	Burkholderia_cenocepacia_AU_1054__gff.gff	Burkholderia_latens__gff.gff	Enterobacter_chloacae__gff.gff	Paraburkholderia_tropica__gff.gff	Pseudomonas_brassicacearum__gff.gff	Pseudomonas_fluorescens__gff.gff	Pseudomonas_granadensis__gff.gff	Pseudomonas_putida__gff.gff	Ralstonia_solanacearum__gff.gff	Ranhella_acquatilis__gff.gff	Ranhella_contaminans__gff.gff	Serratia_marcenses__gff.gff
group_112	0	0	0	0	0	0	0	0	0	1	0	0	0	0	0	0
group_2502	0	0	0	0	0	0	0	0	0	1	0	0	0	0	0	0
group_2503	0	0	0	0	0	0	0	0	0	1	0	0	0	0	0	0
group_454	0	0	0	0	0	0	0	0	0	1	0	0	0	0	0	0
group_46413	0	0	0	0	0	0	0	0	0	1	0	0	0	0	0	0
rsd	0	0	0	0	0	0	0	0	0	1	0	0	0	0	0	0
group_46415	0	0	0	0	0	0	0	0	0	1	0	0	0	0	0	0
group_46416	0	0	0	0	0	0	0	0	0	1	0	0	0	0	0	0
group_46417	0	0	0	0	0	0	0	0	0	1	0	0	0	0	0	0
group_46418	0	0	0	0	0	0	0	0	0	1	0	0	0	0	0	0
group_46419	0	0	0	0	0	0	0	0	0	1	0	0	0	0	0	0
group_46420	0	0	0	0	0	0	0	0	0	1	0	0	0	0	0	0
group_46421	0	0	0	0	0	0	0	0	0	1	0	0	0	0	0	0
group_46422	0	0	0	0	0	0	0	0	0	1	0	0	0	0	0	0
group_46423	0	0	0	0	0	0	0	0	0	1	0	0	0	0	0	0
group_46424	0	0	0	0	0	0	0	0	0	1	0	0	0	0	0	0
group_46425	0	0	0	0	0	0	0	0	0	1	0	0	0	0	0	0
group_46426	0	0	0	0	0	0	0	0	0	1	0	0	0	0	0	0
group_46427	0	0	0	0	0	0	0	0	0	1	0	0	0	0	0	0
group_46428	0	0	0	0	0	0	0	0	0	1	0	0	0	0	0	0
group_46429	0	0	0	0	0	0	0	0	0	1	0	0	0	0	0	0
group_46430	0	0	0	0	0	0	0	0	0	1	0	0	0	0	0	0
xerC_1	0	0	0	0	0	0	0	0	0	1	0	0	0	0	0	0
group_46432	0	0	0	0	0	0	0	0	0	1	0	0	0	0	0	0
group_46433	0	0	0	0	0	0	0	0	0	1	0	0	0	0	0	0
group_46434	0	0	0	0	0	0	0	0	0	1	0	0	0	0	0	0
group_46435	0	0	0	0	0	0	0	0	0	1	0	0	0	0	0	0
group_46436	0	0	0	0	0	0	0	0	0	1	0	0	0	0	0	0
group_46437	0	0	0	0	0	0	0	0	0	1	0	0	0	0	0	0
group_46438	0	0	0	0	0	0	0	0	0	1	0	0	0	0	0	0
group_46439	0	0	0	0	0	0	0	0	0	1	0	0	0	0	0	0
group_46440	0	0	0	0	0	0	0	0	0	1	0	0	0	0	0	0
group_46441	0	0	0	0	0	0	0	0	0	1	0	0	0	0	0	0
group_46442	0	0	0	0	0	0	0	0	0	1	0	0	0	0	0	0
group_46443	0	0	0	0	0	0	0	0	0	1	0	0	0	0	0	0
group_46444	0	0	0	0	0	0	0	0	0	1	0	0	0	0	0	0
group_46445	0	0	0	0	0	0	0	0	0	1	0	0	0	0	0	0
group_46446	0	0	0	0	0	0	0	0	0	1	0	0	0	0	0	0
group_46447	0	0	0	0	0	0	0	0	0	1	0	0	0	0	0	0
group_46448	0	0	0	0	0	0	0	0	0	1	0	0	0	0	0	0
group_46449	0	0	0	0	0	0	0	0	0	1	0	0	0	0	0	0
group_46450	0	0	0	0	0	0	0	0	0	1	0	0	0	0	0	0
group_46451	0	0	0	0	0	0	0	0	0	1	0	0	0	0	0	0
group_46452	0	0	0	0	0	0	0	0	0	1	0	0	0	0	0	0
group_46453	0	0	0	0	0	0	0	0	0	1	0	0	0	0	0	0
group_46454	0	0	0	0	0	0	0	0	0	1	0	0	0	0	0	0
group_46455	0	0	0	0	0	0	0	0	0	1	0	0	0	0	0	0
group_46456	0	0	0	0	0	0	0	0	0	1	0	0	0	0	0	0
group_46457	0	0	0	0	0	0	0	0	0	1	0	0	0	0	0	0
group_46458	0	0	0	0	0	0	0	0	0	1	0	0	0	0	0	0
group_46459	0	0	0	0	0	0	0	0	0	1	0	0	0	0	0	0
group_46460	0	0	0	0	0	0	0	0	0	1	0	0	0	0	0	0
group_46461	0	0	0	0	0	0	0	0	0	1	0	0	0	0	0	0
group_46462	0	0	0	0	0	0	0	0	0	1	0	0	0	0	0	0
group_46463	0	0	0	0	0	0	0	0	0	1	0	0	0	0	0	0
group_46464	0	0	0	0	0	0	0	0	0	1	0	0	0	0	0	0
group_46465	0	0	0	0	0	0	0	0	0	1	0	0	0	0	0	0
group_46466	0	0	0	0	0	0	0	0	0	1	0	0	0	0	0	0
group_46467	0	0	0	0	0	0	0	0	0	1	0	0	0	0	0	0
group_46468	0	0	0	0	0	0	0	0	0	1	0	0	0	0	0	0
group_46469	0	0	0	0	0	0	0	0	0	1	0	0	0	0	0	0
group_46470	0	0	0	0	0	0	0	0	0	1	0	0	0	0	0	0
group_46471	0	0	0	0	0	0	0	0	0	1	0	0	0	0	0	0
group_46472	0	0	0	0	0	0	0	0	0	1	0	0	0	0	0	0
group_46473	0	0	0	0	0	0	0	0	0	1	0	0	0	0	0	0
group_46474	0	0	0	0	0	0	0	0	0	1	0	0	0	0	0	0
group_46475	0	0	0	0	0	0	0	0	0	1	0	0	0	0	0	0
prpC_1	0	0	0	0	0	0	0	0	0	1	0	0	0	0	0	0
group_46477	0	0	0	0	0	0	0	0	0	1	0	0	0	0	0	0
group_46478	0	0	0	0	0	0	0	0	0	1	0	0	0	0	0	0
group_46479	0	0	0	0	0	0	0	0	0	1	0	0	0	0	0	0
group_46480	0	0	0	0	0	0	0	0	0	1	0	0	0	0	0	0
group_46481	0	0	0	0	0	0	0	0	0	1	0	0	0	0	0	0
group_46482	0	0	0	0	0	0	0	0	0	1	0	0	0	0	0	0
group_46483	0	0	0	0	0	0	0	0	0	1	0	0	0	0	0	0
group_46484	0	0	0	0	0	0	0	0	0	1	0	0	0	0	0	0
group_46485	0	0	0	0	0	0	0	0	0	1	0	0	0	0	0	0
group_46486	0	0	0	0	0	0	0	0	0	1	0	0	0	0	0	0
vgrG1_1	0	0	0	0	0	0	0	0	0	1	0	0	0	0	0	0
group_46488	0	0	0	0	0	0	0	0	0	1	0	0	0	0	0	0
group_46489	0	0	0	0	0	0	0	0	0	1	0	0	0	0	0	0
group_46490	0	0	0	0	0	0	0	0	0	1	0	0	0	0	0	0
group_46491	0	0	0	0	0	0	0	0	0	1	0	0	0	0	0	0
group_46492	0	0	0	0	0	0	0	0	0	1	0	0	0	0	0	0
group_46493	0	0	0	0	0	0	0	0	0	1	0	0	0	0	0	0
group_46494	0	0	0	0	0	0	0	0	0	1	0	0	0	0	0	0
group_46495	0	0	0	0	0	0	0	0	0	1	0	0	0	0	0	0
group_46496	0	0	0	0	0	0	0	0	0	1	0	0	0	0	0	0
group_46497	0	0	0	0	0	0	0	0	0	1	0	0	0	0	0	0
group_46498	0	0	0	0	0	0	0	0	0	1	0	0	0	0	0	0
group_46499	0	0	0	0	0	0	0	0	0	1	0	0	0	0	0	0
group_46500	0	0	0	0	0	0	0	0	0	1	0	0	0	0	0	0
group_46501	0	0	0	0	0	0	0	0	0	1	0	0	0	0	0	0
group_46502	0	0	0	0	0	0	0	0	0	1	0	0	0	0	0	0
group_46503	0	0	0	0	0	0	0	0	0	1	0	0	0	0	0	0
group_46504	0	0	0	0	0	0	0	0	0	1	0	0	0	0	0	0
group_46505	0	0	0	0	0	0	0	0	0	1	0	0	0	0	0	0
group_46506	0	0	0	0	0	0	0	0	0	1	0	0	0	0	0	0
group_46507	0	0	0	0	0	0	0	0	0	1	0	0	0	0	0	0
group_46508	0	0	0	0	0	0	0	0	0	1	0	0	0	0	0	0
group_46509	0	0	0	0	0	0	0	0	0	1	0	0	0	0	0	0
group_46510	0	0	0	0	0	0	0	0	0	1	0	0	0	0	0	0
group_46511	0	0	0	0	0	0	0	0	0	1	0	0	0	0	0	0
group_46512	0	0	0	0	0	0	0	0	0	1	0	0	0	0	0	0
group_46513	0	0	0	0	0	0	0	0	0	1	0	0	0	0	0	0
group_46514	0	0	0	0	0	0	0	0	0	1	0	0	0	0	0	0
group_46515	0	0	0	0	0	0	0	0	0	1	0	0	0	0	0	0
group_46516	0	0	0	0	0	0	0	0	0	1	0	0	0	0	0	0
group_46517	0	0	0	0	0	0	0	0	0	1	0	0	0	0	0	0
group_46518	0	0	0	0	0	0	0	0	0	1	0	0	0	0	0	0
group_46519	0	0	0	0	0	0	0	0	0	1	0	0	0	0	0	0
group_46520	0	0	0	0	0	0	0	0	0	1	0	0	0	0	0	0
group_46521	0	0	0	0	0	0	0	0	0	1	0	0	0	0	0	0
group_46522	0	0	0	0	0	0	0	0	0	1	0	0	0	0	0	0
group_46523	0	0	0	0	0	0	0	0	0	1	0	0	0	0	0	0
group_46524	0	0	0	0	0	0	0	0	0	1	0	0	0	0	0	0
group_46525	0	0	0	0	0	0	0	0	0	1	0	0	0	0	0	0
group_46526	0	0	0	0	0	0	0	0	0	1	0	0	0	0	0	0
group_46527	0	0	0	0	0	0	0	0	0	1	0	0	0	0	0	0
group_46528	0	0	0	0	0	0	0	0	0	1	0	0	0	0	0	0
group_46529	0	0	0	0	0	0	0	0	0	1	0	0	0	0	0	0
group_46530	0	0	0	0	0	0	0	0	0	1	0	0	0	0	0	0
group_46531	0	0	0	0	0	0	0	0	0	1	0	0	0	0	0	0
group_46532	0	0	0	0	0	0	0	0	0	1	0	0	0	0	0	0
group_46533	0	0	0	0	0	0	0	0	0	1	0	0	0	0	0	0
group_46534	0	0	0	0	0	0	0	0	0	1	0	0	0	0	0	0
group_46535	0	0	0	0	0	0	0	0	0	1	0	0	0	0	0	0
group_46536	0	0	0	0	0	0	0	0	0	1	0	0	0	0	0	0
group_46537	0	0	0	0	0	0	0	0	0	1	0	0	0	0	0	0
group_46538	0	0	0	0	0	0	0	0	0	1	0	0	0	0	0	0
group_46539	0	0	0	0	0	0	0	0	0	1	0	0	0	0	0	0
group_46540	0	0	0	0	0	0	0	0	0	1	0	0	0	0	0	0
group_46541	0	0	0	0	0	0	0	0	0	1	0	0	0	0	0	0
group_46542	0	0	0	0	0	0	0	0	0	1	0	0	0	0	0	0
group_46543	0	0	0	0	0	0	0	0	0	1	0	0	0	0	0	0
mntC	0	0	0	0	0	0	0	0	0	1	0	0	0	0	0	0
group_46545	0	0	0	0	0	0	0	0	0	1	0	0	0	0	0	0
ccmM	0	0	0	0	0	0	0	0	0	1	0	0	0	0	0	0
group_46547	0	0	0	0	0	0	0	0	0	1	0	0	0	0	0	0
group_46548	0	0	0	0	0	0	0	0	0	1	0	0	0	0	0	0
group_46549	0	0	0	0	0	0	0	0	0	1	0	0	0	0	0	0
group_46550	0	0	0	0	0	0	0	0	0	1	0	0	0	0	0	0
group_46551	0	0	0	0	0	0	0	0	0	1	0	0	0	0	0	0
group_46552	0	0	0	0	0	0	0	0	0	1	0	0	0	0	0	0
group_46553	0	0	0	0	0	0	0	0	0	1	0	0	0	0	0	0
group_46554	0	0	0	0	0	0	0	0	0	1	0	0	0	0	0	0
group_46555	0	0	0	0	0	0	0	0	0	1	0	0	0	0	0	0
group_46556	0	0	0	0	0	0	0	0	0	1	0	0	0	0	0	0
group_46557	0	0	0	0	0	0	0	0	0	1	0	0	0	0	0	0
group_46558	0	0	0	0	0	0	0	0	0	1	0	0	0	0	0	0
group_46559	0	0	0	0	0	0	0	0	0	1	0	0	0	0	0	0
group_46560	0	0	0	0	0	0	0	0	0	1	0	0	0	0	0	0
group_46561	0	0	0	0	0	0	0	0	0	1	0	0	0	0	0	0
group_46562	0	0	0	0	0	0	0	0	0	1	0	0	0	0	0	0
group_46563	0	0	0	0	0	0	0	0	0	1	0	0	0	0	0	0
group_46564	0	0	0	0	0	0	0	0	0	1	0	0	0	0	0	0
group_46565	0	0	0	0	0	0	0	0	0	1	0	0	0	0	0	0
group_46566	0	0	0	0	0	0	0	0	0	1	0	0	0	0	0	0
group_46567	0	0	0	0	0	0	0	0	0	1	0	0	0	0	0	0
group_46568	0	0	0	0	0	0	0	0	0	1	0	0	0	0	0	0
group_46569	0	0	0	0	0	0	0	0	0	1	0	0	0	0	0	0
group_46570	0	0	0	0	0	0	0	0	0	1	0	0	0	0	0	0
group_46571	0	0	0	0	0	0	0	0	0	1	0	0	0	0	0	0
fecI_1	0	0	0	0	0	0	0	0	0	1	0	0	0	0	0	0
group_46573	0	0	0	0	0	0	0	0	0	1	0	0	0	0	0	0
group_46574	0	0	0	0	0	0	0	0	0	1	0	0	0	0	0	0
group_46575	0	0	0	0	0	0	0	0	0	1	0	0	0	0	0	0
group_46576	0	0	0	0	0	0	0	0	0	1	0	0	0	0	0	0
group_46577	0	0	0	0	0	0	0	0	0	1	0	0	0	0	0	0
cseB	0	0	0	0	0	0	0	0	0	1	0	0	0	0	0	0
group_46579	0	0	0	0	0	0	0	0	0	1	0	0	0	0	0	0
group_46580	0	0	0	0	0	0	0	0	0	1	0	0	0	0	0	0
group_46581	0	0	0	0	0	0	0	0	0	1	0	0	0	0	0	0
group_46582	0	0	0	0	0	0	0	0	0	1	0	0	0	0	0	0
group_46583	0	0	0	0	0	0	0	0	0	1	0	0	0	0	0	0
group_46584	0	0	0	0	0	0	0	0	0	1	0	0	0	0	0	0
rsmB	0	0	0	0	0	0	0	0	0	1	0	0	0	0	0	0
group_46586	0	0	0	0	0	0	0	0	0	1	0	0	0	0	0	0
group_46587	0	0	0	0	0	0	0	0	0	1	0	0	0	0	0	0
group_46588	0	0	0	0	0	0	0	0	0	1	0	0	0	0	0	0
group_46589	0	0	0	0	0	0	0	0	0	1	0	0	0	0	0	0
group_46590	0	0	0	0	0	0	0	0	0	1	0	0	0	0	0	0
group_46591	0	0	0	0	0	0	0	0	0	1	0	0	0	0	0	0
group_46592	0	0	0	0	0	0	0	0	0	1	0	0	0	0	0	0
group_46593	0	0	0	0	0	0	0	0	0	1	0	0	0	0	0	0
group_46594	0	0	0	0	0	0	0	0	0	1	0	0	0	0	0	0
group_46595	0	0	0	0	0	0	0	0	0	1	0	0	0	0	0	0
group_46596	0	0	0	0	0	0	0	0	0	1	0	0	0	0	0	0
group_46597	0	0	0	0	0	0	0	0	0	1	0	0	0	0	0	0
group_46598	0	0	0	0	0	0	0	0	0	1	0	0	0	0	0	0
group_46599	0	0	0	0	0	0	0	0	0	1	0	0	0	0	0	0
aknOx_1	0	0	0	0	0	0	0	0	0	1	0	0	0	0	0	0
group_46601	0	0	0	0	0	0	0	0	0	1	0	0	0	0	0	0
group_46602	0	0	0	0	0	0	0	0	0	1	0	0	0	0	0	0
group_46603	0	0	0	0	0	0	0	0	0	1	0	0	0	0	0	0
group_46604	0	0	0	0	0	0	0	0	0	1	0	0	0	0	0	0
group_46605	0	0	0	0	0	0	0	0	0	1	0	0	0	0	0	0
group_46606	0	0	0	0	0	0	0	0	0	1	0	0	0	0	0	0
group_46607	0	0	0	0	0	0	0	0	0	1	0	0	0	0	0	0
group_46608	0	0	0	0	0	0	0	0	0	1	0	0	0	0	0	0
group_46609	0	0	0	0	0	0	0	0	0	1	0	0	0	0	0	0
group_46610	0	0	0	0	0	0	0	0	0	1	0	0	0	0	0	0
group_46611	0	0	0	0	0	0	0	0	0	1	0	0	0	0	0	0
group_46612	0	0	0	0	0	0	0	0	0	1	0	0	0	0	0	0
group_46613	0	0	0	0	0	0	0	0	0	1	0	0	0	0	0	0
group_46614	0	0	0	0	0	0	0	0	0	1	0	0	0	0	0	0
group_46615	0	0	0	0	0	0	0	0	0	1	0	0	0	0	0	0
group_46616	0	0	0	0	0	0	0	0	0	1	0	0	0	0	0	0
group_46617	0	0	0	0	0	0	0	0	0	1	0	0	0	0	0	0
group_46618	0	0	0	0	0	0	0	0	0	1	0	0	0	0	0	0
group_46619	0	0	0	0	0	0	0	0	0	1	0	0	0	0	0	0
group_46620	0	0	0	0	0	0	0	0	0	1	0	0	0	0	0	0
group_46621	0	0	0	0	0	0	0	0	0	1	0	0	0	0	0	0
group_46622	0	0	0	0	0	0	0	0	0	1	0	0	0	0	0	0
group_46623	0	0	0	0	0	0	0	0	0	1	0	0	0	0	0	0
group_46624	0	0	0	0	0	0	0	0	0	1	0	0	0	0	0	0
group_46625	0	0	0	0	0	0	0	0	0	1	0	0	0	0	0	0
group_46626	0	0	0	0	0	0	0	0	0	1	0	0	0	0	0	0
group_46627	0	0	0	0	0	0	0	0	0	1	0	0	0	0	0	0
group_46628	0	0	0	0	0	0	0	0	0	1	0	0	0	0	0	0
group_46629	0	0	0	0	0	0	0	0	0	1	0	0	0	0	0	0
group_46630	0	0	0	0	0	0	0	0	0	1	0	0	0	0	0	0
group_46631	0	0	0	0	0	0	0	0	0	1	0	0	0	0	0	0
group_46632	0	0	0	0	0	0	0	0	0	1	0	0	0	0	0	0
group_46633	0	0	0	0	0	0	0	0	0	1	0	0	0	0	0	0
znuC_1	0	0	0	0	0	0	0	0	0	1	0	0	0	0	0	0
group_46635	0	0	0	0	0	0	0	0	0	1	0	0	0	0	0	0
group_46636	0	0	0	0	0	0	0	0	0	1	0	0	0	0	0	0
group_46637	0	0	0	0	0	0	0	0	0	1	0	0	0	0	0	0
group_46638	0	0	0	0	0	0	0	0	0	1	0	0	0	0	0	0
group_46639	0	0	0	0	0	0	0	0	0	1	0	0	0	0	0	0
group_46640	0	0	0	0	0	0	0	0	0	1	0	0	0	0	0	0
group_46641	0	0	0	0	0	0	0	0	0	1	0	0	0	0	0	0
group_46642	0	0	0	0	0	0	0	0	0	1	0	0	0	0	0	0
amiD_1	0	0	0	0	0	0	0	0	0	1	0	0	0	0	0	0
group_46644	0	0	0	0	0	0	0	0	0	1	0	0	0	0	0	0
group_46645	0	0	0	0	0	0	0	0	0	1	0	0	0	0	0	0
group_46646	0	0	0	0	0	0	0	0	0	1	0	0	0	0	0	0
group_46647	0	0	0	0	0	0	0	0	0	1	0	0	0	0	0	0
group_46648	0	0	0	0	0	0	0	0	0	1	0	0	0	0	0	0
group_46649	0	0	0	0	0	0	0	0	0	1	0	0	0	0	0	0
group_46650	0	0	0	0	0	0	0	0	0	1	0	0	0	0	0	0
group_46651	0	0	0	0	0	0	0	0	0	1	0	0	0	0	0	0
group_46652	0	0	0	0	0	0	0	0	0	1	0	0	0	0	0	0
group_46653	0	0	0	0	0	0	0	0	0	1	0	0	0	0	0	0
group_46654	0	0	0	0	0	0	0	0	0	1	0	0	0	0	0	0
group_46655	0	0	0	0	0	0	0	0	0	1	0	0	0	0	0	0
group_46656	0	0	0	0	0	0	0	0	0	1	0	0	0	0	0	0
group_46657	0	0	0	0	0	0	0	0	0	1	0	0	0	0	0	0
group_46658	0	0	0	0	0	0	0	0	0	1	0	0	0	0	0	0
group_46659	0	0	0	0	0	0	0	0	0	1	0	0	0	0	0	0
group_46660	0	0	0	0	0	0	0	0	0	1	0	0	0	0	0	0
group_46661	0	0	0	0	0	0	0	0	0	1	0	0	0	0	0	0
moaC_1	0	0	0	0	0	0	0	0	0	1	0	0	0	0	0	0
moaD_1	0	0	0	0	0	0	0	0	0	1	0	0	0	0	0	0
moaE_1	0	0	0	0	0	0	0	0	0	1	0	0	0	0	0	0
group_46665	0	0	0	0	0	0	0	0	0	1	0	0	0	0	0	0
group_46666	0	0	0	0	0	0	0	0	0	1	0	0	0	0	0	0
mobA_1	0	0	0	0	0	0	0	0	0	1	0	0	0	0	0	0
group_46668	0	0	0	0	0	0	0	0	0	1	0	0	0	0	0	0
group_46669	0	0	0	0	0	0	0	0	0	1	0	0	0	0	0	0
group_46670	0	0	0	0	0	0	0	0	0	1	0	0	0	0	0	0
group_46671	0	0	0	0	0	0	0	0	0	1	0	0	0	0	0	0
nemR	0	0	0	0	0	0	0	0	0	1	0	0	0	0	0	0
group_46673	0	0	0	0	0	0	0	0	0	1	0	0	0	0	0	0
group_46674	0	0	0	0	0	0	0	0	0	1	0	0	0	0	0	0
group_46675	0	0	0	0	0	0	0	0	0	1	0	0	0	0	0	0
group_46676	0	0	0	0	0	0	0	0	0	1	0	0	0	0	0	0
group_46677	0	0	0	0	0	0	0	0	0	1	0	0	0	0	0	0
group_46678	0	0	0	0	0	0	0	0	0	1	0	0	0	0	0	0
doxA	0	0	0	0	0	0	0	0	0	1	0	0	0	0	0	0
group_46680	0	0	0	0	0	0	0	0	0	1	0	0	0	0	0	0
group_46681	0	0	0	0	0	0	0	0	0	1	0	0	0	0	0	0
group_46682	0	0	0	0	0	0	0	0	0	1	0	0	0	0	0	0
group_46683	0	0	0	0	0	0	0	0	0	1	0	0	0	0	0	0
group_46684	0	0	0	0	0	0	0	0	0	1	0	0	0	0	0	0
group_46685	0	0	0	0	0	0	0	0	0	1	0	0	0	0	0	0
group_46686	0	0	0	0	0	0	0	0	0	1	0	0	0	0	0	0
group_46687	0	0	0	0	0	0	0	0	0	1	0	0	0	0	0	0
group_46688	0	0	0	0	0	0	0	0	0	1	0	0	0	0	0	0
group_46689	0	0	0	0	0	0	0	0	0	1	0	0	0	0	0	0
group_46690	0	0	0	0	0	0	0	0	0	1	0	0	0	0	0	0
group_46691	0	0	0	0	0	0	0	0	0	1	0	0	0	0	0	0
group_46692	0	0	0	0	0	0	0	0	0	1	0	0	0	0	0	0
group_46693	0	0	0	0	0	0	0	0	0	1	0	0	0	0	0	0
group_46694	0	0	0	0	0	0	0	0	0	1	0	0	0	0	0	0
group_46695	0	0	0	0	0	0	0	0	0	1	0	0	0	0	0	0
group_46696	0	0	0	0	0	0	0	0	0	1	0	0	0	0	0	0
group_46697	0	0	0	0	0	0	0	0	0	1	0	0	0	0	0	0
group_46698	0	0	0	0	0	0	0	0	0	1	0	0	0	0	0	0
group_46699	0	0	0	0	0	0	0	0	0	1	0	0	0	0	0	0
group_46700	0	0	0	0	0	0	0	0	0	1	0	0	0	0	0	0
group_46701	0	0	0	0	0	0	0	0	0	1	0	0	0	0	0	0
group_46702	0	0	0	0	0	0	0	0	0	1	0	0	0	0	0	0
group_46703	0	0	0	0	0	0	0	0	0	1	0	0	0	0	0	0
group_46704	0	0	0	0	0	0	0	0	0	1	0	0	0	0	0	0
quiA_1	0	0	0	0	0	0	0	0	0	1	0	0	0	0	0	0
group_46706	0	0	0	0	0	0	0	0	0	1	0	0	0	0	0	0
group_46707	0	0	0	0	0	0	0	0	0	1	0	0	0	0	0	0
group_46708	0	0	0	0	0	0	0	0	0	1	0	0	0	0	0	0
group_46709	0	0	0	0	0	0	0	0	0	1	0	0	0	0	0	0
group_46710	0	0	0	0	0	0	0	0	0	1	0	0	0	0	0	0
drrA	0	0	0	0	0	0	0	0	0	1	0	0	0	0	0	0
dltA_2	0	0	0	0	0	0	0	0	0	1	0	0	0	0	0	0
irtA	0	0	0	0	0	0	0	0	0	1	0	0	0	0	0	0
group_46714	0	0	0	0	0	0	0	0	0	1	0	0	0	0	0	0
group_46715	0	0	0	0	0	0	0	0	0	1	0	0	0	0	0	0
group_46716	0	0	0	0	0	0	0	0	0	1	0	0	0	0	0	0
cmoM_1	0	0	0	0	0	0	0	0	0	1	0	0	0	0	0	0
mycG	0	0	0	0	0	0	0	0	0	1	0	0	0	0	0	0
group_46719	0	0	0	0	0	0	0	0	0	1	0	0	0	0	0	0
group_46720	0	0	0	0	0	0	0	0	0	1	0	0	0	0	0	0
group_46721	0	0	0	0	0	0	0	0	0	1	0	0	0	0	0	0
pikAV	0	0	0	0	0	0	0	0	0	1	0	0	0	0	0	0
pchB_1	0	0	0	0	0	0	0	0	0	1	0	0	0	0	0	0
pchA	0	0	0	0	0	0	0	0	0	1	0	0	0	0	0	0
group_46725	0	0	0	0	0	0	0	0	0	1	0	0	0	0	0	0
group_46726	0	0	0	0	0	0	0	0	0	1	0	0	0	0	0	0
group_46727	0	0	0	0	0	0	0	0	0	1	0	0	0	0	0	0
group_46728	0	0	0	0	0	0	0	0	0	1	0	0	0	0	0	0
group_46729	0	0	0	0	0	0	0	0	0	1	0	0	0	0	0	0
group_46730	0	0	0	0	0	0	0	0	0	1	0	0	0	0	0	0
group_46731	0	0	0	0	0	0	0	0	0	1	0	0	0	0	0	0
group_46732	0	0	0	0	0	0	0	0	0	1	0	0	0	0	0	0
group_46733	0	0	0	0	0	0	0	0	0	1	0	0	0	0	0	0
group_46734	0	0	0	0	0	0	0	0	0	1	0	0	0	0	0	0
group_46735	0	0	0	0	0	0	0	0	0	1	0	0	0	0	0	0
group_46736	0	0	0	0	0	0	0	0	0	1	0	0	0	0	0	0
group_46737	0	0	0	0	0	0	0	0	0	1	0	0	0	0	0	0
group_46738	0	0	0	0	0	0	0	0	0	1	0	0	0	0	0	0
group_46739	0	0	0	0	0	0	0	0	0	1	0	0	0	0	0	0
group_46740	0	0	0	0	0	0	0	0	0	1	0	0	0	0	0	0
group_46741	0	0	0	0	0	0	0	0	0	1	0	0	0	0	0	0
group_46742	0	0	0	0	0	0	0	0	0	1	0	0	0	0	0	0
group_46743	0	0	0	0	0	0	0	0	0	1	0	0	0	0	0	0
nucA	0	0	0	0	0	0	0	0	0	1	0	0	0	0	0	0
group_46745	0	0	0	0	0	0	0	0	0	1	0	0	0	0	0	0
group_46746	0	0	0	0	0	0	0	0	0	1	0	0	0	0	0	0
group_46747	0	0	0	0	0	0	0	0	0	1	0	0	0	0	0	0
group_46748	0	0	0	0	0	0	0	0	0	1	0	0	0	0	0	0
group_46749	0	0	0	0	0	0	0	0	0	1	0	0	0	0	0	0
group_46750	0	0	0	0	0	0	0	0	0	1	0	0	0	0	0	0
group_46751	0	0	0	0	0	0	0	0	0	1	0	0	0	0	0	0
ydbD	0	0	0	0	0	0	0	0	0	1	0	0	0	0	0	0
group_46753	0	0	0	0	0	0	0	0	0	1	0	0	0	0	0	0
group_46754	0	0	0	0	0	0	0	0	0	1	0	0	0	0	0	0
group_46755	0	0	0	0	0	0	0	0	0	1	0	0	0	0	0	0
group_46756	0	0	0	0	0	0	0	0	0	1	0	0	0	0	0	0
group_46757	0	0	0	0	0	0	0	0	0	1	0	0	0	0	0	0
group_46758	0	0	0	0	0	0	0	0	0	1	0	0	0	0	0	0
group_46759	0	0	0	0	0	0	0	0	0	1	0	0	0	0	0	0
group_46760	0	0	0	0	0	0	0	0	0	1	0	0	0	0	0	0
group_46761	0	0	0	0	0	0	0	0	0	1	0	0	0	0	0	0
group_46762	0	0	0	0	0	0	0	0	0	1	0	0	0	0	0	0
group_46763	0	0	0	0	0	0	0	0	0	1	0	0	0	0	0	0
group_46764	0	0	0	0	0	0	0	0	0	1	0	0	0	0	0	0
group_46765	0	0	0	0	0	0	0	0	0	1	0	0	0	0	0	0
group_46766	0	0	0	0	0	0	0	0	0	1	0	0	0	0	0	0
group_46767	0	0	0	0	0	0	0	0	0	1	0	0	0	0	0	0
group_46768	0	0	0	0	0	0	0	0	0	1	0	0	0	0	0	0
group_46769	0	0	0	0	0	0	0	0	0	1	0	0	0	0	0	0
group_46770	0	0	0	0	0	0	0	0	0	1	0	0	0	0	0	0
group_46771	0	0	0	0	0	0	0	0	0	1	0	0	0	0	0	0
gcvA_2	0	0	0	0	0	0	0	0	0	1	0	0	0	0	0	0
group_46773	0	0	0	0	0	0	0	0	0	1	0	0	0	0	0	0
group_46774	0	0	0	0	0	0	0	0	0	1	0	0	0	0	0	0
group_46775	0	0	0	0	0	0	0	0	0	1	0	0	0	0	0	0
group_46776	0	0	0	0	0	0	0	0	0	1	0	0	0	0	0	0
group_46777	0	0	0	0	0	0	0	0	0	1	0	0	0	0	0	0
rclR	0	0	0	0	0	0	0	0	0	1	0	0	0	0	0	0
group_46779	0	0	0	0	0	0	0	0	0	1	0	0	0	0	0	0
group_46780	0	0	0	0	0	0	0	0	0	1	0	0	0	0	0	0
group_46781	0	0	0	0	0	0	0	0	0	1	0	0	0	0	0	0
ramA_1	0	0	0	0	0	0	0	0	0	1	0	0	0	0	0	0
group_46783	0	0	0	0	0	0	0	0	0	1	0	0	0	0	0	0
group_46784	0	0	0	0	0	0	0	0	0	1	0	0	0	0	0	0
group_46785	0	0	0	0	0	0	0	0	0	1	0	0	0	0	0	0
group_46786	0	0	0	0	0	0	0	0	0	1	0	0	0	0	0	0
group_46787	0	0	0	0	0	0	0	0	0	1	0	0	0	0	0	0
bepE	0	0	0	0	0	0	0	0	0	1	0	0	0	0	0	0
group_46789	0	0	0	0	0	0	0	0	0	1	0	0	0	0	0	0
group_46790	0	0	0	0	0	0	0	0	0	1	0	0	0	0	0	0
group_46791	0	0	0	0	0	0	0	0	0	1	0	0	0	0	0	0
rcsC_2	0	0	0	0	0	0	0	0	0	1	0	0	0	0	0	0
group_46793	0	0	0	0	0	0	0	0	0	1	0	0	0	0	0	0
bvgS_1	0	0	0	0	0	0	0	0	0	1	0	0	0	0	0	0
group_46795	0	0	0	0	0	0	0	0	0	1	0	0	0	0	0	0
group_46796	0	0	0	0	0	0	0	0	0	1	0	0	0	0	0	0
group_46797	0	0	0	0	0	0	0	0	0	1	0	0	0	0	0	0
group_46798	0	0	0	0	0	0	0	0	0	1	0	0	0	0	0	0
lpfA_1	0	0	0	0	0	0	0	0	0	1	0	0	0	0	0	0
group_46800	0	0	0	0	0	0	0	0	0	1	0	0	0	0	0	0
group_46801	0	0	0	0	0	0	0	0	0	1	0	0	0	0	0	0
group_46802	0	0	0	0	0	0	0	0	0	1	0	0	0	0	0	0
group_46803	0	0	0	0	0	0	0	0	0	1	0	0	0	0	0	0
group_46804	0	0	0	0	0	0	0	0	0	1	0	0	0	0	0	0
group_46805	0	0	0	0	0	0	0	0	0	1	0	0	0	0	0	0
group_46806	0	0	0	0	0	0	0	0	0	1	0	0	0	0	0	0
group_46807	0	0	0	0	0	0	0	0	0	1	0	0	0	0	0	0
group_46808	0	0	0	0	0	0	0	0	0	1	0	0	0	0	0	0
group_46809	0	0	0	0	0	0	0	0	0	1	0	0	0	0	0	0
group_46810	0	0	0	0	0	0	0	0	0	1	0	0	0	0	0	0
group_46811	0	0	0	0	0	0	0	0	0	1	0	0	0	0	0	0
hxuB_1	0	0	0	0	0	0	0	0	0	1	0	0	0	0	0	0
group_46813	0	0	0	0	0	0	0	0	0	1	0	0	0	0	0	0
htrE_1	0	0	0	0	0	0	0	0	0	1	0	0	0	0	0	0
yadV_3	0	0	0	0	0	0	0	0	0	1	0	0	0	0	0	0
group_46816	0	0	0	0	0	0	0	0	0	1	0	0	0	0	0	0
group_46817	0	0	0	0	0	0	0	0	0	1	0	0	0	0	0	0
group_46818	0	0	0	0	0	0	0	0	0	1	0	0	0	0	0	0
group_46819	0	0	0	0	0	0	0	0	0	1	0	0	0	0	0	0
group_4682	0	0	0	0	0	0	0	0	0	1	0	0	0	0	0	0
aknOx_2	0	0	0	0	0	0	0	0	0	1	0	0	0	0	0	0
group_46821	0	0	0	0	0	0	0	0	0	1	0	0	0	0	0	0
group_46822	0	0	0	0	0	0	0	0	0	1	0	0	0	0	0	0
group_46823	0	0	0	0	0	0	0	0	0	1	0	0	0	0	0	0
group_46824	0	0	0	0	0	0	0	0	0	1	0	0	0	0	0	0
group_46825	0	0	0	0	0	0	0	0	0	1	0	0	0	0	0	0
group_46826	0	0	0	0	0	0	0	0	0	1	0	0	0	0	0	0
group_46827	0	0	0	0	0	0	0	0	0	1	0	0	0	0	0	0
group_46828	0	0	0	0	0	0	0	0	0	1	0	0	0	0	0	0
group_46829	0	0	0	0	0	0	0	0	0	1	0	0	0	0	0	0
group_4683	0	0	0	0	0	0	0	0	0	1	0	0	0	0	0	0
group_46830	0	0	0	0	0	0	0	0	0	1	0	0	0	0	0	0
group_46831	0	0	0	0	0	0	0	0	0	1	0	0	0	0	0	0
group_46832	0	0	0	0	0	0	0	0	0	1	0	0	0	0	0	0
group_46833	0	0	0	0	0	0	0	0	0	1	0	0	0	0	0	0
group_46834	0	0	0	0	0	0	0	0	0	1	0	0	0	0	0	0
vgrG1_2	0	0	0	0	0	0	0	0	0	1	0	0	0	0	0	0
group_46836	0	0	0	0	0	0	0	0	0	1	0	0	0	0	0	0
group_46837	0	0	0	0	0	0	0	0	0	1	0	0	0	0	0	0
group_46838	0	0	0	0	0	0	0	0	0	1	0	0	0	0	0	0
group_46839	0	0	0	0	0	0	0	0	0	1	0	0	0	0	0	0
group_46840	0	0	0	0	0	0	0	0	0	1	0	0	0	0	0	0
group_46841	0	0	0	0	0	0	0	0	0	1	0	0	0	0	0	0
group_46842	0	0	0	0	0	0	0	0	0	1	0	0	0	0	0	0
group_46843	0	0	0	0	0	0	0	0	0	1	0	0	0	0	0	0
group_46844	0	0	0	0	0	0	0	0	0	1	0	0	0	0	0	0
group_46845	0	0	0	0	0	0	0	0	0	1	0	0	0	0	0	0
group_46846	0	0	0	0	0	0	0	0	0	1	0	0	0	0	0	0
group_46847	0	0	0	0	0	0	0	0	0	1	0	0	0	0	0	0
group_46848	0	0	0	0	0	0	0	0	0	1	0	0	0	0	0	0
group_46849	0	0	0	0	0	0	0	0	0	1	0	0	0	0	0	0
group_46850	0	0	0	0	0	0	0	0	0	1	0	0	0	0	0	0
group_46851	0	0	0	0	0	0	0	0	0	1	0	0	0	0	0	0
group_46852	0	0	0	0	0	0	0	0	0	1	0	0	0	0	0	0
group_46853	0	0	0	0	0	0	0	0	0	1	0	0	0	0	0	0
group_46854	0	0	0	0	0	0	0	0	0	1	0	0	0	0	0	0
group_46855	0	0	0	0	0	0	0	0	0	1	0	0	0	0	0	0
cbs	0	0	0	0	0	0	0	0	0	1	0	0	0	0	0	0
group_46857	0	0	0	0	0	0	0	0	0	1	0	0	0	0	0	0
group_46858	0	0	0	0	0	0	0	0	0	1	0	0	0	0	0	0
group_46859	0	0	0	0	0	0	0	0	0	1	0	0	0	0	0	0
group_46860	0	0	0	0	0	0	0	0	0	1	0	0	0	0	0	0
group_46861	0	0	0	0	0	0	0	0	0	1	0	0	0	0	0	0
group_46862	0	0	0	0	0	0	0	0	0	1	0	0	0	0	0	0
group_46863	0	0	0	0	0	0	0	0	0	1	0	0	0	0	0	0
group_46864	0	0	0	0	0	0	0	0	0	1	0	0	0	0	0	0
group_46865	0	0	0	0	0	0	0	0	0	1	0	0	0	0	0	0
group_46866	0	0	0	0	0	0	0	0	0	1	0	0	0	0	0	0
group_46867	0	0	0	0	0	0	0	0	0	1	0	0	0	0	0	0
group_46868	0	0	0	0	0	0	0	0	0	1	0	0	0	0	0	0
group_46869	0	0	0	0	0	0	0	0	0	1	0	0	0	0	0	0
group_46870	0	0	0	0	0	0	0	0	0	1	0	0	0	0	0	0
group_46871	0	0	0	0	0	0	0	0	0	1	0	0	0	0	0	0
group_46872	0	0	0	0	0	0	0	0	0	1	0	0	0	0	0	0
group_46873	0	0	0	0	0	0	0	0	0	1	0	0	0	0	0	0
group_46874	0	0	0	0	0	0	0	0	0	1	0	0	0	0	0	0
group_46875	0	0	0	0	0	0	0	0	0	1	0	0	0	0	0	0
group_46876	0	0	0	0	0	0	0	0	0	1	0	0	0	0	0	0
group_46877	0	0	0	0	0	0	0	0	0	1	0	0	0	0	0	0
hprA_1	0	0	0	0	0	0	0	0	0	1	0	0	0	0	0	0
group_46879	0	0	0	0	0	0	0	0	0	1	0	0	0	0	0	0
group_46880	0	0	0	0	0	0	0	0	0	1	0	0	0	0	0	0
group_46881	0	0	0	0	0	0	0	0	0	1	0	0	0	0	0	0
group_46882	0	0	0	0	0	0	0	0	0	1	0	0	0	0	0	0
group_46883	0	0	0	0	0	0	0	0	0	1	0	0	0	0	0	0
group_46884	0	0	0	0	0	0	0	0	0	1	0	0	0	0	0	0
group_46885	0	0	0	0	0	0	0	0	0	1	0	0	0	0	0	0
group_46886	0	0	0	0	0	0	0	0	0	1	0	0	0	0	0	0
nrtD	0	0	0	0	0	0	0	0	0	1	0	0	0	0	0	0
group_46888	0	0	0	0	0	0	0	0	0	1	0	0	0	0	0	0
group_46889	0	0	0	0	0	0	0	0	0	1	0	0	0	0	0	0
group_46890	0	0	0	0	0	0	0	0	0	1	0	0	0	0	0	0
group_46891	0	0	0	0	0	0	0	0	0	1	0	0	0	0	0	0
group_46892	0	0	0	0	0	0	0	0	0	1	0	0	0	0	0	0
pvdQ	0	0	0	0	0	0	0	0	0	1	0	0	0	0	0	0
group_46894	0	0	0	0	0	0	0	0	0	1	0	0	0	0	0	0
group_46895	0	0	0	0	0	0	0	0	0	1	0	0	0	0	0	0
group_46896	0	0	0	0	0	0	0	0	0	1	0	0	0	0	0	0
group_46897	0	0	0	0	0	0	0	0	0	1	0	0	0	0	0	0
eamB_1	0	0	0	0	0	0	0	0	0	1	0	0	0	0	0	0
cdhR_2	0	0	0	0	0	0	0	0	0	1	0	0	0	0	0	0
tri1_1	0	0	0	0	0	0	0	0	0	1	0	0	0	0	0	0
group_46901	0	0	0	0	0	0	0	0	0	1	0	0	0	0	0	0
group_46902	0	0	0	0	0	0	0	0	0	1	0	0	0	0	0	0
group_46903	0	0	0	0	0	0	0	0	0	1	0	0	0	0	0	0
group_46904	0	0	0	0	0	0	0	0	0	1	0	0	0	0	0	0
group_46905	0	0	0	0	0	0	0	0	0	1	0	0	0	0	0	0
group_46906	0	0	0	0	0	0	0	0	0	1	0	0	0	0	0	0
group_46907	0	0	0	0	0	0	0	0	0	1	0	0	0	0	0	0
group_46908	0	0	0	0	0	0	0	0	0	1	0	0	0	0	0	0
group_46909	0	0	0	0	0	0	0	0	0	1	0	0	0	0	0	0
group_46910	0	0	0	0	0	0	0	0	0	1	0	0	0	0	0	0
pstS_2	0	0	0	0	0	0	0	0	0	1	0	0	0	0	0	0
group_46912	0	0	0	0	0	0	0	0	0	1	0	0	0	0	0	0
group_46913	0	0	0	0	0	0	0	0	0	1	0	0	0	0	0	0
group_46914	0	0	0	0	0	0	0	0	0	1	0	0	0	0	0	0
group_46915	0	0	0	0	0	0	0	0	0	1	0	0	0	0	0	0
group_46916	0	0	0	0	0	0	0	0	0	1	0	0	0	0	0	0
group_46917	0	0	0	0	0	0	0	0	0	1	0	0	0	0	0	0
group_46918	0	0	0	0	0	0	0	0	0	1	0	0	0	0	0	0
group_46919	0	0	0	0	0	0	0	0	0	1	0	0	0	0	0	0
group_46920	0	0	0	0	0	0	0	0	0	1	0	0	0	0	0	0
mepA_1	0	0	0	0	0	0	0	0	0	1	0	0	0	0	0	0
group_46922	0	0	0	0	0	0	0	0	0	1	0	0	0	0	0	0
group_46923	0	0	0	0	0	0	0	0	0	1	0	0	0	0	0	0
sfmC	0	0	0	0	0	0	0	0	0	1	0	0	0	0	0	0
group_46925	0	0	0	0	0	0	0	0	0	1	0	0	0	0	0	0
ycbV	0	0	0	0	0	0	0	0	0	1	0	0	0	0	0	0
group_46927	0	0	0	0	0	0	0	0	0	1	0	0	0	0	0	0
group_46928	0	0	0	0	0	0	0	0	0	1	0	0	0	0	0	0
group_46929	0	0	0	0	0	0	0	0	0	1	0	0	0	0	0	0
group_46930	0	0	0	0	0	0	0	0	0	1	0	0	0	0	0	0
group_46931	0	0	0	0	0	0	0	0	0	1	0	0	0	0	0	0
yadV_4	0	0	0	0	0	0	0	0	0	1	0	0	0	0	0	0
group_46933	0	0	0	0	0	0	0	0	0	1	0	0	0	0	0	0
group_46934	0	0	0	0	0	0	0	0	0	1	0	0	0	0	0	0
group_46935	0	0	0	0	0	0	0	0	0	1	0	0	0	0	0	0
group_46936	0	0	0	0	0	0	0	0	0	1	0	0	0	0	0	0
group_46937	0	0	0	0	0	0	0	0	0	1	0	0	0	0	0	0
group_46938	0	0	0	0	0	0	0	0	0	1	0	0	0	0	0	0
cphA	0	0	0	0	0	0	0	0	0	1	0	0	0	0	0	0
group_46940	0	0	0	0	0	0	0	0	0	1	0	0	0	0	0	0
group_46941	0	0	0	0	0	0	0	0	0	1	0	0	0	0	0	0
group_46942	0	0	0	0	0	0	0	0	0	1	0	0	0	0	0	0
group_46943	0	0	0	0	0	0	0	0	0	1	0	0	0	0	0	0
group_46944	0	0	0	0	0	0	0	0	0	1	0	0	0	0	0	0
group_46945	0	0	0	0	0	0	0	0	0	1	0	0	0	0	0	0
group_46946	0	0	0	0	0	0	0	0	0	1	0	0	0	0	0	0
group_46947	0	0	0	0	0	0	0	0	0	1	0	0	0	0	0	0
group_46948	0	0	0	0	0	0	0	0	0	1	0	0	0	0	0	0
group_46949	0	0	0	0	0	0	0	0	0	1	0	0	0	0	0	0
group_46950	0	0	0	0	0	0	0	0	0	1	0	0	0	0	0	0
group_46951	0	0	0	0	0	0	0	0	0	1	0	0	0	0	0	0
group_46952	0	0	0	0	0	0	0	0	0	1	0	0	0	0	0	0
group_46953	0	0	0	0	0	0	0	0	0	1	0	0	0	0	0	0
group_46954	0	0	0	0	0	0	0	0	0	1	0	0	0	0	0	0
group_46955	0	0	0	0	0	0	0	0	0	1	0	0	0	0	0	0
group_46956	0	0	0	0	0	0	0	0	0	1	0	0	0	0	0	0
group_46957	0	0	0	0	0	0	0	0	0	1	0	0	0	0	0	0
group_46958	0	0	0	0	0	0	0	0	0	1	0	0	0	0	0	0
group_46959	0	0	0	0	0	0	0	0	0	1	0	0	0	0	0	0
group_46960	0	0	0	0	0	0	0	0	0	1	0	0	0	0	0	0
group_46961	0	0	0	0	0	0	0	0	0	1	0	0	0	0	0	0
group_46962	0	0	0	0	0	0	0	0	0	1	0	0	0	0	0	0
group_46963	0	0	0	0	0	0	0	0	0	1	0	0	0	0	0	0
group_46964	0	0	0	0	0	0	0	0	0	1	0	0	0	0	0	0
group_46965	0	0	0	0	0	0	0	0	0	1	0	0	0	0	0	0
group_46966	0	0	0	0	0	0	0	0	0	1	0	0	0	0	0	0
group_46967	0	0	0	0	0	0	0	0	0	1	0	0	0	0	0	0
group_46968	0	0	0	0	0	0	0	0	0	1	0	0	0	0	0	0
group_46969	0	0	0	0	0	0	0	0	0	1	0	0	0	0	0	0
group_46970	0	0	0	0	0	0	0	0	0	1	0	0	0	0	0	0
arsB_1	0	0	0	0	0	0	0	0	0	1	0	0	0	0	0	0
arsR1_1	0	0	0	0	0	0	0	0	0	1	0	0	0	0	0	0
group_46973	0	0	0	0	0	0	0	0	0	1	0	0	0	0	0	0
group_46974	0	0	0	0	0	0	0	0	0	1	0	0	0	0	0	0
group_46975	0	0	0	0	0	0	0	0	0	1	0	0	0	0	0	0
group_46976	0	0	0	0	0	0	0	0	0	1	0	0	0	0	0	0
group_46977	0	0	0	0	0	0	0	0	0	1	0	0	0	0	0	0
group_46978	0	0	0	0	0	0	0	0	0	1	0	0	0	0	0	0
group_46979	0	0	0	0	0	0	0	0	0	1	0	0	0	0	0	0
group_46980	0	0	0	0	0	0	0	0	0	1	0	0	0	0	0	0
group_46981	0	0	0	0	0	0	0	0	0	1	0	0	0	0	0	0
group_46982	0	0	0	0	0	0	0	0	0	1	0	0	0	0	0	0
group_46983	0	0	0	0	0	0	0	0	0	1	0	0	0	0	0	0
group_46984	0	0	0	0	0	0	0	0	0	1	0	0	0	0	0	0
group_46985	0	0	0	0	0	0	0	0	0	1	0	0	0	0	0	0
group_46986	0	0	0	0	0	0	0	0	0	1	0	0	0	0	0	0
group_46987	0	0	0	0	0	0	0	0	0	1	0	0	0	0	0	0
group_46988	0	0	0	0	0	0	0	0	0	1	0	0	0	0	0	0
group_46989	0	0	0	0	0	0	0	0	0	1	0	0	0	0	0	0
yjjV_1	0	0	0	0	0	0	0	0	0	1	0	0	0	0	0	0
group_46990	0	0	0	0	0	0	0	0	0	1	0	0	0	0	0	0
group_46991	0	0	0	0	0	0	0	0	0	1	0	0	0	0	0	0
group_46992	0	0	0	0	0	0	0	0	0	1	0	0	0	0	0	0
group_46993	0	0	0	0	0	0	0	0	0	1	0	0	0	0	0	0
group_46994	0	0	0	0	0	0	0	0	0	1	0	0	0	0	0	0
group_46995	0	0	0	0	0	0	0	0	0	1	0	0	0	0	0	0
group_46996	0	0	0	0	0	0	0	0	0	1	0	0	0	0	0	0
gloA_1	0	0	0	0	0	0	0	0	0	1	0	0	0	0	0	0
group_46998	0	0	0	0	0	0	0	0	0	1	0	0	0	0	0	0
group_46999	0	0	0	0	0	0	0	0	0	1	0	0	0	0	0	0
yjjV_2	0	0	0	0	0	0	0	0	0	1	0	0	0	0	0	0
group_47000	0	0	0	0	0	0	0	0	0	1	0	0	0	0	0	0
smf-1_1	0	0	0	0	0	0	0	0	0	1	0	0	0	0	0	0
yadV_5	0	0	0	0	0	0	0	0	0	1	0	0	0	0	0	0
htrE_2	0	0	0	0	0	0	0	0	0	1	0	0	0	0	0	0
group_47004	0	0	0	0	0	0	0	0	0	1	0	0	0	0	0	0
group_47005	0	0	0	0	0	0	0	0	0	1	0	0	0	0	0	0
group_47006	0	0	0	0	0	0	0	0	0	1	0	0	0	0	0	0
group_47007	0	0	0	0	0	0	0	0	0	1	0	0	0	0	0	0
smf-1_2	0	0	0	0	0	0	0	0	0	1	0	0	0	0	0	0
yadV_6	0	0	0	0	0	0	0	0	0	1	0	0	0	0	0	0
group_47010	0	0	0	0	0	0	0	0	0	1	0	0	0	0	0	0
group_47011	0	0	0	0	0	0	0	0	0	1	0	0	0	0	0	0
yadV_7	0	0	0	0	0	0	0	0	0	1	0	0	0	0	0	0
group_47013	0	0	0	0	0	0	0	0	0	1	0	0	0	0	0	0
group_47014	0	0	0	0	0	0	0	0	0	1	0	0	0	0	0	0
group_47015	0	0	0	0	0	0	0	0	0	1	0	0	0	0	0	0
group_47016	0	0	0	0	0	0	0	0	0	1	0	0	0	0	0	0
group_47017	0	0	0	0	0	0	0	0	0	1	0	0	0	0	0	0
group_47018	0	0	0	0	0	0	0	0	0	1	0	0	0	0	0	0
group_47019	0	0	0	0	0	0	0	0	0	1	0	0	0	0	0	0
group_47020	0	0	0	0	0	0	0	0	0	1	0	0	0	0	0	0
group_47021	0	0	0	0	0	0	0	0	0	1	0	0	0	0	0	0
group_47022	0	0	0	0	0	0	0	0	0	1	0	0	0	0	0	0
group_47023	0	0	0	0	0	0	0	0	0	1	0	0	0	0	0	0
group_47024	0	0	0	0	0	0	0	0	0	1	0	0	0	0	0	0
group_47025	0	0	0	0	0	0	0	0	0	1	0	0	0	0	0	0
group_47026	0	0	0	0	0	0	0	0	0	1	0	0	0	0	0	0
group_47027	0	0	0	0	0	0	0	0	0	1	0	0	0	0	0	0
group_47028	0	0	0	0	0	0	0	0	0	1	0	0	0	0	0	0
group_47029	0	0	0	0	0	0	0	0	0	1	0	0	0	0	0	0
group_47030	0	0	0	0	0	0	0	0	0	1	0	0	0	0	0	0
group_47031	0	0	0	0	0	0	0	0	0	1	0	0	0	0	0	0
group_47032	0	0	0	0	0	0	0	0	0	1	0	0	0	0	0	0
group_47033	0	0	0	0	0	0	0	0	0	1	0	0	0	0	0	0
cckA	0	0	0	0	0	0	0	0	0	1	0	0	0	0	0	0
group_47035	0	0	0	0	0	0	0	0	0	1	0	0	0	0	0	0
group_47036	0	0	0	0	0	0	0	0	0	1	0	0	0	0	0	0
group_47037	0	0	0	0	0	0	0	0	0	1	0	0	0	0	0	0
group_47038	0	0	0	0	0	0	0	0	0	1	0	0	0	0	0	0
group_47039	0	0	0	0	0	0	0	0	0	1	0	0	0	0	0	0
group_47040	0	0	0	0	0	0	0	0	0	1	0	0	0	0	0	0
group_47041	0	0	0	0	0	0	0	0	0	1	0	0	0	0	0	0
group_47042	0	0	0	0	0	0	0	0	0	1	0	0	0	0	0	0
group_47043	0	0	0	0	0	0	0	0	0	1	0	0	0	0	0	0
group_47044	0	0	0	0	0	0	0	0	0	1	0	0	0	0	0	0
group_47045	0	0	0	0	0	0	0	0	0	1	0	0	0	0	0	0
group_47046	0	0	0	0	0	0	0	0	0	1	0	0	0	0	0	0
group_47047	0	0	0	0	0	0	0	0	0	1	0	0	0	0	0	0
group_47048	0	0	0	0	0	0	0	0	0	1	0	0	0	0	0	0
group_47049	0	0	0	0	0	0	0	0	0	1	0	0	0	0	0	0
group_47050	0	0	0	0	0	0	0	0	0	1	0	0	0	0	0	0
group_47051	0	0	0	0	0	0	0	0	0	1	0	0	0	0	0	0
arnF_1	0	0	0	0	0	0	0	0	0	1	0	0	0	0	0	0
group_47053	0	0	0	0	0	0	0	0	0	1	0	0	0	0	0	0
group_47054	0	0	0	0	0	0	0	0	0	1	0	0	0	0	0	0
group_47055	0	0	0	0	0	0	0	0	0	1	0	0	0	0	0	0
group_47056	0	0	0	0	0	0	0	0	0	1	0	0	0	0	0	0
group_47057	0	0	0	0	0	0	0	0	0	1	0	0	0	0	0	0
group_47058	0	0	0	0	0	0	0	0	0	1	0	0	0	0	0	0
group_47059	0	0	0	0	0	0	0	0	0	1	0	0	0	0	0	0
group_47060	0	0	0	0	0	0	0	0	0	1	0	0	0	0	0	0
group_47061	0	0	0	0	0	0	0	0	0	1	0	0	0	0	0	0
group_47062	0	0	0	0	0	0	0	0	0	1	0	0	0	0	0	0
group_47063	0	0	0	0	0	0	0	0	0	1	0	0	0	0	0	0
group_47064	0	0	0	0	0	0	0	0	0	1	0	0	0	0	0	0
group_47065	0	0	0	0	0	0	0	0	0	1	0	0	0	0	0	0
group_47066	0	0	0	0	0	0	0	0	0	1	0	0	0	0	0	0
group_47067	0	0	0	0	0	0	0	0	0	1	0	0	0	0	0	0
group_47068	0	0	0	0	0	0	0	0	0	1	0	0	0	0	0	0
group_47069	0	0	0	0	0	0	0	0	0	1	0	0	0	0	0	0
group_47070	0	0	0	0	0	0	0	0	0	1	0	0	0	0	0	0
group_47071	0	0	0	0	0	0	0	0	0	1	0	0	0	0	0	0
group_47072	0	0	0	0	0	0	0	0	0	1	0	0	0	0	0	0
group_47073	0	0	0	0	0	0	0	0	0	1	0	0	0	0	0	0
puuP	0	0	0	0	0	0	0	0	0	1	0	0	0	0	0	0
group_47075	0	0	0	0	0	0	0	0	0	1	0	0	0	0	0	0
group_47076	0	0	0	0	0	0	0	0	0	1	0	0	0	0	0	0
group_47077	0	0	0	0	0	0	0	0	0	1	0	0	0	0	0	0
group_47078	0	0	0	0	0	0	0	0	0	1	0	0	0	0	0	0
group_47079	0	0	0	0	0	0	0	0	0	1	0	0	0	0	0	0
group_47080	0	0	0	0	0	0	0	0	0	1	0	0	0	0	0	0
group_47081	0	0	0	0	0	0	0	0	0	1	0	0	0	0	0	0
group_47082	0	0	0	0	0	0	0	0	0	1	0	0	0	0	0	0
group_47083	0	0	0	0	0	0	0	0	0	1	0	0	0	0	0	0
group_47084	0	0	0	0	0	0	0	0	0	1	0	0	0	0	0	0
group_47085	0	0	0	0	0	0	0	0	0	1	0	0	0	0	0	0
group_47086	0	0	0	0	0	0	0	0	0	1	0	0	0	0	0	0
group_47087	0	0	0	0	0	0	0	0	0	1	0	0	0	0	0	0
group_47088	0	0	0	0	0	0	0	0	0	1	0	0	0	0	0	0
group_47089	0	0	0	0	0	0	0	0	0	1	0	0	0	0	0	0
group_47090	0	0	0	0	0	0	0	0	0	1	0	0	0	0	0	0
group_47091	0	0	0	0	0	0	0	0	0	1	0	0	0	0	0	0
group_47092	0	0	0	0	0	0	0	0	0	1	0	0	0	0	0	0
group_47093	0	0	0	0	0	0	0	0	0	1	0	0	0	0	0	0
group_47094	0	0	0	0	0	0	0	0	0	1	0	0	0	0	0	0
group_47095	0	0	0	0	0	0	0	0	0	1	0	0	0	0	0	0
group_47096	0	0	0	0	0	0	0	0	0	1	0	0	0	0	0	0
group_47097	0	0	0	0	0	0	0	0	0	1	0	0	0	0	0	0
group_47098	0	0	0	0	0	0	0	0	0	1	0	0	0	0	0	0
group_47099	0	0	0	0	0	0	0	0	0	1	0	0	0	0	0	0
cbpA_1	0	0	0	0	0	0	0	0	0	1	0	0	0	0	0	0
rlpA_1	0	0	0	0	0	0	0	0	0	1	0	0	0	0	0	0
group_47101	0	0	0	0	0	0	0	0	0	1	0	0	0	0	0	0
group_47102	0	0	0	0	0	0	0	0	0	1	0	0	0	0	0	0
group_47103	0	0	0	0	0	0	0	0	0	1	0	0	0	0	0	0
group_47104	0	0	0	0	0	0	0	0	0	1	0	0	0	0	0	0
group_47105	0	0	0	0	0	0	0	0	0	1	0	0	0	0	0	0
group_47106	0	0	0	0	0	0	0	0	0	1	0	0	0	0	0	0
group_47107	0	0	0	0	0	0	0	0	0	1	0	0	0	0	0	0
group_47108	0	0	0	0	0	0	0	0	0	1	0	0	0	0	0	0
group_47109	0	0	0	0	0	0	0	0	0	1	0	0	0	0	0	0
cbpA_2	0	0	0	0	0	0	0	0	0	1	0	0	0	0	0	0
group_47110	0	0	0	0	0	0	0	0	0	1	0	0	0	0	0	0
group_47111	0	0	0	0	0	0	0	0	0	1	0	0	0	0	0	0
group_47112	0	0	0	0	0	0	0	0	0	1	0	0	0	0	0	0
group_47113	0	0	0	0	0	0	0	0	0	1	0	0	0	0	0	0
group_47114	0	0	0	0	0	0	0	0	0	1	0	0	0	0	0	0
group_47115	0	0	0	0	0	0	0	0	0	1	0	0	0	0	0	0
group_47116	0	0	0	0	0	0	0	0	0	1	0	0	0	0	0	0
group_47117	0	0	0	0	0	0	0	0	0	1	0	0	0	0	0	0
group_47118	0	0	0	0	0	0	0	0	0	1	0	0	0	0	0	0
group_47119	0	0	0	0	0	0	0	0	0	1	0	0	0	0	0	0
group_47120	0	0	0	0	0	0	0	0	0	1	0	0	0	0	0	0
group_47121	0	0	0	0	0	0	0	0	0	1	0	0	0	0	0	0
group_47122	0	0	0	0	0	0	0	0	0	1	0	0	0	0	0	0
group_47123	0	0	0	0	0	0	0	0	0	1	0	0	0	0	0	0
group_47124	0	0	0	0	0	0	0	0	0	1	0	0	0	0	0	0
group_47125	0	0	0	0	0	0	0	0	0	1	0	0	0	0	0	0
group_47126	0	0	0	0	0	0	0	0	0	1	0	0	0	0	0	0
group_47127	0	0	0	0	0	0	0	0	0	1	0	0	0	0	0	0
group_47128	0	0	0	0	0	0	0	0	0	1	0	0	0	0	0	0
group_47129	0	0	0	0	0	0	0	0	0	1	0	0	0	0	0	0
group_47130	0	0	0	0	0	0	0	0	0	1	0	0	0	0	0	0
group_47131	0	0	0	0	0	0	0	0	0	1	0	0	0	0	0	0
group_47132	0	0	0	0	0	0	0	0	0	1	0	0	0	0	0	0
group_47133	0	0	0	0	0	0	0	0	0	1	0	0	0	0	0	0
group_47134	0	0	0	0	0	0	0	0	0	1	0	0	0	0	0	0
group_47135	0	0	0	0	0	0	0	0	0	1	0	0	0	0	0	0
group_47136	0	0	0	0	0	0	0	0	0	1	0	0	0	0	0	0
group_47137	0	0	0	0	0	0	0	0	0	1	0	0	0	0	0	0
group_47138	0	0	0	0	0	0	0	0	0	1	0	0	0	0	0	0
group_47139	0	0	0	0	0	0	0	0	0	1	0	0	0	0	0	0
group_47140	0	0	0	0	0	0	0	0	0	1	0	0	0	0	0	0
group_47141	0	0	0	0	0	0	0	0	0	1	0	0	0	0	0	0
group_47142	0	0	0	0	0	0	0	0	0	1	0	0	0	0	0	0
ribN	0	0	0	0	0	0	0	0	0	1	0	0	0	0	0	0
group_47144	0	0	0	0	0	0	0	0	0	1	0	0	0	0	0	0
group_47145	0	0	0	0	0	0	0	0	0	1	0	0	0	0	0	0
group_47146	0	0	0	0	0	0	0	0	0	1	0	0	0	0	0	0
group_47147	0	0	0	0	0	0	0	0	0	1	0	0	0	0	0	0
group_47148	0	0	0	0	0	0	0	0	0	1	0	0	0	0	0	0
group_47149	0	0	0	0	0	0	0	0	0	1	0	0	0	0	0	0
group_47150	0	0	0	0	0	0	0	0	0	1	0	0	0	0	0	0
group_47151	0	0	0	0	0	0	0	0	0	1	0	0	0	0	0	0
group_47152	0	0	0	0	0	0	0	0	0	1	0	0	0	0	0	0
group_47153	0	0	0	0	0	0	0	0	0	1	0	0	0	0	0	0
group_47154	0	0	0	0	0	0	0	0	0	1	0	0	0	0	0	0
group_47155	0	0	0	0	0	0	0	0	0	1	0	0	0	0	0	0
group_47156	0	0	0	0	0	0	0	0	0	1	0	0	0	0	0	0
group_47157	0	0	0	0	0	0	0	0	0	1	0	0	0	0	0	0
group_47158	0	0	0	0	0	0	0	0	0	1	0	0	0	0	0	0
group_47159	0	0	0	0	0	0	0	0	0	1	0	0	0	0	0	0
group_4716	0	0	0	0	0	0	0	0	0	1	0	0	0	0	0	0
group_47160	0	0	0	0	0	0	0	0	0	1	0	0	0	0	0	0
fpr_1	0	0	0	0	0	0	0	0	0	1	0	0	0	0	0	0
group_47162	0	0	0	0	0	0	0	0	0	1	0	0	0	0	0	0
katB	0	0	0	0	0	0	0	0	0	1	0	0	0	0	0	0
group_47164	0	0	0	0	0	0	0	0	0	1	0	0	0	0	0	0
group_47165	0	0	0	0	0	0	0	0	0	1	0	0	0	0	0	0
group_47166	0	0	0	0	0	0	0	0	0	1	0	0	0	0	0	0
group_47167	0	0	0	0	0	0	0	0	0	1	0	0	0	0	0	0
catM_1	0	0	0	0	0	0	0	0	0	1	0	0	0	0	0	0
ynfM_1	0	0	0	0	0	0	0	0	0	1	0	0	0	0	0	0
group_4717	0	0	0	0	0	0	0	0	0	1	0	0	0	0	0	0
group_47170	0	0	0	0	0	0	0	0	0	1	0	0	0	0	0	0
group_47171	0	0	0	0	0	0	0	0	0	1	0	0	0	0	0	0
group_47172	0	0	0	0	0	0	0	0	0	1	0	0	0	0	0	0
group_47173	0	0	0	0	0	0	0	0	0	1	0	0	0	0	0	0
group_47174	0	0	0	0	0	0	0	0	0	1	0	0	0	0	0	0
group_47175	0	0	0	0	0	0	0	0	0	1	0	0	0	0	0	0
group_47176	0	0	0	0	0	0	0	0	0	1	0	0	0	0	0	0
group_47177	0	0	0	0	0	0	0	0	0	1	0	0	0	0	0	0
pchB_2	0	0	0	0	0	0	0	0	0	1	0	0	0	0	0	0
group_47179	0	0	0	0	0	0	0	0	0	1	0	0	0	0	0	0
group_47180	0	0	0	0	0	0	0	0	0	1	0	0	0	0	0	0
group_47181	0	0	0	0	0	0	0	0	0	1	0	0	0	0	0	0
group_47182	0	0	0	0	0	0	0	0	0	1	0	0	0	0	0	0
group_47183	0	0	0	0	0	0	0	0	0	1	0	0	0	0	0	0
group_47184	0	0	0	0	0	0	0	0	0	1	0	0	0	0	0	0
group_47185	0	0	0	0	0	0	0	0	0	1	0	0	0	0	0	0
group_47186	0	0	0	0	0	0	0	0	0	1	0	0	0	0	0	0
group_47187	0	0	0	0	0	0	0	0	0	1	0	0	0	0	0	0
group_47188	0	0	0	0	0	0	0	0	0	1	0	0	0	0	0	0
group_47189	0	0	0	0	0	0	0	0	0	1	0	0	0	0	0	0
group_47190	0	0	0	0	0	0	0	0	0	1	0	0	0	0	0	0
group_47191	0	0	0	0	0	0	0	0	0	1	0	0	0	0	0	0
group_47192	0	0	0	0	0	0	0	0	0	1	0	0	0	0	0	0
group_47193	0	0	0	0	0	0	0	0	0	1	0	0	0	0	0	0
group_47194	0	0	0	0	0	0	0	0	0	1	0	0	0	0	0	0
group_47195	0	0	0	0	0	0	0	0	0	1	0	0	0	0	0	0
group_47196	0	0	0	0	0	0	0	0	0	1	0	0	0	0	0	0
group_47197	0	0	0	0	0	0	0	0	0	1	0	0	0	0	0	0
group_47198	0	0	0	0	0	0	0	0	0	1	0	0	0	0	0	0
group_47199	0	0	0	0	0	0	0	0	0	1	0	0	0	0	0	0
group_47200	0	0	0	0	0	0	0	0	0	1	0	0	0	0	0	0
group_47201	0	0	0	0	0	0	0	0	0	1	0	0	0	0	0	0
group_47202	0	0	0	0	0	0	0	0	0	1	0	0	0	0	0	0
recF_3	0	0	0	0	0	0	0	0	0	1	0	0	0	0	0	0
group_47204	0	0	0	0	0	0	0	0	0	1	0	0	0	0	0	0
group_47205	0	0	0	0	0	0	0	0	0	1	0	0	0	0	0	0
group_47206	0	0	0	0	0	0	0	0	0	1	0	0	0	0	0	0
group_47207	0	0	0	0	0	0	0	0	0	1	0	0	0	0	0	0
group_47208	0	0	0	0	0	0	0	0	0	1	0	0	0	0	0	0
ais_1	0	0	0	0	0	0	0	0	0	1	0	0	0	0	0	0
group_47210	0	0	0	0	0	0	0	0	0	1	0	0	0	0	0	0
group_47211	0	0	0	0	0	0	0	0	0	1	0	0	0	0	0	0
group_47212	0	0	0	0	0	0	0	0	0	1	0	0	0	0	0	0
group_47213	0	0	0	0	0	0	0	0	0	1	0	0	0	0	0	0
group_47214	0	0	0	0	0	0	0	0	0	1	0	0	0	0	0	0
group_47215	0	0	0	0	0	0	0	0	0	1	0	0	0	0	0	0
group_47216	0	0	0	0	0	0	0	0	0	1	0	0	0	0	0	0
group_47217	0	0	0	0	0	0	0	0	0	1	0	0	0	0	0	0
group_47218	0	0	0	0	0	0	0	0	0	1	0	0	0	0	0	0
group_47219	0	0	0	0	0	0	0	0	0	1	0	0	0	0	0	0
group_47220	0	0	0	0	0	0	0	0	0	1	0	0	0	0	0	0
group_47221	0	0	0	0	0	0	0	0	0	1	0	0	0	0	0	0
group_47222	0	0	0	0	0	0	0	0	0	1	0	0	0	0	0	0
group_47223	0	0	0	0	0	0	0	0	0	1	0	0	0	0	0	0
group_47224	0	0	0	0	0	0	0	0	0	1	0	0	0	0	0	0
draG	0	0	0	0	0	0	0	0	0	1	0	0	0	0	0	0
group_47226	0	0	0	0	0	0	0	0	0	1	0	0	0	0	0	0
engB_2	0	0	0	0	0	0	0	0	0	1	0	0	0	0	0	0
group_47228	0	0	0	0	0	0	0	0	0	1	0	0	0	0	0	0
group_47229	0	0	0	0	0	0	0	0	0	1	0	0	0	0	0	0
group_47230	0	0	0	0	0	0	0	0	0	1	0	0	0	0	0	0
group_47231	0	0	0	0	0	0	0	0	0	1	0	0	0	0	0	0
group_47232	0	0	0	0	0	0	0	0	0	1	0	0	0	0	0	0
group_47233	0	0	0	0	0	0	0	0	0	1	0	0	0	0	0	0
group_47234	0	0	0	0	0	0	0	0	0	1	0	0	0	0	0	0
group_47235	0	0	0	0	0	0	0	0	0	1	0	0	0	0	0	0
group_47236	0	0	0	0	0	0	0	0	0	1	0	0	0	0	0	0
group_47237	0	0	0	0	0	0	0	0	0	1	0	0	0	0	0	0
group_47238	0	0	0	0	0	0	0	0	0	1	0	0	0	0	0	0
group_47239	0	0	0	0	0	0	0	0	0	1	0	0	0	0	0	0
group_47240	0	0	0	0	0	0	0	0	0	1	0	0	0	0	0	0
group_47241	0	0	0	0	0	0	0	0	0	1	0	0	0	0	0	0
group_47242	0	0	0	0	0	0	0	0	0	1	0	0	0	0	0	0
group_47243	0	0	0	0	0	0	0	0	0	1	0	0	0	0	0	0
group_47244	0	0	0	0	0	0	0	0	0	1	0	0	0	0	0	0
group_47245	0	0	0	0	0	0	0	0	0	1	0	0	0	0	0	0
group_47246	0	0	0	0	0	0	0	0	0	1	0	0	0	0	0	0
group_47247	0	0	0	0	0	0	0	0	0	1	0	0	0	0	0	0
group_47248	0	0	0	0	0	0	0	0	0	1	0	0	0	0	0	0
group_47249	0	0	0	0	0	0	0	0	0	1	0	0	0	0	0	0
group_4725	0	0	0	0	0	0	0	0	0	1	0	0	0	0	0	0
group_47250	0	0	0	0	0	0	0	0	0	1	0	0	0	0	0	0
group_47252	0	0	0	0	0	0	0	0	0	1	0	0	0	0	0	0
group_47253	0	0	0	0	0	0	0	0	0	1	0	0	0	0	0	0
rlmI_1	0	0	0	0	0	0	0	0	0	1	0	0	0	0	0	0
group_47255	0	0	0	0	0	0	0	0	0	1	0	0	0	0	0	0
group_47256	0	0	0	0	0	0	0	0	0	1	0	0	0	0	0	0
group_47257	0	0	0	0	0	0	0	0	0	1	0	0	0	0	0	0
group_47258	0	0	0	0	0	0	0	0	0	1	0	0	0	0	0	0
group_47259	0	0	0	0	0	0	0	0	0	1	0	0	0	0	0	0
group_4726	0	0	0	0	0	0	0	0	0	1	0	0	0	0	0	0
group_47260	0	0	0	0	0	0	0	0	0	1	0	0	0	0	0	0
group_47261	0	0	0	0	0	0	0	0	0	1	0	0	0	0	0	0
group_47262	0	0	0	0	0	0	0	0	0	1	0	0	0	0	0	0
group_47263	0	0	0	0	0	0	0	0	0	1	0	0	0	0	0	0
group_47264	0	0	0	0	0	0	0	0	0	1	0	0	0	0	0	0
group_47265	0	0	0	0	0	0	0	0	0	1	0	0	0	0	0	0
group_47266	0	0	0	0	0	0	0	0	0	1	0	0	0	0	0	0
hmuT_1	0	0	0	0	0	0	0	0	0	1	0	0	0	0	0	0
group_47268	0	0	0	0	0	0	0	0	0	1	0	0	0	0	0	0
hmuV	0	0	0	0	0	0	0	0	0	1	0	0	0	0	0	0
group_47270	0	0	0	0	0	0	0	0	0	1	0	0	0	0	0	0
group_47271	0	0	0	0	0	0	0	0	0	1	0	0	0	0	0	0
group_47272	0	0	0	0	0	0	0	0	0	1	0	0	0	0	0	0
group_47273	0	0	0	0	0	0	0	0	0	1	0	0	0	0	0	0
group_47274	0	0	0	0	0	0	0	0	0	1	0	0	0	0	0	0
group_47275	0	0	0	0	0	0	0	0	0	1	0	0	0	0	0	0
group_47276	0	0	0	0	0	0	0	0	0	1	0	0	0	0	0	0
group_47277	0	0	0	0	0	0	0	0	0	1	0	0	0	0	0	0
group_47278	0	0	0	0	0	0	0	0	0	1	0	0	0	0	0	0
cntO_2	0	0	0	0	0	0	0	0	0	1	0	0	0	0	0	0
group_47280	0	0	0	0	0	0	0	0	0	1	0	0	0	0	0	0
group_47281	0	0	0	0	0	0	0	0	0	1	0	0	0	0	0	0
group_47282	0	0	0	0	0	0	0	0	0	1	0	0	0	0	0	0
group_47283	0	0	0	0	0	0	0	0	0	1	0	0	0	0	0	0
group_47284	0	0	0	0	0	0	0	0	0	1	0	0	0	0	0	0
group_47285	0	0	0	0	0	0	0	0	0	1	0	0	0	0	0	0
group_47286	0	0	0	0	0	0	0	0	0	1	0	0	0	0	0	0
group_47287	0	0	0	0	0	0	0	0	0	1	0	0	0	0	0	0
group_47288	0	0	0	0	0	0	0	0	0	1	0	0	0	0	0	0
group_47289	0	0	0	0	0	0	0	0	0	1	0	0	0	0	0	0
group_47290	0	0	0	0	0	0	0	0	0	1	0	0	0	0	0	0
group_47291	0	0	0	0	0	0	0	0	0	1	0	0	0	0	0	0
gabP_1	0	0	0	0	0	0	0	0	0	1	0	0	0	0	0	0
group_47293	0	0	0	0	0	0	0	0	0	1	0	0	0	0	0	0
group_47294	0	0	0	0	0	0	0	0	0	1	0	0	0	0	0	0
group_47295	0	0	0	0	0	0	0	0	0	1	0	0	0	0	0	0
group_47296	0	0	0	0	0	0	0	0	0	1	0	0	0	0	0	0
group_47297	0	0	0	0	0	0	0	0	0	1	0	0	0	0	0	0
group_47298	0	0	0	0	0	0	0	0	0	1	0	0	0	0	0	0
group_47299	0	0	0	0	0	0	0	0	0	1	0	0	0	0	0	0
group_47300	0	0	0	0	0	0	0	0	0	1	0	0	0	0	0	0
group_47301	0	0	0	0	0	0	0	0	0	1	0	0	0	0	0	0
group_47302	0	0	0	0	0	0	0	0	0	1	0	0	0	0	0	0
group_47303	0	0	0	0	0	0	0	0	0	1	0	0	0	0	0	0
group_47304	0	0	0	0	0	0	0	0	0	1	0	0	0	0	0	0
group_47305	0	0	0	0	0	0	0	0	0	1	0	0	0	0	0	0
group_47306	0	0	0	0	0	0	0	0	0	1	0	0	0	0	0	0
group_47307	0	0	0	0	0	0	0	0	0	1	0	0	0	0	0	0
group_47308	0	0	0	0	0	0	0	0	0	1	0	0	0	0	0	0
group_47309	0	0	0	0	0	0	0	0	0	1	0	0	0	0	0	0
group_47310	0	0	0	0	0	0	0	0	0	1	0	0	0	0	0	0
group_47311	0	0	0	0	0	0	0	0	0	1	0	0	0	0	0	0
group_47312	0	0	0	0	0	0	0	0	0	1	0	0	0	0	0	0
group_47313	0	0	0	0	0	0	0	0	0	1	0	0	0	0	0	0
group_47314	0	0	0	0	0	0	0	0	0	1	0	0	0	0	0	0
group_47315	0	0	0	0	0	0	0	0	0	1	0	0	0	0	0	0
group_47316	0	0	0	0	0	0	0	0	0	1	0	0	0	0	0	0
group_47317	0	0	0	0	0	0	0	0	0	1	0	0	0	0	0	0
group_47318	0	0	0	0	0	0	0	0	0	1	0	0	0	0	0	0
group_47319	0	0	0	0	0	0	0	0	0	1	0	0	0	0	0	0
group_47320	0	0	0	0	0	0	0	0	0	1	0	0	0	0	0	0
group_47321	0	0	0	0	0	0	0	0	0	1	0	0	0	0	0	0
group_47322	0	0	0	0	0	0	0	0	0	1	0	0	0	0	0	0
group_47323	0	0	0	0	0	0	0	0	0	1	0	0	0	0	0	0
group_47324	0	0	0	0	0	0	0	0	0	1	0	0	0	0	0	0
proY_1	0	0	0	0	0	0	0	0	0	1	0	0	0	0	0	0
group_47326	0	0	0	0	0	0	0	0	0	1	0	0	0	0	0	0
group_47327	0	0	0	0	0	0	0	0	0	1	0	0	0	0	0	0
group_47328	0	0	0	0	0	0	0	0	0	1	0	0	0	0	0	0
group_47329	0	0	0	0	0	0	0	0	0	1	0	0	0	0	0	0
group_47330	0	0	0	0	0	0	0	0	0	1	0	0	0	0	0	0
group_47331	0	0	0	0	0	0	0	0	0	1	0	0	0	0	0	0
group_47332	0	0	0	0	0	0	0	0	0	1	0	0	0	0	0	0
group_47333	0	0	0	0	0	0	0	0	0	1	0	0	0	0	0	0
group_47334	0	0	0	0	0	0	0	0	0	1	0	0	0	0	0	0
group_47335	0	0	0	0	0	0	0	0	0	1	0	0	0	0	0	0
group_47336	0	0	0	0	0	0	0	0	0	1	0	0	0	0	0	0
group_47337	0	0	0	0	0	0	0	0	0	1	0	0	0	0	0	0
group_47338	0	0	0	0	0	0	0	0	0	1	0	0	0	0	0	0
group_47339	0	0	0	0	0	0	0	0	0	1	0	0	0	0	0	0
group_47340	0	0	0	0	0	0	0	0	0	1	0	0	0	0	0	0
group_47341	0	0	0	0	0	0	0	0	0	1	0	0	0	0	0	0
group_47342	0	0	0	0	0	0	0	0	0	1	0	0	0	0	0	0
group_47343	0	0	0	0	0	0	0	0	0	1	0	0	0	0	0	0
group_47344	0	0	0	0	0	0	0	0	0	1	0	0	0	0	0	0
group_47345	0	0	0	0	0	0	0	0	0	1	0	0	0	0	0	0
group_47346	0	0	0	0	0	0	0	0	0	1	0	0	0	0	0	0
group_47347	0	0	0	0	0	0	0	0	0	1	0	0	0	0	0	0
group_47348	0	0	0	0	0	0	0	0	0	1	0	0	0	0	0	0
group_47349	0	0	0	0	0	0	0	0	0	1	0	0	0	0	0	0
group_47350	0	0	0	0	0	0	0	0	0	1	0	0	0	0	0	0
group_47351	0	0	0	0	0	0	0	0	0	1	0	0	0	0	0	0
group_47352	0	0	0	0	0	0	0	0	0	1	0	0	0	0	0	0
group_47353	0	0	0	0	0	0	0	0	0	1	0	0	0	0	0	0
group_47354	0	0	0	0	0	0	0	0	0	1	0	0	0	0	0	0
group_47355	0	0	0	0	0	0	0	0	0	1	0	0	0	0	0	0
group_47356	0	0	0	0	0	0	0	0	0	1	0	0	0	0	0	0
group_47357	0	0	0	0	0	0	0	0	0	1	0	0	0	0	0	0
group_47358	0	0	0	0	0	0	0	0	0	1	0	0	0	0	0	0
group_47359	0	0	0	0	0	0	0	0	0	1	0	0	0	0	0	0
group_47360	0	0	0	0	0	0	0	0	0	1	0	0	0	0	0	0
group_47361	0	0	0	0	0	0	0	0	0	1	0	0	0	0	0	0
group_47362	0	0	0	0	0	0	0	0	0	1	0	0	0	0	0	0
group_47363	0	0	0	0	0	0	0	0	0	1	0	0	0	0	0	0
pilQ	0	0	0	0	0	0	0	0	0	1	0	0	0	0	0	0
group_47365	0	0	0	0	0	0	0	0	0	1	0	0	0	0	0	0
group_47366	0	0	0	0	0	0	0	0	0	1	0	0	0	0	0	0
group_47367	0	0	0	0	0	0	0	0	0	1	0	0	0	0	0	0
group_47368	0	0	0	0	0	0	0	0	0	1	0	0	0	0	0	0
group_47369	0	0	0	0	0	0	0	0	0	1	0	0	0	0	0	0
group_47370	0	0	0	0	0	0	0	0	0	1	0	0	0	0	0	0
group_47371	0	0	0	0	0	0	0	0	0	1	0	0	0	0	0	0
group_47372	0	0	0	0	0	0	0	0	0	1	0	0	0	0	0	0
group_47373	0	0	0	0	0	0	0	0	0	1	0	0	0	0	0	0
group_47374	0	0	0	0	0	0	0	0	0	1	0	0	0	0	0	0
group_47375	0	0	0	0	0	0	0	0	0	1	0	0	0	0	0	0
group_47376	0	0	0	0	0	0	0	0	0	1	0	0	0	0	0	0
group_47377	0	0	0	0	0	0	0	0	0	1	0	0	0	0	0	0
group_47378	0	0	0	0	0	0	0	0	0	1	0	0	0	0	0	0
group_47379	0	0	0	0	0	0	0	0	0	1	0	0	0	0	0	0
group_47380	0	0	0	0	0	0	0	0	0	1	0	0	0	0	0	0
group_47381	0	0	0	0	0	0	0	0	0	1	0	0	0	0	0	0
group_47382	0	0	0	0	0	0	0	0	0	1	0	0	0	0	0	0
group_47383	0	0	0	0	0	0	0	0	0	1	0	0	0	0	0	0
group_47384	0	0	0	0	0	0	0	0	0	1	0	0	0	0	0	0
group_47385	0	0	0	0	0	0	0	0	0	1	0	0	0	0	0	0
group_47386	0	0	0	0	0	0	0	0	0	1	0	0	0	0	0	0
group_47387	0	0	0	0	0	0	0	0	0	1	0	0	0	0	0	0
higB_1	0	0	0	0	0	0	0	0	0	1	0	0	0	0	0	0
higA_1	0	0	0	0	0	0	0	0	0	1	0	0	0	0	0	0
group_47390	0	0	0	0	0	0	0	0	0	1	0	0	0	0	0	0
group_47391	0	0	0	0	0	0	0	0	0	1	0	0	0	0	0	0
group_47392	0	0	0	0	0	0	0	0	0	1	0	0	0	0	0	0
group_47393	0	0	0	0	0	0	0	0	0	1	0	0	0	0	0	0
group_47394	0	0	0	0	0	0	0	0	0	1	0	0	0	0	0	0
group_47395	0	0	0	0	0	0	0	0	0	1	0	0	0	0	0	0
group_47396	0	0	0	0	0	0	0	0	0	1	0	0	0	0	0	0
vgrG1_4	0	0	0	0	0	0	0	0	0	1	0	0	0	0	0	0
group_47398	0	0	0	0	0	0	0	0	0	1	0	0	0	0	0	0
group_47399	0	0	0	0	0	0	0	0	0	1	0	0	0	0	0	0
group_47400	0	0	0	0	0	0	0	0	0	1	0	0	0	0	0	0
group_47401	0	0	0	0	0	0	0	0	0	1	0	0	0	0	0	0
group_47402	0	0	0	0	0	0	0	0	0	1	0	0	0	0	0	0
group_47403	0	0	0	0	0	0	0	0	0	1	0	0	0	0	0	0
group_47404	0	0	0	0	0	0	0	0	0	1	0	0	0	0	0	0
group_47405	0	0	0	0	0	0	0	0	0	1	0	0	0	0	0	0
group_47406	0	0	0	0	0	0	0	0	0	1	0	0	0	0	0	0
group_47407	0	0	0	0	0	0	0	0	0	1	0	0	0	0	0	0
group_47408	0	0	0	0	0	0	0	0	0	1	0	0	0	0	0	0
group_47409	0	0	0	0	0	0	0	0	0	1	0	0	0	0	0	0
group_47410	0	0	0	0	0	0	0	0	0	1	0	0	0	0	0	0
group_47411	0	0	0	0	0	0	0	0	0	1	0	0	0	0	0	0
group_47412	0	0	0	0	0	0	0	0	0	1	0	0	0	0	0	0
group_47413	0	0	0	0	0	0	0	0	0	1	0	0	0	0	0	0
group_47414	0	0	0	0	0	0	0	0	0	1	0	0	0	0	0	0
group_47415	0	0	0	0	0	0	0	0	0	1	0	0	0	0	0	0
group_47416	0	0	0	0	0	0	0	0	0	1	0	0	0	0	0	0
group_47417	0	0	0	0	0	0	0	0	0	1	0	0	0	0	0	0
group_47418	0	0	0	0	0	0	0	0	0	1	0	0	0	0	0	0
group_47419	0	0	0	0	0	0	0	0	0	1	0	0	0	0	0	0
group_47420	0	0	0	0	0	0	0	0	0	1	0	0	0	0	0	0
group_47421	0	0	0	0	0	0	0	0	0	1	0	0	0	0	0	0
group_47422	0	0	0	0	0	0	0	0	0	1	0	0	0	0	0	0
group_47423	0	0	0	0	0	0	0	0	0	1	0	0	0	0	0	0
group_47424	0	0	0	0	0	0	0	0	0	1	0	0	0	0	0	0
group_47425	0	0	0	0	0	0	0	0	0	1	0	0	0	0	0	0
group_47426	0	0	0	0	0	0	0	0	0	1	0	0	0	0	0	0
group_47427	0	0	0	0	0	0	0	0	0	1	0	0	0	0	0	0
group_47428	0	0	0	0	0	0	0	0	0	1	0	0	0	0	0	0
group_47429	0	0	0	0	0	0	0	0	0	1	0	0	0	0	0	0
group_47430	0	0	0	0	0	0	0	0	0	1	0	0	0	0	0	0
group_47431	0	0	0	0	0	0	0	0	0	1	0	0	0	0	0	0
group_47432	0	0	0	0	0	0	0	0	0	1	0	0	0	0	0	0
group_47433	0	0	0	0	0	0	0	0	0	1	0	0	0	0	0	0
group_47434	0	0	0	0	0	0	0	0	0	1	0	0	0	0	0	0
group_47435	0	0	0	0	0	0	0	0	0	1	0	0	0	0	0	0
rhdA	0	0	0	0	0	0	0	0	0	1	0	0	0	0	0	0
group_47437	0	0	0	0	0	0	0	0	0	1	0	0	0	0	0	0
group_47438	0	0	0	0	0	0	0	0	0	1	0	0	0	0	0	0
group_47439	0	0	0	0	0	0	0	0	0	1	0	0	0	0	0	0
group_47440	0	0	0	0	0	0	0	0	0	1	0	0	0	0	0	0
group_47441	0	0	0	0	0	0	0	0	0	1	0	0	0	0	0	0
group_47442	0	0	0	0	0	0	0	0	0	1	0	0	0	0	0	0
group_47443	0	0	0	0	0	0	0	0	0	1	0	0	0	0	0	0
group_47444	0	0	0	0	0	0	0	0	0	1	0	0	0	0	0	0
group_47445	0	0	0	0	0	0	0	0	0	1	0	0	0	0	0	0
group_47447	0	0	0	0	0	0	0	0	0	1	0	0	0	0	0	0
group_47449	0	0	0	0	0	0	0	0	0	1	0	0	0	0	0	0
group_47450	0	0	0	0	0	0	0	0	0	1	0	0	0	0	0	0
group_47451	0	0	0	0	0	0	0	0	0	1	0	0	0	0	0	0
group_47452	0	0	0	0	0	0	0	0	0	1	0	0	0	0	0	0
group_47453	0	0	0	0	0	0	0	0	0	1	0	0	0	0	0	0
group_47454	0	0	0	0	0	0	0	0	0	1	0	0	0	0	0	0
group_47455	0	0	0	0	0	0	0	0	0	1	0	0	0	0	0	0
group_47456	0	0	0	0	0	0	0	0	0	1	0	0	0	0	0	0
ecpB	0	0	0	0	0	0	0	0	0	1	0	0	0	0	0	0
group_47458	0	0	0	0	0	0	0	0	0	1	0	0	0	0	0	0
group_47459	0	0	0	0	0	0	0	0	0	1	0	0	0	0	0	0
group_47460	0	0	0	0	0	0	0	0	0	1	0	0	0	0	0	0
yqjI	0	0	0	0	0	0	0	0	0	1	0	0	0	0	0	0
group_47462	0	0	0	0	0	0	0	0	0	1	0	0	0	0	0	0
group_47463	0	0	0	0	0	0	0	0	0	1	0	0	0	0	0	0
group_47464	0	0	0	0	0	0	0	0	0	1	0	0	0	0	0	0
group_47465	0	0	0	0	0	0	0	0	0	1	0	0	0	0	0	0
group_47466	0	0	0	0	0	0	0	0	0	1	0	0	0	0	0	0
group_47467	0	0	0	0	0	0	0	0	0	1	0	0	0	0	0	0
group_47468	0	0	0	0	0	0	0	0	0	1	0	0	0	0	0	0
group_47469	0	0	0	0	0	0	0	0	0	1	0	0	0	0	0	0
group_47470	0	0	0	0	0	0	0	0	0	1	0	0	0	0	0	0
group_47471	0	0	0	0	0	0	0	0	0	1	0	0	0	0	0	0
group_47472	0	0	0	0	0	0	0	0	0	1	0	0	0	0	0	0
group_47473	0	0	0	0	0	0	0	0	0	1	0	0	0	0	0	0
group_47474	0	0	0	0	0	0	0	0	0	1	0	0	0	0	0	0
group_47475	0	0	0	0	0	0	0	0	0	1	0	0	0	0	0	0
mmcO	0	0	0	0	0	0	0	0	0	1	0	0	0	0	0	0
group_47477	0	0	0	0	0	0	0	0	0	1	0	0	0	0	0	0
group_47478	0	0	0	0	0	0	0	0	0	1	0	0	0	0	0	0
group_47479	0	0	0	0	0	0	0	0	0	1	0	0	0	0	0	0
group_47480	0	0	0	0	0	0	0	0	0	1	0	0	0	0	0	0
group_47481	0	0	0	0	0	0	0	0	0	1	0	0	0	0	0	0
group_47482	0	0	0	0	0	0	0	0	0	1	0	0	0	0	0	0
group_47483	0	0	0	0	0	0	0	0	0	1	0	0	0	0	0	0
group_47484	0	0	0	0	0	0	0	0	0	1	0	0	0	0	0	0
group_47485	0	0	0	0	0	0	0	0	0	1	0	0	0	0	0	0
group_47486	0	0	0	0	0	0	0	0	0	1	0	0	0	0	0	0
group_47487	0	0	0	0	0	0	0	0	0	1	0	0	0	0	0	0
group_47488	0	0	0	0	0	0	0	0	0	1	0	0	0	0	0	0
group_47489	0	0	0	0	0	0	0	0	0	1	0	0	0	0	0	0
group_47490	0	0	0	0	0	0	0	0	0	1	0	0	0	0	0	0
group_47491	0	0	0	0	0	0	0	0	0	1	0	0	0	0	0	0
group_47492	0	0	0	0	0	0	0	0	0	1	0	0	0	0	0	0
group_47493	0	0	0	0	0	0	0	0	0	1	0	0	0	0	0	0
group_47494	0	0	0	0	0	0	0	0	0	1	0	0	0	0	0	0
group_47495	0	0	0	0	0	0	0	0	0	1	0	0	0	0	0	0
fecR_1	0	0	0	0	0	0	0	0	0	1	0	0	0	0	0	0
fecA_1	0	0	0	0	0	0	0	0	0	1	0	0	0	0	0	0
group_47498	0	0	0	0	0	0	0	0	0	1	0	0	0	0	0	0
group_47499	0	0	0	0	0	0	0	0	0	1	0	0	0	0	0	0
group_47500	0	0	0	0	0	0	0	0	0	1	0	0	0	0	0	0
group_47501	0	0	0	0	0	0	0	0	0	1	0	0	0	0	0	0
sdaC_1	0	0	0	0	0	0	0	0	0	1	0	0	0	0	0	0
group_47503	0	0	0	0	0	0	0	0	0	1	0	0	0	0	0	0
group_47504	0	0	0	0	0	0	0	0	0	1	0	0	0	0	0	0
group_47505	0	0	0	0	0	0	0	0	0	1	0	0	0	0	0	0
group_47506	0	0	0	0	0	0	0	0	0	1	0	0	0	0	0	0
group_47507	0	0	0	0	0	0	0	0	0	1	0	0	0	0	0	0
group_47508	0	0	0	0	0	0	0	0	0	1	0	0	0	0	0	0
group_47509	0	0	0	0	0	0	0	0	0	1	0	0	0	0	0	0
group_47510	0	0	0	0	0	0	0	0	0	1	0	0	0	0	0	0
group_47511	0	0	0	0	0	0	0	0	0	1	0	0	0	0	0	0
group_47512	0	0	0	0	0	0	0	0	0	1	0	0	0	0	0	0
group_47513	0	0	0	0	0	0	0	0	0	1	0	0	0	0	0	0
group_47514	0	0	0	0	0	0	0	0	0	1	0	0	0	0	0	0
group_47515	0	0	0	0	0	0	0	0	0	1	0	0	0	0	0	0
group_47516	0	0	0	0	0	0	0	0	0	1	0	0	0	0	0	0
group_47517	0	0	0	0	0	0	0	0	0	1	0	0	0	0	0	0
gltF_1	0	0	0	0	0	0	0	0	0	1	0	0	0	0	0	0
gltF_2	0	0	0	0	0	0	0	0	0	1	0	0	0	0	0	0
group_47520	0	0	0	0	0	0	0	0	0	1	0	0	0	0	0	0
yraJ_1	0	0	0	0	0	0	0	0	0	1	0	0	0	0	0	0
group_47522	0	0	0	0	0	0	0	0	0	1	0	0	0	0	0	0
group_47523	0	0	0	0	0	0	0	0	0	1	0	0	0	0	0	0
group_47524	0	0	0	0	0	0	0	0	0	1	0	0	0	0	0	0
group_47525	0	0	0	0	0	0	0	0	0	1	0	0	0	0	0	0
group_47526	0	0	0	0	0	0	0	0	0	1	0	0	0	0	0	0
group_47527	0	0	0	0	0	0	0	0	0	1	0	0	0	0	0	0
group_47528	0	0	0	0	0	0	0	0	0	1	0	0	0	0	0	0
group_47529	0	0	0	0	0	0	0	0	0	1	0	0	0	0	0	0
group_47530	0	0	0	0	0	0	0	0	0	1	0	0	0	0	0	0
moaE_2	0	0	0	0	0	0	0	0	0	1	0	0	0	0	0	0
moaC_2	0	0	0	0	0	0	0	0	0	1	0	0	0	0	0	0
group_47533	0	0	0	0	0	0	0	0	0	1	0	0	0	0	0	0
group_47534	0	0	0	0	0	0	0	0	0	1	0	0	0	0	0	0
group_47535	0	0	0	0	0	0	0	0	0	1	0	0	0	0	0	0
group_47536	0	0	0	0	0	0	0	0	0	1	0	0	0	0	0	0
group_47537	0	0	0	0	0	0	0	0	0	1	0	0	0	0	0	0
group_47538	0	0	0	0	0	0	0	0	0	1	0	0	0	0	0	0
group_47539	0	0	0	0	0	0	0	0	0	1	0	0	0	0	0	0
group_47540	0	0	0	0	0	0	0	0	0	1	0	0	0	0	0	0
group_47541	0	0	0	0	0	0	0	0	0	1	0	0	0	0	0	0
group_47542	0	0	0	0	0	0	0	0	0	1	0	0	0	0	0	0
group_47543	0	0	0	0	0	0	0	0	0	1	0	0	0	0	0	0
group_47544	0	0	0	0	0	0	0	0	0	1	0	0	0	0	0	0
group_47545	0	0	0	0	0	0	0	0	0	1	0	0	0	0	0	0
group_47546	0	0	0	0	0	0	0	0	0	1	0	0	0	0	0	0
group_47547	0	0	0	0	0	0	0	0	0	1	0	0	0	0	0	0
algL	0	0	0	0	0	0	0	0	0	1	0	0	0	0	0	0
group_47549	0	0	0	0	0	0	0	0	0	1	0	0	0	0	0	0
group_47550	0	0	0	0	0	0	0	0	0	1	0	0	0	0	0	0
group_47551	0	0	0	0	0	0	0	0	0	1	0	0	0	0	0	0
group_47552	0	0	0	0	0	0	0	0	0	1	0	0	0	0	0	0
group_47553	0	0	0	0	0	0	0	0	0	1	0	0	0	0	0	0
group_47554	0	0	0	0	0	0	0	0	0	1	0	0	0	0	0	0
group_47555	0	0	0	0	0	0	0	0	0	1	0	0	0	0	0	0
group_47556	0	0	0	0	0	0	0	0	0	1	0	0	0	0	0	0
group_47557	0	0	0	0	0	0	0	0	0	1	0	0	0	0	0	0
group_47558	0	0	0	0	0	0	0	0	0	1	0	0	0	0	0	0
group_47559	0	0	0	0	0	0	0	0	0	1	0	0	0	0	0	0
group_47560	0	0	0	0	0	0	0	0	0	1	0	0	0	0	0	0
group_47561	0	0	0	0	0	0	0	0	0	1	0	0	0	0	0	0
group_47562	0	0	0	0	0	0	0	0	0	1	0	0	0	0	0	0
group_47563	0	0	0	0	0	0	0	0	0	1	0	0	0	0	0	0
group_47564	0	0	0	0	0	0	0	0	0	1	0	0	0	0	0	0
group_47565	0	0	0	0	0	0	0	0	0	1	0	0	0	0	0	0
group_47566	0	0	0	0	0	0	0	0	0	1	0	0	0	0	0	0
group_47567	0	0	0	0	0	0	0	0	0	1	0	0	0	0	0	0
group_47568	0	0	0	0	0	0	0	0	0	1	0	0	0	0	0	0
group_47569	0	0	0	0	0	0	0	0	0	1	0	0	0	0	0	0
group_47570	0	0	0	0	0	0	0	0	0	1	0	0	0	0	0	0
group_47571	0	0	0	0	0	0	0	0	0	1	0	0	0	0	0	0
group_47572	0	0	0	0	0	0	0	0	0	1	0	0	0	0	0	0
mdtB_1	0	0	0	0	0	0	0	0	0	1	0	0	0	0	0	0
group_47574	0	0	0	0	0	0	0	0	0	1	0	0	0	0	0	0
group_47575	0	0	0	0	0	0	0	0	0	1	0	0	0	0	0	0
group_47576	0	0	0	0	0	0	0	0	0	1	0	0	0	0	0	0
group_47577	0	0	0	0	0	0	0	0	0	1	0	0	0	0	0	0
group_47578	0	0	0	0	0	0	0	0	0	1	0	0	0	0	0	0
group_47579	0	0	0	0	0	0	0	0	0	1	0	0	0	0	0	0
group_47580	0	0	0	0	0	0	0	0	0	1	0	0	0	0	0	0
group_47581	0	0	0	0	0	0	0	0	0	1	0	0	0	0	0	0
group_47582	0	0	0	0	0	0	0	0	0	1	0	0	0	0	0	0
group_47583	0	0	0	0	0	0	0	0	0	1	0	0	0	0	0	0
group_47584	0	0	0	0	0	0	0	0	0	1	0	0	0	0	0	0
group_47585	0	0	0	0	0	0	0	0	0	1	0	0	0	0	0	0
group_47586	0	0	0	0	0	0	0	0	0	1	0	0	0	0	0	0
group_47587	0	0	0	0	0	0	0	0	0	1	0	0	0	0	0	0
group_47588	0	0	0	0	0	0	0	0	0	1	0	0	0	0	0	0
group_47589	0	0	0	0	0	0	0	0	0	1	0	0	0	0	0	0
group_47590	0	0	0	0	0	0	0	0	0	1	0	0	0	0	0	0
group_47591	0	0	0	0	0	0	0	0	0	1	0	0	0	0	0	0
group_47592	0	0	0	0	0	0	0	0	0	1	0	0	0	0	0	0
group_47593	0	0	0	0	0	0	0	0	0	1	0	0	0	0	0	0
group_47594	0	0	0	0	0	0	0	0	0	1	0	0	0	0	0	0
group_47595	0	0	0	0	0	0	0	0	0	1	0	0	0	0	0	0
group_47596	0	0	0	0	0	0	0	0	0	1	0	0	0	0	0	0
group_47597	0	0	0	0	0	0	0	0	0	1	0	0	0	0	0	0
group_47598	0	0	0	0	0	0	0	0	0	1	0	0	0	0	0	0
group_47599	0	0	0	0	0	0	0	0	0	1	0	0	0	0	0	0
group_47600	0	0	0	0	0	0	0	0	0	1	0	0	0	0	0	0
group_47601	0	0	0	0	0	0	0	0	0	1	0	0	0	0	0	0
group_47602	0	0	0	0	0	0	0	0	0	1	0	0	0	0	0	0
group_47603	0	0	0	0	0	0	0	0	0	1	0	0	0	0	0	0
group_47604	0	0	0	0	0	0	0	0	0	1	0	0	0	0	0	0
group_47605	0	0	0	0	0	0	0	0	0	1	0	0	0	0	0	0
group_47606	0	0	0	0	0	0	0	0	0	1	0	0	0	0	0	0
group_47607	0	0	0	0	0	0	0	0	0	1	0	0	0	0	0	0
group_47608	0	0	0	0	0	0	0	0	0	1	0	0	0	0	0	0
vfr	0	0	0	0	0	0	0	0	0	1	0	0	0	0	0	0
group_47610	0	0	0	0	0	0	0	0	0	1	0	0	0	0	0	0
trpD_1	0	0	0	0	0	0	0	0	0	1	0	0	0	0	0	0
group_47612	0	0	0	0	0	0	0	0	0	1	0	0	0	0	0	0
group_47613	0	0	0	0	0	0	0	0	0	1	0	0	0	0	0	0
group_47614	0	0	0	0	0	0	0	0	0	1	0	0	0	0	0	0
group_47615	0	0	0	0	0	0	0	0	0	1	0	0	0	0	0	0
group_47616	0	0	0	0	0	0	0	0	0	1	0	0	0	0	0	0
group_47617	0	0	0	0	0	0	0	0	0	1	0	0	0	0	0	0
group_47618	0	0	0	0	0	0	0	0	0	1	0	0	0	0	0	0
murU	0	0	0	0	0	0	0	0	0	1	0	0	0	0	0	0
group_47620	0	0	0	0	0	0	0	0	0	1	0	0	0	0	0	0
group_47621	0	0	0	0	0	0	0	0	0	1	0	0	0	0	0	0
group_47622	0	0	0	0	0	0	0	0	0	1	0	0	0	0	0	0
group_47623	0	0	0	0	0	0	0	0	0	1	0	0	0	0	0	0
group_47624	0	0	0	0	0	0	0	0	0	1	0	0	0	0	0	0
apaH_1	0	0	0	0	0	0	0	0	0	1	0	0	0	0	0	0
group_47626	0	0	0	0	0	0	0	0	0	1	0	0	0	0	0	0
group_47627	0	0	0	0	0	0	0	0	0	1	0	0	0	0	0	0
group_47628	0	0	0	0	0	0	0	0	0	1	0	0	0	0	0	0
folK_2	0	0	0	0	0	0	0	0	0	1	0	0	0	0	0	0
group_47630	0	0	0	0	0	0	0	0	0	1	0	0	0	0	0	0
group_47631	0	0	0	0	0	0	0	0	0	1	0	0	0	0	0	0
group_47632	0	0	0	0	0	0	0	0	0	1	0	0	0	0	0	0
group_47633	0	0	0	0	0	0	0	0	0	1	0	0	0	0	0	0
group_47634	0	0	0	0	0	0	0	0	0	1	0	0	0	0	0	0
group_47635	0	0	0	0	0	0	0	0	0	1	0	0	0	0	0	0
iaaM_1	0	0	0	0	0	0	0	0	0	1	0	0	0	0	0	0
group_47637	0	0	0	0	0	0	0	0	0	1	0	0	0	0	0	0
group_47638	0	0	0	0	0	0	0	0	0	1	0	0	0	0	0	0
pqqA	0	0	0	0	0	0	0	0	0	1	0	0	0	0	0	0
pqqB	0	0	0	0	0	0	0	0	0	1	0	0	0	0	0	0
group_47641	0	0	0	0	0	0	0	0	0	1	0	0	0	0	0	0
group_47642	0	0	0	0	0	0	0	0	0	1	0	0	0	0	0	0
group_47643	0	0	0	0	0	0	0	0	0	1	0	0	0	0	0	0
group_47644	0	0	0	0	0	0	0	0	0	1	0	0	0	0	0	0
group_47645	0	0	0	0	0	0	0	0	0	1	0	0	0	0	0	0
group_47646	0	0	0	0	0	0	0	0	0	1	0	0	0	0	0	0
group_47647	0	0	0	0	0	0	0	0	0	1	0	0	0	0	0	0
group_47648	0	0	0	0	0	0	0	0	0	1	0	0	0	0	0	0
group_47649	0	0	0	0	0	0	0	0	0	1	0	0	0	0	0	0
group_47650	0	0	0	0	0	0	0	0	0	1	0	0	0	0	0	0
group_47651	0	0	0	0	0	0	0	0	0	1	0	0	0	0	0	0
group_47652	0	0	0	0	0	0	0	0	0	1	0	0	0	0	0	0
group_47653	0	0	0	0	0	0	0	0	0	1	0	0	0	0	0	0
group_47654	0	0	0	0	0	0	0	0	0	1	0	0	0	0	0	0
group_47655	0	0	0	0	0	0	0	0	0	1	0	0	0	0	0	0
group_47656	0	0	0	0	0	0	0	0	0	1	0	0	0	0	0	0
group_47657	0	0	0	0	0	0	0	0	0	1	0	0	0	0	0	0
group_47658	0	0	0	0	0	0	0	0	0	1	0	0	0	0	0	0
group_47659	0	0	0	0	0	0	0	0	0	1	0	0	0	0	0	0
group_47660	0	0	0	0	0	0	0	0	0	1	0	0	0	0	0	0
group_47661	0	0	0	0	0	0	0	0	0	1	0	0	0	0	0	0
group_47662	0	0	0	0	0	0	0	0	0	1	0	0	0	0	0	0
group_47663	0	0	0	0	0	0	0	0	0	1	0	0	0	0	0	0
group_47664	0	0	0	0	0	0	0	0	0	1	0	0	0	0	0	0
group_47665	0	0	0	0	0	0	0	0	0	1	0	0	0	0	0	0
fhuA	0	0	0	0	0	0	0	0	0	1	0	0	0	0	0	0
group_47667	0	0	0	0	0	0	0	0	0	1	0	0	0	0	0	0
group_47668	0	0	0	0	0	0	0	0	0	1	0	0	0	0	0	0
group_47669	0	0	0	0	0	0	0	0	0	1	0	0	0	0	0	0
group_47670	0	0	0	0	0	0	0	0	0	1	0	0	0	0	0	0
group_47671	0	0	0	0	0	0	0	0	0	1	0	0	0	0	0	0
group_47672	0	0	0	0	0	0	0	0	0	1	0	0	0	0	0	0
group_47673	0	0	0	0	0	0	0	0	0	1	0	0	0	0	0	0
group_47674	0	0	0	0	0	0	0	0	0	1	0	0	0	0	0	0
group_47675	0	0	0	0	0	0	0	0	0	1	0	0	0	0	0	0
group_47676	0	0	0	0	0	0	0	0	0	1	0	0	0	0	0	0
yknY_2	0	0	0	0	0	0	0	0	0	1	0	0	0	0	0	0
macB_1	0	0	0	0	0	0	0	0	0	1	0	0	0	0	0	0
group_47679	0	0	0	0	0	0	0	0	0	1	0	0	0	0	0	0
group_47680	0	0	0	0	0	0	0	0	0	1	0	0	0	0	0	0
group_47681	0	0	0	0	0	0	0	0	0	1	0	0	0	0	0	0
group_47682	0	0	0	0	0	0	0	0	0	1	0	0	0	0	0	0
group_47683	0	0	0	0	0	0	0	0	0	1	0	0	0	0	0	0
group_47684	0	0	0	0	0	0	0	0	0	1	0	0	0	0	0	0
group_47685	0	0	0	0	0	0	0	0	0	1	0	0	0	0	0	0
iaaM_2	0	0	0	0	0	0	0	0	0	1	0	0	0	0	0	0
group_47687	0	0	0	0	0	0	0	0	0	1	0	0	0	0	0	0
group_47688	0	0	0	0	0	0	0	0	0	1	0	0	0	0	0	0
group_47689	0	0	0	0	0	0	0	0	0	1	0	0	0	0	0	0
fixB	0	0	0	0	0	0	0	0	0	1	0	0	0	0	0	0
lutA_2	0	0	0	0	0	0	0	0	0	1	0	0	0	0	0	0
group_47692	0	0	0	0	0	0	0	0	0	1	0	0	0	0	0	0
group_47693	0	0	0	0	0	0	0	0	0	1	0	0	0	0	0	0
group_47694	0	0	0	0	0	0	0	0	0	1	0	0	0	0	0	0
group_47695	0	0	0	0	0	0	0	0	0	1	0	0	0	0	0	0
group_47696	0	0	0	0	0	0	0	0	0	1	0	0	0	0	0	0
group_47697	0	0	0	0	0	0	0	0	0	1	0	0	0	0	0	0
group_47698	0	0	0	0	0	0	0	0	0	1	0	0	0	0	0	0
group_47699	0	0	0	0	0	0	0	0	0	1	0	0	0	0	0	0
group_47700	0	0	0	0	0	0	0	0	0	1	0	0	0	0	0	0
group_47701	0	0	0	0	0	0	0	0	0	1	0	0	0	0	0	0
group_47702	0	0	0	0	0	0	0	0	0	1	0	0	0	0	0	0
group_47703	0	0	0	0	0	0	0	0	0	1	0	0	0	0	0	0
group_47704	0	0	0	0	0	0	0	0	0	1	0	0	0	0	0	0
group_47705	0	0	0	0	0	0	0	0	0	1	0	0	0	0	0	0
rhlA_1	0	0	0	0	0	0	0	0	0	1	0	0	0	0	0	0
group_47707	0	0	0	0	0	0	0	0	0	1	0	0	0	0	0	0
dbpA_1	0	0	0	0	0	0	0	0	0	1	0	0	0	0	0	0
group_47709	0	0	0	0	0	0	0	0	0	1	0	0	0	0	0	0
group_47710	0	0	0	0	0	0	0	0	0	1	0	0	0	0	0	0
group_47711	0	0	0	0	0	0	0	0	0	1	0	0	0	0	0	0
elaA	0	0	0	0	0	0	0	0	0	1	0	0	0	0	0	0
group_47713	0	0	0	0	0	0	0	0	0	1	0	0	0	0	0	0
group_47714	0	0	0	0	0	0	0	0	0	1	0	0	0	0	0	0
alyA	0	0	0	0	0	0	0	0	0	1	0	0	0	0	0	0
group_47716	0	0	0	0	0	0	0	0	0	1	0	0	0	0	0	0
group_47717	0	0	0	0	0	0	0	0	0	1	0	0	0	0	0	0
group_47718	0	0	0	0	0	0	0	0	0	1	0	0	0	0	0	0
group_47719	0	0	0	0	0	0	0	0	0	1	0	0	0	0	0	0
group_47720	0	0	0	0	0	0	0	0	0	1	0	0	0	0	0	0
group_47721	0	0	0	0	0	0	0	0	0	1	0	0	0	0	0	0
group_47722	0	0	0	0	0	0	0	0	0	1	0	0	0	0	0	0
group_47723	0	0	0	0	0	0	0	0	0	1	0	0	0	0	0	0
group_47724	0	0	0	0	0	0	0	0	0	1	0	0	0	0	0	0
group_47725	0	0	0	0	0	0	0	0	0	1	0	0	0	0	0	0
group_47726	0	0	0	0	0	0	0	0	0	1	0	0	0	0	0	0
group_47727	0	0	0	0	0	0	0	0	0	1	0	0	0	0	0	0
group_47728	0	0	0	0	0	0	0	0	0	1	0	0	0	0	0	0
group_47729	0	0	0	0	0	0	0	0	0	1	0	0	0	0	0	0
group_47730	0	0	0	0	0	0	0	0	0	1	0	0	0	0	0	0
group_47731	0	0	0	0	0	0	0	0	0	1	0	0	0	0	0	0
group_47732	0	0	0	0	0	0	0	0	0	1	0	0	0	0	0	0
yceI	0	0	0	0	0	0	0	0	0	1	0	0	0	0	0	0
group_47734	0	0	0	0	0	0	0	0	0	1	0	0	0	0	0	0
group_47735	0	0	0	0	0	0	0	0	0	1	0	0	0	0	0	0
group_47736	0	0	0	0	0	0	0	0	0	1	0	0	0	0	0	0
group_47737	0	0	0	0	0	0	0	0	0	1	0	0	0	0	0	0
group_47738	0	0	0	0	0	0	0	0	0	1	0	0	0	0	0	0
group_47739	0	0	0	0	0	0	0	0	0	1	0	0	0	0	0	0
group_47740	0	0	0	0	0	0	0	0	0	1	0	0	0	0	0	0
group_47741	0	0	0	0	0	0	0	0	0	1	0	0	0	0	0	0
group_47742	0	0	0	0	0	0	0	0	0	1	0	0	0	0	0	0
dadA1_3	0	0	0	0	0	0	0	0	0	1	0	0	0	0	0	0
group_47744	0	0	0	0	0	0	0	0	0	1	0	0	0	0	0	0
group_47745	0	0	0	0	0	0	0	0	0	1	0	0	0	0	0	0
group_47746	0	0	0	0	0	0	0	0	0	1	0	0	0	0	0	0
group_47747	0	0	0	0	0	0	0	0	0	1	0	0	0	0	0	0
group_47748	0	0	0	0	0	0	0	0	0	1	0	0	0	0	0	0
group_47749	0	0	0	0	0	0	0	0	0	1	0	0	0	0	0	0
group_47750	0	0	0	0	0	0	0	0	0	1	0	0	0	0	0	0
madD	0	0	0	0	0	0	0	0	0	1	0	0	0	0	0	0
group_47752	0	0	0	0	0	0	0	0	0	1	0	0	0	0	0	0
group_47753	0	0	0	0	0	0	0	0	0	1	0	0	0	0	0	0
citG	0	0	0	0	0	0	0	0	0	1	0	0	0	0	0	0
group_47755	0	0	0	0	0	0	0	0	0	1	0	0	0	0	0	0
group_47756	0	0	0	0	0	0	0	0	0	1	0	0	0	0	0	0
group_47757	0	0	0	0	0	0	0	0	0	1	0	0	0	0	0	0
group_47758	0	0	0	0	0	0	0	0	0	1	0	0	0	0	0	0
group_47759	0	0	0	0	0	0	0	0	0	1	0	0	0	0	0	0
group_47760	0	0	0	0	0	0	0	0	0	1	0	0	0	0	0	0
group_47761	0	0	0	0	0	0	0	0	0	1	0	0	0	0	0	0
group_47762	0	0	0	0	0	0	0	0	0	1	0	0	0	0	0	0
group_47763	0	0	0	0	0	0	0	0	0	1	0	0	0	0	0	0
group_47764	0	0	0	0	0	0	0	0	0	1	0	0	0	0	0	0
group_47765	0	0	0	0	0	0	0	0	0	1	0	0	0	0	0	0
group_47766	0	0	0	0	0	0	0	0	0	1	0	0	0	0	0	0
group_47767	0	0	0	0	0	0	0	0	0	1	0	0	0	0	0	0
group_47768	0	0	0	0	0	0	0	0	0	1	0	0	0	0	0	0
group_47769	0	0	0	0	0	0	0	0	0	1	0	0	0	0	0	0
group_47770	0	0	0	0	0	0	0	0	0	1	0	0	0	0	0	0
group_47771	0	0	0	0	0	0	0	0	0	1	0	0	0	0	0	0
group_47772	0	0	0	0	0	0	0	0	0	1	0	0	0	0	0	0
group_47773	0	0	0	0	0	0	0	0	0	1	0	0	0	0	0	0
group_47774	0	0	0	0	0	0	0	0	0	1	0	0	0	0	0	0
group_47775	0	0	0	0	0	0	0	0	0	1	0	0	0	0	0	0
group_47776	0	0	0	0	0	0	0	0	0	1	0	0	0	0	0	0
group_47777	0	0	0	0	0	0	0	0	0	1	0	0	0	0	0	0
group_47778	0	0	0	0	0	0	0	0	0	1	0	0	0	0	0	0
group_47779	0	0	0	0	0	0	0	0	0	1	0	0	0	0	0	0
group_47780	0	0	0	0	0	0	0	0	0	1	0	0	0	0	0	0
group_47781	0	0	0	0	0	0	0	0	0	1	0	0	0	0	0	0
group_47782	0	0	0	0	0	0	0	0	0	1	0	0	0	0	0	0
group_47783	0	0	0	0	0	0	0	0	0	1	0	0	0	0	0	0
group_47784	0	0	0	0	0	0	0	0	0	1	0	0	0	0	0	0
group_47785	0	0	0	0	0	0	0	0	0	1	0	0	0	0	0	0
group_47786	0	0	0	0	0	0	0	0	0	1	0	0	0	0	0	0
group_47787	0	0	0	0	0	0	0	0	0	1	0	0	0	0	0	0
group_47788	0	0	0	0	0	0	0	0	0	1	0	0	0	0	0	0
group_47789	0	0	0	0	0	0	0	0	0	1	0	0	0	0	0	0
group_47790	0	0	0	0	0	0	0	0	0	1	0	0	0	0	0	0
group_47791	0	0	0	0	0	0	0	0	0	1	0	0	0	0	0	0
group_47792	0	0	0	0	0	0	0	0	0	1	0	0	0	0	0	0
group_47793	0	0	0	0	0	0	0	0	0	1	0	0	0	0	0	0
group_47794	0	0	0	0	0	0	0	0	0	1	0	0	0	0	0	0
group_47795	0	0	0	0	0	0	0	0	0	1	0	0	0	0	0	0
group_47796	0	0	0	0	0	0	0	0	0	1	0	0	0	0	0	0
group_47797	0	0	0	0	0	0	0	0	0	1	0	0	0	0	0	0
group_47798	0	0	0	0	0	0	0	0	0	1	0	0	0	0	0	0
group_47799	0	0	0	0	0	0	0	0	0	1	0	0	0	0	0	0
group_47800	0	0	0	0	0	0	0	0	0	1	0	0	0	0	0	0
group_47801	0	0	0	0	0	0	0	0	0	1	0	0	0	0	0	0
group_47802	0	0	0	0	0	0	0	0	0	1	0	0	0	0	0	0
group_47803	0	0	0	0	0	0	0	0	0	1	0	0	0	0	0	0
group_47804	0	0	0	0	0	0	0	0	0	1	0	0	0	0	0	0
group_47805	0	0	0	0	0	0	0	0	0	1	0	0	0	0	0	0
group_47806	0	0	0	0	0	0	0	0	0	1	0	0	0	0	0	0
group_47807	0	0	0	0	0	0	0	0	0	1	0	0	0	0	0	0
group_47808	0	0	0	0	0	0	0	0	0	1	0	0	0	0	0	0
group_47809	0	0	0	0	0	0	0	0	0	1	0	0	0	0	0	0
group_47810	0	0	0	0	0	0	0	0	0	1	0	0	0	0	0	0
group_47811	0	0	0	0	0	0	0	0	0	1	0	0	0	0	0	0
group_47812	0	0	0	0	0	0	0	0	0	1	0	0	0	0	0	0
group_47813	0	0	0	0	0	0	0	0	0	1	0	0	0	0	0	0
group_47814	0	0	0	0	0	0	0	0	0	1	0	0	0	0	0	0
group_47815	0	0	0	0	0	0	0	0	0	1	0	0	0	0	0	0
yhaJ	0	0	0	0	0	0	0	0	0	1	0	0	0	0	0	0
azoR_1	0	0	0	0	0	0	0	0	0	1	0	0	0	0	0	0
group_47818	0	0	0	0	0	0	0	0	0	1	0	0	0	0	0	0
group_47819	0	0	0	0	0	0	0	0	0	1	0	0	0	0	0	0
group_47820	0	0	0	0	0	0	0	0	0	1	0	0	0	0	0	0
group_47821	0	0	0	0	0	0	0	0	0	1	0	0	0	0	0	0
ybdG	0	0	0	0	0	0	0	0	0	1	0	0	0	0	0	0
group_47823	0	0	0	0	0	0	0	0	0	1	0	0	0	0	0	0
group_47824	0	0	0	0	0	0	0	0	0	1	0	0	0	0	0	0
group_47825	0	0	0	0	0	0	0	0	0	1	0	0	0	0	0	0
group_47826	0	0	0	0	0	0	0	0	0	1	0	0	0	0	0	0
group_47827	0	0	0	0	0	0	0	0	0	1	0	0	0	0	0	0
group_47828	0	0	0	0	0	0	0	0	0	1	0	0	0	0	0	0
copD	0	0	0	0	0	0	0	0	0	1	0	0	0	0	0	0
group_47830	0	0	0	0	0	0	0	0	0	1	0	0	0	0	0	0
group_47831	0	0	0	0	0	0	0	0	0	1	0	0	0	0	0	0
group_47832	0	0	0	0	0	0	0	0	0	1	0	0	0	0	0	0
group_47833	0	0	0	0	0	0	0	0	0	1	0	0	0	0	0	0
group_47834	0	0	0	0	0	0	0	0	0	1	0	0	0	0	0	0
group_47835	0	0	0	0	0	0	0	0	0	1	0	0	0	0	0	0
group_47836	0	0	0	0	0	0	0	0	0	1	0	0	0	0	0	0
group_47837	0	0	0	0	0	0	0	0	0	1	0	0	0	0	0	0
group_47838	0	0	0	0	0	0	0	0	0	1	0	0	0	0	0	0
group_47839	0	0	0	0	0	0	0	0	0	1	0	0	0	0	0	0
group_47840	0	0	0	0	0	0	0	0	0	1	0	0	0	0	0	0
group_47841	0	0	0	0	0	0	0	0	0	1	0	0	0	0	0	0
group_47842	0	0	0	0	0	0	0	0	0	1	0	0	0	0	0	0
group_47843	0	0	0	0	0	0	0	0	0	1	0	0	0	0	0	0
group_47844	0	0	0	0	0	0	0	0	0	1	0	0	0	0	0	0
group_47845	0	0	0	0	0	0	0	0	0	1	0	0	0	0	0	0
group_47846	0	0	0	0	0	0	0	0	0	1	0	0	0	0	0	0
group_47847	0	0	0	0	0	0	0	0	0	1	0	0	0	0	0	0
group_47848	0	0	0	0	0	0	0	0	0	1	0	0	0	0	0	0
group_47849	0	0	0	0	0	0	0	0	0	1	0	0	0	0	0	0
group_47850	0	0	0	0	0	0	0	0	0	1	0	0	0	0	0	0
group_47851	0	0	0	0	0	0	0	0	0	1	0	0	0	0	0	0
group_47852	0	0	0	0	0	0	0	0	0	1	0	0	0	0	0	0
group_47853	0	0	0	0	0	0	0	0	0	1	0	0	0	0	0	0
group_47854	0	0	0	0	0	0	0	0	0	1	0	0	0	0	0	0
group_47855	0	0	0	0	0	0	0	0	0	1	0	0	0	0	0	0
group_47856	0	0	0	0	0	0	0	0	0	1	0	0	0	0	0	0
group_47857	0	0	0	0	0	0	0	0	0	1	0	0	0	0	0	0
group_47858	0	0	0	0	0	0	0	0	0	1	0	0	0	0	0	0
group_47859	0	0	0	0	0	0	0	0	0	1	0	0	0	0	0	0
group_47860	0	0	0	0	0	0	0	0	0	1	0	0	0	0	0	0
group_47861	0	0	0	0	0	0	0	0	0	1	0	0	0	0	0	0
group_47862	0	0	0	0	0	0	0	0	0	1	0	0	0	0	0	0
group_47863	0	0	0	0	0	0	0	0	0	1	0	0	0	0	0	0
group_47864	0	0	0	0	0	0	0	0	0	1	0	0	0	0	0	0
group_47865	0	0	0	0	0	0	0	0	0	1	0	0	0	0	0	0
group_47866	0	0	0	0	0	0	0	0	0	1	0	0	0	0	0	0
group_47867	0	0	0	0	0	0	0	0	0	1	0	0	0	0	0	0
group_47868	0	0	0	0	0	0	0	0	0	1	0	0	0	0	0	0
group_47869	0	0	0	0	0	0	0	0	0	1	0	0	0	0	0	0
group_47870	0	0	0	0	0	0	0	0	0	1	0	0	0	0	0	0
group_47871	0	0	0	0	0	0	0	0	0	1	0	0	0	0	0	0
group_47872	0	0	0	0	0	0	0	0	0	1	0	0	0	0	0	0
group_47873	0	0	0	0	0	0	0	0	0	1	0	0	0	0	0	0
group_47874	0	0	0	0	0	0	0	0	0	1	0	0	0	0	0	0
group_47875	0	0	0	0	0	0	0	0	0	1	0	0	0	0	0	0
group_47876	0	0	0	0	0	0	0	0	0	1	0	0	0	0	0	0
group_47877	0	0	0	0	0	0	0	0	0	1	0	0	0	0	0	0
group_47878	0	0	0	0	0	0	0	0	0	1	0	0	0	0	0	0
group_47879	0	0	0	0	0	0	0	0	0	1	0	0	0	0	0	0
group_47880	0	0	0	0	0	0	0	0	0	1	0	0	0	0	0	0
group_47881	0	0	0	0	0	0	0	0	0	1	0	0	0	0	0	0
group_47882	0	0	0	0	0	0	0	0	0	1	0	0	0	0	0	0
group_47883	0	0	0	0	0	0	0	0	0	1	0	0	0	0	0	0
group_47884	0	0	0	0	0	0	0	0	0	1	0	0	0	0	0	0
group_47885	0	0	0	0	0	0	0	0	0	1	0	0	0	0	0	0
group_47886	0	0	0	0	0	0	0	0	0	1	0	0	0	0	0	0
group_47887	0	0	0	0	0	0	0	0	0	1	0	0	0	0	0	0
group_47888	0	0	0	0	0	0	0	0	0	1	0	0	0	0	0	0
group_47889	0	0	0	0	0	0	0	0	0	1	0	0	0	0	0	0
group_47890	0	0	0	0	0	0	0	0	0	1	0	0	0	0	0	0
group_47891	0	0	0	0	0	0	0	0	0	1	0	0	0	0	0	0
group_47892	0	0	0	0	0	0	0	0	0	1	0	0	0	0	0	0
group_47893	0	0	0	0	0	0	0	0	0	1	0	0	0	0	0	0
group_47894	0	0	0	0	0	0	0	0	0	1	0	0	0	0	0	0
group_47895	0	0	0	0	0	0	0	0	0	1	0	0	0	0	0	0
group_47896	0	0	0	0	0	0	0	0	0	1	0	0	0	0	0	0
group_47897	0	0	0	0	0	0	0	0	0	1	0	0	0	0	0	0
group_47898	0	0	0	0	0	0	0	0	0	1	0	0	0	0	0	0
group_47899	0	0	0	0	0	0	0	0	0	1	0	0	0	0	0	0
group_47900	0	0	0	0	0	0	0	0	0	1	0	0	0	0	0	0
group_47901	0	0	0	0	0	0	0	0	0	1	0	0	0	0	0	0
group_47902	0	0	0	0	0	0	0	0	0	1	0	0	0	0	0	0
group_47903	0	0	0	0	0	0	0	0	0	1	0	0	0	0	0	0
group_47904	0	0	0	0	0	0	0	0	0	1	0	0	0	0	0	0
group_47905	0	0	0	0	0	0	0	0	0	1	0	0	0	0	0	0
group_47906	0	0	0	0	0	0	0	0	0	1	0	0	0	0	0	0
group_47907	0	0	0	0	0	0	0	0	0	1	0	0	0	0	0	0
group_47908	0	0	0	0	0	0	0	0	0	1	0	0	0	0	0	0
group_47909	0	0	0	0	0	0	0	0	0	1	0	0	0	0	0	0
group_47910	0	0	0	0	0	0	0	0	0	1	0	0	0	0	0	0
group_47911	0	0	0	0	0	0	0	0	0	1	0	0	0	0	0	0
cspA_1	0	0	0	0	0	0	0	0	0	1	0	0	0	0	0	0
group_47913	0	0	0	0	0	0	0	0	0	1	0	0	0	0	0	0
group_47914	0	0	0	0	0	0	0	0	0	1	0	0	0	0	0	0
group_47915	0	0	0	0	0	0	0	0	0	1	0	0	0	0	0	0
group_47916	0	0	0	0	0	0	0	0	0	1	0	0	0	0	0	0
group_47917	0	0	0	0	0	0	0	0	0	1	0	0	0	0	0	0
group_47918	0	0	0	0	0	0	0	0	0	1	0	0	0	0	0	0
group_47919	0	0	0	0	0	0	0	0	0	1	0	0	0	0	0	0
group_47920	0	0	0	0	0	0	0	0	0	1	0	0	0	0	0	0
group_47921	0	0	0	0	0	0	0	0	0	1	0	0	0	0	0	0
group_47922	0	0	0	0	0	0	0	0	0	1	0	0	0	0	0	0
group_47923	0	0	0	0	0	0	0	0	0	1	0	0	0	0	0	0
group_47924	0	0	0	0	0	0	0	0	0	1	0	0	0	0	0	0
group_47925	0	0	0	0	0	0	0	0	0	1	0	0	0	0	0	0
group_47926	0	0	0	0	0	0	0	0	0	1	0	0	0	0	0	0
group_47927	0	0	0	0	0	0	0	0	0	1	0	0	0	0	0	0
group_47928	0	0	0	0	0	0	0	0	0	1	0	0	0	0	0	0
group_47929	0	0	0	0	0	0	0	0	0	1	0	0	0	0	0	0
accA1_1	0	0	0	0	0	0	0	0	0	1	0	0	0	0	0	0
group_47931	0	0	0	0	0	0	0	0	0	1	0	0	0	0	0	0
group_47932	0	0	0	0	0	0	0	0	0	1	0	0	0	0	0	0
accA_1	0	0	0	0	0	0	0	0	0	1	0	0	0	0	0	0
group_47934	0	0	0	0	0	0	0	0	0	1	0	0	0	0	0	0
group_47935	0	0	0	0	0	0	0	0	0	1	0	0	0	0	0	0
group_47936	0	0	0	0	0	0	0	0	0	1	0	0	0	0	0	0
group_47937	0	0	0	0	0	0	0	0	0	1	0	0	0	0	0	0
group_47938	0	0	0	0	0	0	0	0	0	1	0	0	0	0	0	0
group_47939	0	0	0	0	0	0	0	0	0	1	0	0	0	0	0	0
group_47940	0	0	0	0	0	0	0	0	0	1	0	0	0	0	0	0
group_47941	0	0	0	0	0	0	0	0	0	1	0	0	0	0	0	0
group_47942	0	0	0	0	0	0	0	0	0	1	0	0	0	0	0	0
group_47943	0	0	0	0	0	0	0	0	0	1	0	0	0	0	0	0
group_47944	0	0	0	0	0	0	0	0	0	1	0	0	0	0	0	0
group_47945	0	0	0	0	0	0	0	0	0	1	0	0	0	0	0	0
pcp	0	0	0	0	0	0	0	0	0	1	0	0	0	0	0	0
group_47947	0	0	0	0	0	0	0	0	0	1	0	0	0	0	0	0
group_47948	0	0	0	0	0	0	0	0	0	1	0	0	0	0	0	0
group_47949	0	0	0	0	0	0	0	0	0	1	0	0	0	0	0	0
group_47950	0	0	0	0	0	0	0	0	0	1	0	0	0	0	0	0
group_47951	0	0	0	0	0	0	0	0	0	1	0	0	0	0	0	0
group_47952	0	0	0	0	0	0	0	0	0	1	0	0	0	0	0	0
group_47953	0	0	0	0	0	0	0	0	0	1	0	0	0	0	0	0
group_47954	0	0	0	0	0	0	0	0	0	1	0	0	0	0	0	0
group_47955	0	0	0	0	0	0	0	0	0	1	0	0	0	0	0	0
group_47956	0	0	0	0	0	0	0	0	0	1	0	0	0	0	0	0
group_47957	0	0	0	0	0	0	0	0	0	1	0	0	0	0	0	0
group_47958	0	0	0	0	0	0	0	0	0	1	0	0	0	0	0	0
group_47959	0	0	0	0	0	0	0	0	0	1	0	0	0	0	0	0
group_47960	0	0	0	0	0	0	0	0	0	1	0	0	0	0	0	0
purR	0	0	0	0	0	0	0	0	0	1	0	0	0	0	0	0
group_47962	0	0	0	0	0	0	0	0	0	1	0	0	0	0	0	0
group_47963	0	0	0	0	0	0	0	0	0	1	0	0	0	0	0	0
group_47964	0	0	0	0	0	0	0	0	0	1	0	0	0	0	0	0
group_47965	0	0	0	0	0	0	0	0	0	1	0	0	0	0	0	0
group_47966	0	0	0	0	0	0	0	0	0	1	0	0	0	0	0	0
group_47967	0	0	0	0	0	0	0	0	0	1	0	0	0	0	0	0
group_47968	0	0	0	0	0	0	0	0	0	1	0	0	0	0	0	0
group_47969	0	0	0	0	0	0	0	0	0	1	0	0	0	0	0	0
group_47970	0	0	0	0	0	0	0	0	0	1	0	0	0	0	0	0
group_47971	0	0	0	0	0	0	0	0	0	1	0	0	0	0	0	0
group_47972	0	0	0	0	0	0	0	0	0	1	0	0	0	0	0	0
group_47973	0	0	0	0	0	0	0	0	0	1	0	0	0	0	0	0
group_47974	0	0	0	0	0	0	0	0	0	1	0	0	0	0	0	0
group_47975	0	0	0	0	0	0	0	0	0	1	0	0	0	0	0	0
group_47976	0	0	0	0	0	0	0	0	0	1	0	0	0	0	0	0
group_47977	0	0	0	0	0	0	0	0	0	1	0	0	0	0	0	0
group_47978	0	0	0	0	0	0	0	0	0	1	0	0	0	0	0	0
group_47979	0	0	0	0	0	0	0	0	0	1	0	0	0	0	0	0
group_47980	0	0	0	0	0	0	0	0	0	1	0	0	0	0	0	0
group_47981	0	0	0	0	0	0	0	0	0	1	0	0	0	0	0	0
group_47982	0	0	0	0	0	0	0	0	0	1	0	0	0	0	0	0
group_47983	0	0	0	0	0	0	0	0	0	1	0	0	0	0	0	0
group_47984	0	0	0	0	0	0	0	0	0	1	0	0	0	0	0	0
group_47985	0	0	0	0	0	0	0	0	0	1	0	0	0	0	0	0
group_47986	0	0	0	0	0	0	0	0	0	1	0	0	0	0	0	0
group_47987	0	0	0	0	0	0	0	0	0	1	0	0	0	0	0	0
group_47988	0	0	0	0	0	0	0	0	0	1	0	0	0	0	0	0
group_47989	0	0	0	0	0	0	0	0	0	1	0	0	0	0	0	0
group_47990	0	0	0	0	0	0	0	0	0	1	0	0	0	0	0	0
group_47991	0	0	0	0	0	0	0	0	0	1	0	0	0	0	0	0
group_47992	0	0	0	0	0	0	0	0	0	1	0	0	0	0	0	0
group_47993	0	0	0	0	0	0	0	0	0	1	0	0	0	0	0	0
group_47994	0	0	0	0	0	0	0	0	0	1	0	0	0	0	0	0
group_47995	0	0	0	0	0	0	0	0	0	1	0	0	0	0	0	0
group_47996	0	0	0	0	0	0	0	0	0	1	0	0	0	0	0	0
group_47997	0	0	0	0	0	0	0	0	0	1	0	0	0	0	0	0
group_47998	0	0	0	0	0	0	0	0	0	1	0	0	0	0	0	0
group_47999	0	0	0	0	0	0	0	0	0	1	0	0	0	0	0	0
group_480	0	0	0	0	0	0	0	0	0	1	0	0	0	0	0	0
group_48000	0	0	0	0	0	0	0	0	0	1	0	0	0	0	0	0
group_48001	0	0	0	0	0	0	0	0	0	1	0	0	0	0	0	0
group_48002	0	0	0	0	0	0	0	0	0	1	0	0	0	0	0	0
group_48003	0	0	0	0	0	0	0	0	0	1	0	0	0	0	0	0
group_48004	0	0	0	0	0	0	0	0	0	1	0	0	0	0	0	0
group_48005	0	0	0	0	0	0	0	0	0	1	0	0	0	0	0	0
group_48006	0	0	0	0	0	0	0	0	0	1	0	0	0	0	0	0
group_48007	0	0	0	0	0	0	0	0	0	1	0	0	0	0	0	0
group_48008	0	0	0	0	0	0	0	0	0	1	0	0	0	0	0	0
group_48009	0	0	0	0	0	0	0	0	0	1	0	0	0	0	0	0
group_48010	0	0	0	0	0	0	0	0	0	1	0	0	0	0	0	0
group_48011	0	0	0	0	0	0	0	0	0	1	0	0	0	0	0	0
group_48012	0	0	0	0	0	0	0	0	0	1	0	0	0	0	0	0
group_48013	0	0	0	0	0	0	0	0	0	1	0	0	0	0	0	0
group_48014	0	0	0	0	0	0	0	0	0	1	0	0	0	0	0	0
group_48015	0	0	0	0	0	0	0	0	0	1	0	0	0	0	0	0
group_48016	0	0	0	0	0	0	0	0	0	1	0	0	0	0	0	0
group_48017	0	0	0	0	0	0	0	0	0	1	0	0	0	0	0	0
group_48018	0	0	0	0	0	0	0	0	0	1	0	0	0	0	0	0
group_48019	0	0	0	0	0	0	0	0	0	1	0	0	0	0	0	0
group_48020	0	0	0	0	0	0	0	0	0	1	0	0	0	0	0	0
group_48021	0	0	0	0	0	0	0	0	0	1	0	0	0	0	0	0
group_48022	0	0	0	0	0	0	0	0	0	1	0	0	0	0	0	0
group_48023	0	0	0	0	0	0	0	0	0	1	0	0	0	0	0	0
group_48024	0	0	0	0	0	0	0	0	0	1	0	0	0	0	0	0
group_48025	0	0	0	0	0	0	0	0	0	1	0	0	0	0	0	0
group_48026	0	0	0	0	0	0	0	0	0	1	0	0	0	0	0	0
group_48027	0	0	0	0	0	0	0	0	0	1	0	0	0	0	0	0
group_48028	0	0	0	0	0	0	0	0	0	1	0	0	0	0	0	0
group_48029	0	0	0	0	0	0	0	0	0	1	0	0	0	0	0	0
group_48030	0	0	0	0	0	0	0	0	0	1	0	0	0	0	0	0
group_48031	0	0	0	0	0	0	0	0	0	1	0	0	0	0	0	0
group_48032	0	0	0	0	0	0	0	0	0	1	0	0	0	0	0	0
group_48033	0	0	0	0	0	0	0	0	0	1	0	0	0	0	0	0
group_48034	0	0	0	0	0	0	0	0	0	1	0	0	0	0	0	0
group_48035	0	0	0	0	0	0	0	0	0	1	0	0	0	0	0	0
sleB	0	0	0	0	0	0	0	0	0	1	0	0	0	0	0	0
group_48037	0	0	0	0	0	0	0	0	0	1	0	0	0	0	0	0
group_48038	0	0	0	0	0	0	0	0	0	1	0	0	0	0	0	0
group_48039	0	0	0	0	0	0	0	0	0	1	0	0	0	0	0	0
group_48040	0	0	0	0	0	0	0	0	0	1	0	0	0	0	0	0
group_48041	0	0	0	0	0	0	0	0	0	1	0	0	0	0	0	0
group_48042	0	0	0	0	0	0	0	0	0	1	0	0	0	0	0	0
group_48043	0	0	0	0	0	0	0	0	0	1	0	0	0	0	0	0
xpsE	0	0	0	0	0	0	0	0	0	1	0	0	0	0	0	0
epsF_1	0	0	0	0	0	0	0	0	0	1	0	0	0	0	0	0
group_48046	0	0	0	0	0	0	0	0	0	1	0	0	0	0	0	0
group_48047	0	0	0	0	0	0	0	0	0	1	0	0	0	0	0	0
group_48048	0	0	0	0	0	0	0	0	0	1	0	0	0	0	0	0
group_48049	0	0	0	0	0	0	0	0	0	1	0	0	0	0	0	0
group_48050	0	0	0	0	0	0	0	0	0	1	0	0	0	0	0	0
group_48051	0	0	0	0	0	0	0	0	0	1	0	0	0	0	0	0
group_48052	0	0	0	0	0	0	0	0	0	1	0	0	0	0	0	0
group_48053	0	0	0	0	0	0	0	0	0	1	0	0	0	0	0	0
xpsD	0	0	0	0	0	0	0	0	0	1	0	0	0	0	0	0
group_48055	0	0	0	0	0	0	0	0	0	1	0	0	0	0	0	0
fimD_5	0	0	0	0	0	0	0	0	0	1	0	0	0	0	0	0
group_48057	0	0	0	0	0	0	0	0	0	1	0	0	0	0	0	0
group_48058	0	0	0	0	0	0	0	0	0	1	0	0	0	0	0	0
group_48059	0	0	0	0	0	0	0	0	0	1	0	0	0	0	0	0
group_48060	0	0	0	0	0	0	0	0	0	1	0	0	0	0	0	0
group_48061	0	0	0	0	0	0	0	0	0	1	0	0	0	0	0	0
group_48062	0	0	0	0	0	0	0	0	0	1	0	0	0	0	0	0
group_48063	0	0	0	0	0	0	0	0	0	1	0	0	0	0	0	0
group_48064	0	0	0	0	0	0	0	0	0	1	0	0	0	0	0	0
group_48065	0	0	0	0	0	0	0	0	0	1	0	0	0	0	0	0
group_48066	0	0	0	0	0	0	0	0	0	1	0	0	0	0	0	0
group_48067	0	0	0	0	0	0	0	0	0	1	0	0	0	0	0	0
nagL_2	0	0	0	0	0	0	0	0	0	1	0	0	0	0	0	0
group_48069	0	0	0	0	0	0	0	0	0	1	0	0	0	0	0	0
group_48070	0	0	0	0	0	0	0	0	0	1	0	0	0	0	0	0
group_48071	0	0	0	0	0	0	0	0	0	1	0	0	0	0	0	0
group_48072	0	0	0	0	0	0	0	0	0	1	0	0	0	0	0	0
C1-hpah	0	0	0	0	0	0	0	0	0	1	0	0	0	0	0	0
group_48074	0	0	0	0	0	0	0	0	0	1	0	0	0	0	0	0
steT_1	0	0	0	0	0	0	0	0	0	1	0	0	0	0	0	0
group_48076	0	0	0	0	0	0	0	0	0	1	0	0	0	0	0	0
group_48077	0	0	0	0	0	0	0	0	0	1	0	0	0	0	0	0
group_48078	0	0	0	0	0	0	0	0	0	1	0	0	0	0	0	0
group_48079	0	0	0	0	0	0	0	0	0	1	0	0	0	0	0	0
group_48080	0	0	0	0	0	0	0	0	0	1	0	0	0	0	0	0
group_48081	0	0	0	0	0	0	0	0	0	1	0	0	0	0	0	0
farR	0	0	0	0	0	0	0	0	0	1	0	0	0	0	0	0
group_48083	0	0	0	0	0	0	0	0	0	1	0	0	0	0	0	0
group_48084	0	0	0	0	0	0	0	0	0	1	0	0	0	0	0	0
group_48085	0	0	0	0	0	0	0	0	0	1	0	0	0	0	0	0
group_48086	0	0	0	0	0	0	0	0	0	1	0	0	0	0	0	0
group_48087	0	0	0	0	0	0	0	0	0	1	0	0	0	0	0	0
group_48088	0	0	0	0	0	0	0	0	0	1	0	0	0	0	0	0
group_48089	0	0	0	0	0	0	0	0	0	1	0	0	0	0	0	0
group_48090	0	0	0	0	0	0	0	0	0	1	0	0	0	0	0	0
group_48091	0	0	0	0	0	0	0	0	0	1	0	0	0	0	0	0
tycC_1	0	0	0	0	0	0	0	0	0	1	0	0	0	0	0	0
group_48093	0	0	0	0	0	0	0	0	0	1	0	0	0	0	0	0
group_48094	0	0	0	0	0	0	0	0	0	1	0	0	0	0	0	0
arnT_3	0	0	0	0	0	0	0	0	0	1	0	0	0	0	0	0
group_48096	0	0	0	0	0	0	0	0	0	1	0	0	0	0	0	0
ais_2	0	0	0	0	0	0	0	0	0	1	0	0	0	0	0	0
group_48098	0	0	0	0	0	0	0	0	0	1	0	0	0	0	0	0
group_48099	0	0	0	0	0	0	0	0	0	1	0	0	0	0	0	0
group_48100	0	0	0	0	0	0	0	0	0	1	0	0	0	0	0	0
group_48101	0	0	0	0	0	0	0	0	0	1	0	0	0	0	0	0
group_48102	0	0	0	0	0	0	0	0	0	1	0	0	0	0	0	0
group_48103	0	0	0	0	0	0	0	0	0	1	0	0	0	0	0	0
group_48104	0	0	0	0	0	0	0	0	0	1	0	0	0	0	0	0
group_48105	0	0	0	0	0	0	0	0	0	1	0	0	0	0	0	0
group_48106	0	0	0	0	0	0	0	0	0	1	0	0	0	0	0	0
group_48107	0	0	0	0	0	0	0	0	0	1	0	0	0	0	0	0
eltD_1	0	0	0	0	0	0	0	0	0	1	0	0	0	0	0	0
group_48109	0	0	0	0	0	0	0	0	0	1	0	0	0	0	0	0
group_48110	0	0	0	0	0	0	0	0	0	1	0	0	0	0	0	0
group_48111	0	0	0	0	0	0	0	0	0	1	0	0	0	0	0	0
hdfR_4	0	0	0	0	0	0	0	0	0	1	0	0	0	0	0	0
group_48113	0	0	0	0	0	0	0	0	0	1	0	0	0	0	0	0
group_48114	0	0	0	0	0	0	0	0	0	1	0	0	0	0	0	0
group_48115	0	0	0	0	0	0	0	0	0	1	0	0	0	0	0	0
group_48116	0	0	0	0	0	0	0	0	0	1	0	0	0	0	0	0
group_48117	0	0	0	0	0	0	0	0	0	1	0	0	0	0	0	0
group_48118	0	0	0	0	0	0	0	0	0	1	0	0	0	0	0	0
group_48119	0	0	0	0	0	0	0	0	0	1	0	0	0	0	0	0
group_48120	0	0	0	0	0	0	0	0	0	1	0	0	0	0	0	0
group_48121	0	0	0	0	0	0	0	0	0	1	0	0	0	0	0	0
group_48122	0	0	0	0	0	0	0	0	0	1	0	0	0	0	0	0
group_48123	0	0	0	0	0	0	0	0	0	1	0	0	0	0	0	0
group_48124	0	0	0	0	0	0	0	0	0	1	0	0	0	0	0	0
group_48125	0	0	0	0	0	0	0	0	0	1	0	0	0	0	0	0
group_48126	0	0	0	0	0	0	0	0	0	1	0	0	0	0	0	0
group_48127	0	0	0	0	0	0	0	0	0	1	0	0	0	0	0	0
group_48128	0	0	0	0	0	0	0	0	0	1	0	0	0	0	0	0
group_48129	0	0	0	0	0	0	0	0	0	1	0	0	0	0	0	0
ribH2	0	0	0	0	0	0	0	0	0	1	0	0	0	0	0	0
group_48131	0	0	0	0	0	0	0	0	0	1	0	0	0	0	0	0
group_48132	0	0	0	0	0	0	0	0	0	1	0	0	0	0	0	0
group_48133	0	0	0	0	0	0	0	0	0	1	0	0	0	0	0	0
group_48134	0	0	0	0	0	0	0	0	0	1	0	0	0	0	0	0
group_48135	0	0	0	0	0	0	0	0	0	1	0	0	0	0	0	0
group_48136	0	0	0	0	0	0	0	0	0	1	0	0	0	0	0	0
group_48137	0	0	0	0	0	0	0	0	0	1	0	0	0	0	0	0
group_48138	0	0	0	0	0	0	0	0	0	1	0	0	0	0	0	0
group_48139	0	0	0	0	0	0	0	0	0	1	0	0	0	0	0	0
group_48140	0	0	0	0	0	0	0	0	0	1	0	0	0	0	0	0
group_48141	0	0	0	0	0	0	0	0	0	1	0	0	0	0	0	0
group_48142	0	0	0	0	0	0	0	0	0	1	0	0	0	0	0	0
group_48143	0	0	0	0	0	0	0	0	0	1	0	0	0	0	0	0
group_48144	0	0	0	0	0	0	0	0	0	1	0	0	0	0	0	0
group_48145	0	0	0	0	0	0	0	0	0	1	0	0	0	0	0	0
group_48146	0	0	0	0	0	0	0	0	0	1	0	0	0	0	0	0
group_48147	0	0	0	0	0	0	0	0	0	1	0	0	0	0	0	0
group_48148	0	0	0	0	0	0	0	0	0	1	0	0	0	0	0	0
mdrP_1	0	0	0	0	0	0	0	0	0	1	0	0	0	0	0	0
group_48150	0	0	0	0	0	0	0	0	0	1	0	0	0	0	0	0
group_48151	0	0	0	0	0	0	0	0	0	1	0	0	0	0	0	0
QRSL1_1	0	0	0	0	0	0	0	0	0	1	0	0	0	0	0	0
group_48153	0	0	0	0	0	0	0	0	0	1	0	0	0	0	0	0
group_48154	0	0	0	0	0	0	0	0	0	1	0	0	0	0	0	0
group_48155	0	0	0	0	0	0	0	0	0	1	0	0	0	0	0	0
group_48156	0	0	0	0	0	0	0	0	0	1	0	0	0	0	0	0
group_48157	0	0	0	0	0	0	0	0	0	1	0	0	0	0	0	0
group_48158	0	0	0	0	0	0	0	0	0	1	0	0	0	0	0	0
group_48159	0	0	0	0	0	0	0	0	0	1	0	0	0	0	0	0
group_48160	0	0	0	0	0	0	0	0	0	1	0	0	0	0	0	0
group_48161	0	0	0	0	0	0	0	0	0	1	0	0	0	0	0	0
group_48162	0	0	0	0	0	0	0	0	0	1	0	0	0	0	0	0
group_48163	0	0	0	0	0	0	0	0	0	1	0	0	0	0	0	0
group_48164	0	0	0	0	0	0	0	0	0	1	0	0	0	0	0	0
group_48165	0	0	0	0	0	0	0	0	0	1	0	0	0	0	0	0
group_48166	0	0	0	0	0	0	0	0	0	1	0	0	0	0	0	0
group_48167	0	0	0	0	0	0	0	0	0	1	0	0	0	0	0	0
group_48168	0	0	0	0	0	0	0	0	0	1	0	0	0	0	0	0
group_48169	0	0	0	0	0	0	0	0	0	1	0	0	0	0	0	0
group_48170	0	0	0	0	0	0	0	0	0	1	0	0	0	0	0	0
group_48171	0	0	0	0	0	0	0	0	0	1	0	0	0	0	0	0
group_48172	0	0	0	0	0	0	0	0	0	1	0	0	0	0	0	0
group_48173	0	0	0	0	0	0	0	0	0	1	0	0	0	0	0	0
group_48174	0	0	0	0	0	0	0	0	0	1	0	0	0	0	0	0
group_48175	0	0	0	0	0	0	0	0	0	1	0	0	0	0	0	0
group_48176	0	0	0	0	0	0	0	0	0	1	0	0	0	0	0	0
idnT	0	0	0	0	0	0	0	0	0	1	0	0	0	0	0	0
group_48178	0	0	0	0	0	0	0	0	0	1	0	0	0	0	0	0
group_48179	0	0	0	0	0	0	0	0	0	1	0	0	0	0	0	0
group_48180	0	0	0	0	0	0	0	0	0	1	0	0	0	0	0	0
group_48181	0	0	0	0	0	0	0	0	0	1	0	0	0	0	0	0
group_48182	0	0	0	0	0	0	0	0	0	1	0	0	0	0	0	0
group_48183	0	0	0	0	0	0	0	0	0	1	0	0	0	0	0	0
group_48184	0	0	0	0	0	0	0	0	0	1	0	0	0	0	0	0
group_48185	0	0	0	0	0	0	0	0	0	1	0	0	0	0	0	0
group_48186	0	0	0	0	0	0	0	0	0	1	0	0	0	0	0	0
group_48187	0	0	0	0	0	0	0	0	0	1	0	0	0	0	0	0
group_48188	0	0	0	0	0	0	0	0	0	1	0	0	0	0	0	0
group_48189	0	0	0	0	0	0	0	0	0	1	0	0	0	0	0	0
csbD	0	0	0	0	0	0	0	0	0	1	0	0	0	0	0	0
group_48191	0	0	0	0	0	0	0	0	0	1	0	0	0	0	0	0
group_48192	0	0	0	0	0	0	0	0	0	1	0	0	0	0	0	0
group_48193	0	0	0	0	0	0	0	0	0	1	0	0	0	0	0	0
group_48194	0	0	0	0	0	0	0	0	0	1	0	0	0	0	0	0
group_48195	0	0	0	0	0	0	0	0	0	1	0	0	0	0	0	0
group_48196	0	0	0	0	0	0	0	0	0	1	0	0	0	0	0	0
group_48197	0	0	0	0	0	0	0	0	0	1	0	0	0	0	0	0
group_48198	0	0	0	0	0	0	0	0	0	1	0	0	0	0	0	0
group_48199	0	0	0	0	0	0	0	0	0	1	0	0	0	0	0	0
group_48200	0	0	0	0	0	0	0	0	0	1	0	0	0	0	0	0
group_48201	0	0	0	0	0	0	0	0	0	1	0	0	0	0	0	0
group_48202	0	0	0	0	0	0	0	0	0	1	0	0	0	0	0	0
group_48203	0	0	0	0	0	0	0	0	0	1	0	0	0	0	0	0
group_48204	0	0	0	0	0	0	0	0	0	1	0	0	0	0	0	0
group_48205	0	0	0	0	0	0	0	0	0	1	0	0	0	0	0	0
group_48206	0	0	0	0	0	0	0	0	0	1	0	0	0	0	0	0
group_48207	0	0	0	0	0	0	0	0	0	1	0	0	0	0	0	0
group_48208	0	0	0	0	0	0	0	0	0	1	0	0	0	0	0	0
group_48209	0	0	0	0	0	0	0	0	0	1	0	0	0	0	0	0
group_48210	0	0	0	0	0	0	0	0	0	1	0	0	0	0	0	0
group_48211	0	0	0	0	0	0	0	0	0	1	0	0	0	0	0	0
group_48212	0	0	0	0	0	0	0	0	0	1	0	0	0	0	0	0
group_48213	0	0	0	0	0	0	0	0	0	1	0	0	0	0	0	0
group_48214	0	0	0	0	0	0	0	0	0	1	0	0	0	0	0	0
group_48215	0	0	0	0	0	0	0	0	0	1	0	0	0	0	0	0
group_48216	0	0	0	0	0	0	0	0	0	1	0	0	0	0	0	0
group_48217	0	0	0	0	0	0	0	0	0	1	0	0	0	0	0	0
group_48218	0	0	0	0	0	0	0	0	0	1	0	0	0	0	0	0
group_48219	0	0	0	0	0	0	0	0	0	1	0	0	0	0	0	0
group_48220	0	0	0	0	0	0	0	0	0	1	0	0	0	0	0	0
group_48221	0	0	0	0	0	0	0	0	0	1	0	0	0	0	0	0
group_48222	0	0	0	0	0	0	0	0	0	1	0	0	0	0	0	0
group_48223	0	0	0	0	0	0	0	0	0	1	0	0	0	0	0	0
group_48224	0	0	0	0	0	0	0	0	0	1	0	0	0	0	0	0
group_48225	0	0	0	0	0	0	0	0	0	1	0	0	0	0	0	0
yciI	0	0	0	0	0	0	0	0	0	1	0	0	0	0	0	0
group_48227	0	0	0	0	0	0	0	0	0	1	0	0	0	0	0	0
group_48228	0	0	0	0	0	0	0	0	0	1	0	0	0	0	0	0
group_48229	0	0	0	0	0	0	0	0	0	1	0	0	0	0	0	0
group_48230	0	0	0	0	0	0	0	0	0	1	0	0	0	0	0	0
group_48231	0	0	0	0	0	0	0	0	0	1	0	0	0	0	0	0
group_48232	0	0	0	0	0	0	0	0	0	1	0	0	0	0	0	0
group_48233	0	0	0	0	0	0	0	0	0	1	0	0	0	0	0	0
group_48234	0	0	0	0	0	0	0	0	0	1	0	0	0	0	0	0
group_48235	0	0	0	0	0	0	0	0	0	1	0	0	0	0	0	0
group_48236	0	0	0	0	0	0	0	0	0	1	0	0	0	0	0	0
tyrR_2	0	0	0	0	0	0	0	0	0	1	0	0	0	0	0	0
group_48238	0	0	0	0	0	0	0	0	0	1	0	0	0	0	0	0
group_48239	0	0	0	0	0	0	0	0	0	1	0	0	0	0	0	0
group_48240	0	0	0	0	0	0	0	0	0	1	0	0	0	0	0	0
group_48241	0	0	0	0	0	0	0	0	0	1	0	0	0	0	0	0
group_48242	0	0	0	0	0	0	0	0	0	1	0	0	0	0	0	0
group_48243	0	0	0	0	0	0	0	0	0	1	0	0	0	0	0	0
group_48244	0	0	0	0	0	0	0	0	0	1	0	0	0	0	0	0
group_48245	0	0	0	0	0	0	0	0	0	1	0	0	0	0	0	0
group_48246	0	0	0	0	0	0	0	0	0	1	0	0	0	0	0	0
group_48247	0	0	0	0	0	0	0	0	0	1	0	0	0	0	0	0
group_48248	0	0	0	0	0	0	0	0	0	1	0	0	0	0	0	0
group_48249	0	0	0	0	0	0	0	0	0	1	0	0	0	0	0	0
group_48250	0	0	0	0	0	0	0	0	0	1	0	0	0	0	0	0
group_48251	0	0	0	0	0	0	0	0	0	1	0	0	0	0	0	0
group_48252	0	0	0	0	0	0	0	0	0	1	0	0	0	0	0	0
group_48253	0	0	0	0	0	0	0	0	0	1	0	0	0	0	0	0
group_48254	0	0	0	0	0	0	0	0	0	1	0	0	0	0	0	0
group_48255	0	0	0	0	0	0	0	0	0	1	0	0	0	0	0	0
group_48256	0	0	0	0	0	0	0	0	0	1	0	0	0	0	0	0
tolB	0	0	0	0	0	0	0	0	0	1	0	0	0	0	0	0
group_48258	0	0	0	0	0	0	0	0	0	1	0	0	0	0	0	0
group_48259	0	0	0	0	0	0	0	0	0	1	0	0	0	0	0	0
group_48260	0	0	0	0	0	0	0	0	0	1	0	0	0	0	0	0
group_48261	0	0	0	0	0	0	0	0	0	1	0	0	0	0	0	0
group_48262	0	0	0	0	0	0	0	0	0	1	0	0	0	0	0	0
group_48263	0	0	0	0	0	0	0	0	0	1	0	0	0	0	0	0
group_48264	0	0	0	0	0	0	0	0	0	1	0	0	0	0	0	0
group_48265	0	0	0	0	0	0	0	0	0	1	0	0	0	0	0	0
group_48266	0	0	0	0	0	0	0	0	0	1	0	0	0	0	0	0
group_48267	0	0	0	0	0	0	0	0	0	1	0	0	0	0	0	0
oprD_3	0	0	0	0	0	0	0	0	0	1	0	0	0	0	0	0
group_48269	0	0	0	0	0	0	0	0	0	1	0	0	0	0	0	0
group_48270	0	0	0	0	0	0	0	0	0	1	0	0	0	0	0	0
group_48271	0	0	0	0	0	0	0	0	0	1	0	0	0	0	0	0
group_48272	0	0	0	0	0	0	0	0	0	1	0	0	0	0	0	0
group_48273	0	0	0	0	0	0	0	0	0	1	0	0	0	0	0	0
group_48274	0	0	0	0	0	0	0	0	0	1	0	0	0	0	0	0
group_48275	0	0	0	0	0	0	0	0	0	1	0	0	0	0	0	0
group_48276	0	0	0	0	0	0	0	0	0	1	0	0	0	0	0	0
group_48277	0	0	0	0	0	0	0	0	0	1	0	0	0	0	0	0
group_48278	0	0	0	0	0	0	0	0	0	1	0	0	0	0	0	0
group_48279	0	0	0	0	0	0	0	0	0	1	0	0	0	0	0	0
group_48280	0	0	0	0	0	0	0	0	0	1	0	0	0	0	0	0
group_48281	0	0	0	0	0	0	0	0	0	1	0	0	0	0	0	0
group_48282	0	0	0	0	0	0	0	0	0	1	0	0	0	0	0	0
hrcN	0	0	0	0	0	0	0	0	0	1	0	0	0	0	0	0
group_48284	0	0	0	0	0	0	0	0	0	1	0	0	0	0	0	0
group_48285	0	0	0	0	0	0	0	0	0	1	0	0	0	0	0	0
group_48286	0	0	0	0	0	0	0	0	0	1	0	0	0	0	0	0
spaP_1	0	0	0	0	0	0	0	0	0	1	0	0	0	0	0	0
group_48288	0	0	0	0	0	0	0	0	0	1	0	0	0	0	0	0
group_48289	0	0	0	0	0	0	0	0	0	1	0	0	0	0	0	0
group_48290	0	0	0	0	0	0	0	0	0	1	0	0	0	0	0	0
group_48291	0	0	0	0	0	0	0	0	0	1	0	0	0	0	0	0
group_48292	0	0	0	0	0	0	0	0	0	1	0	0	0	0	0	0
group_48293	0	0	0	0	0	0	0	0	0	1	0	0	0	0	0	0
group_48294	0	0	0	0	0	0	0	0	0	1	0	0	0	0	0	0
group_48295	0	0	0	0	0	0	0	0	0	1	0	0	0	0	0	0
group_48296	0	0	0	0	0	0	0	0	0	1	0	0	0	0	0	0
group_48297	0	0	0	0	0	0	0	0	0	1	0	0	0	0	0	0
group_48298	0	0	0	0	0	0	0	0	0	1	0	0	0	0	0	0
group_48299	0	0	0	0	0	0	0	0	0	1	0	0	0	0	0	0
group_48300	0	0	0	0	0	0	0	0	0	1	0	0	0	0	0	0
group_48301	0	0	0	0	0	0	0	0	0	1	0	0	0	0	0	0
group_48302	0	0	0	0	0	0	0	0	0	1	0	0	0	0	0	0
group_48303	0	0	0	0	0	0	0	0	0	1	0	0	0	0	0	0
group_48304	0	0	0	0	0	0	0	0	0	1	0	0	0	0	0	0
group_48305	0	0	0	0	0	0	0	0	0	1	0	0	0	0	0	0
group_48306	0	0	0	0	0	0	0	0	0	1	0	0	0	0	0	0
group_48307	0	0	0	0	0	0	0	0	0	1	0	0	0	0	0	0
group_48308	0	0	0	0	0	0	0	0	0	1	0	0	0	0	0	0
pagL	0	0	0	0	0	0	0	0	0	1	0	0	0	0	0	0
group_48310	0	0	0	0	0	0	0	0	0	1	0	0	0	0	0	0
group_48311	0	0	0	0	0	0	0	0	0	1	0	0	0	0	0	0
group_48312	0	0	0	0	0	0	0	0	0	1	0	0	0	0	0	0
group_48313	0	0	0	0	0	0	0	0	0	1	0	0	0	0	0	0
group_48314	0	0	0	0	0	0	0	0	0	1	0	0	0	0	0	0
group_48315	0	0	0	0	0	0	0	0	0	1	0	0	0	0	0	0
group_48316	0	0	0	0	0	0	0	0	0	1	0	0	0	0	0	0
group_48317	0	0	0	0	0	0	0	0	0	1	0	0	0	0	0	0
group_48318	0	0	0	0	0	0	0	0	0	1	0	0	0	0	0	0
group_48319	0	0	0	0	0	0	0	0	0	1	0	0	0	0	0	0
group_48320	0	0	0	0	0	0	0	0	0	1	0	0	0	0	0	0
group_48321	0	0	0	0	0	0	0	0	0	1	0	0	0	0	0	0
group_48322	0	0	0	0	0	0	0	0	0	1	0	0	0	0	0	0
group_48323	0	0	0	0	0	0	0	0	0	1	0	0	0	0	0	0
group_48324	0	0	0	0	0	0	0	0	0	1	0	0	0	0	0	0
group_48325	0	0	0	0	0	0	0	0	0	1	0	0	0	0	0	0
murJ_1	0	0	0	0	0	0	0	0	0	1	0	0	0	0	0	0
group_48327	0	0	0	0	0	0	0	0	0	1	0	0	0	0	0	0
group_48328	0	0	0	0	0	0	0	0	0	1	0	0	0	0	0	0
group_48329	0	0	0	0	0	0	0	0	0	1	0	0	0	0	0	0
group_48330	0	0	0	0	0	0	0	0	0	1	0	0	0	0	0	0
group_48331	0	0	0	0	0	0	0	0	0	1	0	0	0	0	0	0
group_48332	0	0	0	0	0	0	0	0	0	1	0	0	0	0	0	0
group_48333	0	0	0	0	0	0	0	0	0	1	0	0	0	0	0	0
group_48334	0	0	0	0	0	0	0	0	0	1	0	0	0	0	0	0
group_48335	0	0	0	0	0	0	0	0	0	1	0	0	0	0	0	0
group_48336	0	0	0	0	0	0	0	0	0	1	0	0	0	0	0	0
group_48337	0	0	0	0	0	0	0	0	0	1	0	0	0	0	0	0
group_48338	0	0	0	0	0	0	0	0	0	1	0	0	0	0	0	0
group_48339	0	0	0	0	0	0	0	0	0	1	0	0	0	0	0	0
group_48340	0	0	0	0	0	0	0	0	0	1	0	0	0	0	0	0
group_48341	0	0	0	0	0	0	0	0	0	1	0	0	0	0	0	0
group_48342	0	0	0	0	0	0	0	0	0	1	0	0	0	0	0	0
group_48343	0	0	0	0	0	0	0	0	0	1	0	0	0	0	0	0
group_48344	0	0	0	0	0	0	0	0	0	1	0	0	0	0	0	0
group_48345	0	0	0	0	0	0	0	0	0	1	0	0	0	0	0	0
group_48346	0	0	0	0	0	0	0	0	0	1	0	0	0	0	0	0
group_48347	0	0	0	0	0	0	0	0	0	1	0	0	0	0	0	0
group_48348	0	0	0	0	0	0	0	0	0	1	0	0	0	0	0	0
group_48349	0	0	0	0	0	0	0	0	0	1	0	0	0	0	0	0
group_48350	0	0	0	0	0	0	0	0	0	1	0	0	0	0	0	0
group_48351	0	0	0	0	0	0	0	0	0	1	0	0	0	0	0	0
group_48352	0	0	0	0	0	0	0	0	0	1	0	0	0	0	0	0
group_48353	0	0	0	0	0	0	0	0	0	1	0	0	0	0	0	0
group_48354	0	0	0	0	0	0	0	0	0	1	0	0	0	0	0	0
group_48355	0	0	0	0	0	0	0	0	0	1	0	0	0	0	0	0
group_48356	0	0	0	0	0	0	0	0	0	1	0	0	0	0	0	0
group_48357	0	0	0	0	0	0	0	0	0	1	0	0	0	0	0	0
group_48358	0	0	0	0	0	0	0	0	0	1	0	0	0	0	0	0
group_48359	0	0	0	0	0	0	0	0	0	1	0	0	0	0	0	0
phoD_1	0	0	0	0	0	0	0	0	0	1	0	0	0	0	0	0
group_48361	0	0	0	0	0	0	0	0	0	1	0	0	0	0	0	0
group_48362	0	0	0	0	0	0	0	0	0	1	0	0	0	0	0	0
group_48363	0	0	0	0	0	0	0	0	0	1	0	0	0	0	0	0
group_48364	0	0	0	0	0	0	0	0	0	1	0	0	0	0	0	0
group_48365	0	0	0	0	0	0	0	0	0	1	0	0	0	0	0	0
group_48366	0	0	0	0	0	0	0	0	0	1	0	0	0	0	0	0
group_48367	0	0	0	0	0	0	0	0	0	1	0	0	0	0	0	0
group_48368	0	0	0	0	0	0	0	0	0	1	0	0	0	0	0	0
group_48369	0	0	0	0	0	0	0	0	0	1	0	0	0	0	0	0
group_48370	0	0	0	0	0	0	0	0	0	1	0	0	0	0	0	0
group_48371	0	0	0	0	0	0	0	0	0	1	0	0	0	0	0	0
group_48372	0	0	0	0	0	0	0	0	0	1	0	0	0	0	0	0
group_48373	0	0	0	0	0	0	0	0	0	1	0	0	0	0	0	0
group_48374	0	0	0	0	0	0	0	0	0	1	0	0	0	0	0	0
group_48375	0	0	0	0	0	0	0	0	0	1	0	0	0	0	0	0
group_48376	0	0	0	0	0	0	0	0	0	1	0	0	0	0	0	0
group_48377	0	0	0	0	0	0	0	0	0	1	0	0	0	0	0	0
group_48378	0	0	0	0	0	0	0	0	0	1	0	0	0	0	0	0
group_48379	0	0	0	0	0	0	0	0	0	1	0	0	0	0	0	0
group_48380	0	0	0	0	0	0	0	0	0	1	0	0	0	0	0	0
group_48381	0	0	0	0	0	0	0	0	0	1	0	0	0	0	0	0
group_48382	0	0	0	0	0	0	0	0	0	1	0	0	0	0	0	0
group_48383	0	0	0	0	0	0	0	0	0	1	0	0	0	0	0	0
group_48384	0	0	0	0	0	0	0	0	0	1	0	0	0	0	0	0
group_48385	0	0	0	0	0	0	0	0	0	1	0	0	0	0	0	0
group_48386	0	0	0	0	0	0	0	0	0	1	0	0	0	0	0	0
group_48387	0	0	0	0	0	0	0	0	0	1	0	0	0	0	0	0
group_48388	0	0	0	0	0	0	0	0	0	1	0	0	0	0	0	0
group_48389	0	0	0	0	0	0	0	0	0	1	0	0	0	0	0	0
group_48390	0	0	0	0	0	0	0	0	0	1	0	0	0	0	0	0
group_48391	0	0	0	0	0	0	0	0	0	1	0	0	0	0	0	0
group_48392	0	0	0	0	0	0	0	0	0	1	0	0	0	0	0	0
group_48393	0	0	0	0	0	0	0	0	0	1	0	0	0	0	0	0
group_48394	0	0	0	0	0	0	0	0	0	1	0	0	0	0	0	0
group_48395	0	0	0	0	0	0	0	0	0	1	0	0	0	0	0	0
group_48396	0	0	0	0	0	0	0	0	0	1	0	0	0	0	0	0
group_48397	0	0	0	0	0	0	0	0	0	1	0	0	0	0	0	0
group_48398	0	0	0	0	0	0	0	0	0	1	0	0	0	0	0	0
group_48399	0	0	0	0	0	0	0	0	0	1	0	0	0	0	0	0
[truncated: 2,593 more rows]

## Sheet: unique_genes_BspBV84
	Bacillus_albus__gff.gff	Bacillus_amyloliquefaciens__gff.gff	Bacillus_anthracis__gff.gff	Bacillus_cereus_ATCC_4342__gff.gff	Bacillus_licheniformis__gff.gff	Bacillus_sp_BV84__gff.gff	Bacillus_subtilis__gff.gff	Bacillus_thuringensis__gff.gff
group_109	0	0	0	0	0	1	0	0
group_1496	0	0	0	0	0	1	0	0
group_1498	0	0	0	0	0	1	0	0
group_1499	0	0	0	0	0	1	0	0
yneB_2	0	0	0	0	0	1	0	0
degV_2	0	0	0	0	0	1	0	0
group_1525	0	0	0	0	0	1	0	0
group_1534	0	0	0	0	0	1	0	0
group_1545	0	0	0	0	0	1	0	0
hxlB_2	0	0	0	0	0	1	0	0
ytrC_4	0	0	0	0	0	1	0	0
group_1577	0	0	0	0	0	1	0	0
group_1579	0	0	0	0	0	1	0	0
group_1581	0	0	0	0	0	1	0	0
group_1584	0	0	0	0	0	1	0	0
group_1588	0	0	0	0	0	1	0	0
group_1739	0	0	0	0	0	1	0	0
uxaA_2	0	0	0	0	0	1	0	0
group_18066	0	0	0	0	0	1	0	0
group_18067	0	0	0	0	0	1	0	0
group_18068	0	0	0	0	0	1	0	0
group_18069	0	0	0	0	0	1	0	0
group_18071	0	0	0	0	0	1	0	0
group_18072	0	0	0	0	0	1	0	0
group_18074	0	0	0	0	0	1	0	0
group_18077	0	0	0	0	0	1	0	0
group_18078	0	0	0	0	0	1	0	0
group_18079	0	0	0	0	0	1	0	0
group_18080	0	0	0	0	0	1	0	0
group_18081	0	0	0	0	0	1	0	0
group_18082	0	0	0	0	0	1	0	0
group_18083	0	0	0	0	0	1	0	0
group_18084	0	0	0	0	0	1	0	0
group_18085	0	0	0	0	0	1	0	0
group_18086	0	0	0	0	0	1	0	0
group_18087	0	0	0	0	0	1	0	0
group_18088	0	0	0	0	0	1	0	0
group_18090	0	0	0	0	0	1	0	0
group_18091	0	0	0	0	0	1	0	0
group_18093	0	0	0	0	0	1	0	0
group_18094	0	0	0	0	0	1	0	0
comX	0	0	0	0	0	1	0	0
comP_1	0	0	0	0	0	1	0	0
group_18097	0	0	0	0	0	1	0	0
group_18098	0	0	0	0	0	1	0	0
ykvP_1	0	0	0	0	0	1	0	0
group_18100	0	0	0	0	0	1	0	0
group_18101	0	0	0	0	0	1	0	0
group_18102	0	0	0	0	0	1	0	0
nrgB_2	0	0	0	0	0	1	0	0
group_18106	0	0	0	0	0	1	0	0
swrD	0	0	0	0	0	1	0	0
group_18109	0	0	0	0	0	1	0	0
group_18111	0	0	0	0	0	1	0	0
group_18112	0	0	0	0	0	1	0	0
group_18113	0	0	0	0	0	1	0	0
group_18114	0	0	0	0	0	1	0	0
group_18115	0	0	0	0	0	1	0	0
group_18116	0	0	0	0	0	1	0	0
group_18117	0	0	0	0	0	1	0	0
group_18118	0	0	0	0	0	1	0	0
group_18119	0	0	0	0	0	1	0	0
group_18120	0	0	0	0	0	1	0	0
group_18122	0	0	0	0	0	1	0	0
group_18123	0	0	0	0	0	1	0	0
group_18128	0	0	0	0	0	1	0	0
group_18130	0	0	0	0	0	1	0	0
group_18133	0	0	0	0	0	1	0	0
group_18134	0	0	0	0	0	1	0	0
group_18135	0	0	0	0	0	1	0	0
group_18136	0	0	0	0	0	1	0	0
spoVID	0	0	0	0	0	1	0	0
group_18138	0	0	0	0	0	1	0	0
group_18139	0	0	0	0	0	1	0	0
group_18140	0	0	0	0	0	1	0	0
group_18141	0	0	0	0	0	1	0	0
group_18142	0	0	0	0	0	1	0	0
group_18143	0	0	0	0	0	1	0	0
group_18144	0	0	0	0	0	1	0	0
group_18146	0	0	0	0	0	1	0	0
ble	0	0	0	0	0	1	0	0
group_18148	0	0	0	0	0	1	0	0
group_18149	0	0	0	0	0	1	0	0
group_18150	0	0	0	0	0	1	0	0
group_18151	0	0	0	0	0	1	0	0
group_18152	0	0	0	0	0	1	0	0
group_18154	0	0	0	0	0	1	0	0
cotZ	0	0	0	0	0	1	0	0
group_18156	0	0	0	0	0	1	0	0
group_18157	0	0	0	0	0	1	0	0
group_18158	0	0	0	0	0	1	0	0
group_18159	0	0	0	0	0	1	0	0
group_18160	0	0	0	0	0	1	0	0
group_18161	0	0	0	0	0	1	0	0
group_18162	0	0	0	0	0	1	0	0
group_18163	0	0	0	0	0	1	0	0
group_18164	0	0	0	0	0	1	0	0
group_18165	0	0	0	0	0	1	0	0
group_18166	0	0	0	0	0	1	0	0
group_18168	0	0	0	0	0	1	0	0
norG	0	0	0	0	0	1	0	0
group_18170	0	0	0	0	0	1	0	0
group_18171	0	0	0	0	0	1	0	0
group_18172	0	0	0	0	0	1	0	0
group_18173	0	0	0	0	0	1	0	0
group_18174	0	0	0	0	0	1	0	0
group_18175	0	0	0	0	0	1	0	0
group_18176	0	0	0	0	0	1	0	0
group_18177	0	0	0	0	0	1	0	0
group_18178	0	0	0	0	0	1	0	0
group_18179	0	0	0	0	0	1	0	0
mrr	0	0	0	0	0	1	0	0
group_18181	0	0	0	0	0	1	0	0
group_18182	0	0	0	0	0	1	0	0
group_18183	0	0	0	0	0	1	0	0
group_18184	0	0	0	0	0	1	0	0
mrsD	0	0	0	0	0	1	0	0
ompR_1	0	0	0	0	0	1	0	0
mrsA	0	0	0	0	0	1	0	0
group_18188	0	0	0	0	0	1	0	0
group_18189	0	0	0	0	0	1	0	0
group_18190	0	0	0	0	0	1	0	0
group_18191	0	0	0	0	0	1	0	0
group_18192	0	0	0	0	0	1	0	0
group_18193	0	0	0	0	0	1	0	0
group_18194	0	0	0	0	0	1	0	0
group_18195	0	0	0	0	0	1	0	0
wapI_2	0	0	0	0	0	1	0	0
wapI_3	0	0	0	0	0	1	0	0
group_18198	0	0	0	0	0	1	0	0
group_18199	0	0	0	0	0	1	0	0
group_18200	0	0	0	0	0	1	0	0
xerC_2	0	0	0	0	0	1	0	0
group_18202	0	0	0	0	0	1	0	0
immR	0	0	0	0	0	1	0	0
xis	0	0	0	0	0	1	0	0
group_18205	0	0	0	0	0	1	0	0
group_18206	0	0	0	0	0	1	0	0
group_18207	0	0	0	0	0	1	0	0
group_18208	0	0	0	0	0	1	0	0
group_18209	0	0	0	0	0	1	0	0
group_18210	0	0	0	0	0	1	0	0
group_18211	0	0	0	0	0	1	0	0
group_18212	0	0	0	0	0	1	0	0
group_18213	0	0	0	0	0	1	0	0
group_18214	0	0	0	0	0	1	0	0
group_18215	0	0	0	0	0	1	0	0
group_18216	0	0	0	0	0	1	0	0
group_18217	0	0	0	0	0	1	0	0
group_18218	0	0	0	0	0	1	0	0
group_18219	0	0	0	0	0	1	0	0
group_18220	0	0	0	0	0	1	0	0
group_18221	0	0	0	0	0	1	0	0
group_18222	0	0	0	0	0	1	0	0
rapI_2	0	0	0	0	0	1	0	0
group_18224	0	0	0	0	0	1	0	0
group_18225	0	0	0	0	0	1	0	0
group_18226	0	0	0	0	0	1	0	0
group_18227	0	0	0	0	0	1	0	0
gdnC_1	0	0	0	0	0	1	0	0
group_18229	0	0	0	0	0	1	0	0
speB_2	0	0	0	0	0	1	0	0
group_18231	0	0	0	0	0	1	0	0
group_18232	0	0	0	0	0	1	0	0
group_18233	0	0	0	0	0	1	0	0
group_18234	0	0	0	0	0	1	0	0
group_18235	0	0	0	0	0	1	0	0
group_18236	0	0	0	0	0	1	0	0
group_18237	0	0	0	0	0	1	0	0
group_18238	0	0	0	0	0	1	0	0
yobK_1	0	0	0	0	0	1	0	0
yobL_1	0	0	0	0	0	1	0	0
group_18241	0	0	0	0	0	1	0	0
group_18242	0	0	0	0	0	1	0	0
group_18243	0	0	0	0	0	1	0	0
group_18244	0	0	0	0	0	1	0	0
ybjJ	0	0	0	0	0	1	0	0
group_18246	0	0	0	0	0	1	0	0
group_18247	0	0	0	0	0	1	0	0
jefA	0	0	0	0	0	1	0	0
iscR	0	0	0	0	0	1	0	0
group_18250	0	0	0	0	0	1	0	0
yobK_2	0	0	0	0	0	1	0	0
group_18252	0	0	0	0	0	1	0	0
group_18254	0	0	0	0	0	1	0	0
group_18255	0	0	0	0	0	1	0	0
group_18256	0	0	0	0	0	1	0	0
group_18257	0	0	0	0	0	1	0	0
group_18258	0	0	0	0	0	1	0	0
group_18260	0	0	0	0	0	1	0	0
group_18261	0	0	0	0	0	1	0	0
group_18262	0	0	0	0	0	1	0	0
group_18263	0	0	0	0	0	1	0	0
group_18264	0	0	0	0	0	1	0	0
group_18265	0	0	0	0	0	1	0	0
group_18266	0	0	0	0	0	1	0	0
group_18267	0	0	0	0	0	1	0	0
group_18268	0	0	0	0	0	1	0	0
group_18269	0	0	0	0	0	1	0	0
group_18270	0	0	0	0	0	1	0	0
group_18271	0	0	0	0	0	1	0	0
group_18272	0	0	0	0	0	1	0	0
group_18273	0	0	0	0	0	1	0	0
group_18274	0	0	0	0	0	1	0	0
group_18275	0	0	0	0	0	1	0	0
group_18276	0	0	0	0	0	1	0	0
group_18277	0	0	0	0	0	1	0	0
group_18278	0	0	0	0	0	1	0	0
group_18279	0	0	0	0	0	1	0	0
group_18280	0	0	0	0	0	1	0	0
group_18281	0	0	0	0	0	1	0	0
group_18282	0	0	0	0	0	1	0	0
group_18283	0	0	0	0	0	1	0	0
group_18284	0	0	0	0	0	1	0	0
group_18285	0	0	0	0	0	1	0	0
group_18286	0	0	0	0	0	1	0	0
group_18287	0	0	0	0	0	1	0	0
group_18288	0	0	0	0	0	1	0	0
group_18289	0	0	0	0	0	1	0	0
group_18290	0	0	0	0	0	1	0	0
group_18291	0	0	0	0	0	1	0	0
group_18292	0	0	0	0	0	1	0	0
group_18293	0	0	0	0	0	1	0	0
group_18294	0	0	0	0	0	1	0	0
group_18295	0	0	0	0	0	1	0	0
group_18296	0	0	0	0	0	1	0	0
group_18297	0	0	0	0	0	1	0	0
group_18298	0	0	0	0	0	1	0	0
yobK_3	0	0	0	0	0	1	0	0
yobL_3	0	0	0	0	0	1	0	0
group_18301	0	0	0	0	0	1	0	0
yokF	0	0	0	0	0	1	0	0
group_18303	0	0	0	0	0	1	0	0
group_18304	0	0	0	0	0	1	0	0
group_18305	0	0	0	0	0	1	0	0
group_18306	0	0	0	0	0	1	0	0
group_18307	0	0	0	0	0	1	0	0
group_18308	0	0	0	0	0	1	0	0
group_18309	0	0	0	0	0	1	0	0
group_18310	0	0	0	0	0	1	0	0
group_18311	0	0	0	0	0	1	0	0
group_18312	0	0	0	0	0	1	0	0
group_18313	0	0	0	0	0	1	0	0
group_18314	0	0	0	0	0	1	0	0
group_18315	0	0	0	0	0	1	0	0
group_18316	0	0	0	0	0	1	0	0
group_18317	0	0	0	0	0	1	0	0
group_18318	0	0	0	0	0	1	0	0
group_18319	0	0	0	0	0	1	0	0
group_18320	0	0	0	0	0	1	0	0
group_18321	0	0	0	0	0	1	0	0
group_18322	0	0	0	0	0	1	0	0
group_18323	0	0	0	0	0	1	0	0
group_18325	0	0	0	0	0	1	0	0
group_18326	0	0	0	0	0	1	0	0
group_18327	0	0	0	0	0	1	0	0
group_18331	0	0	0	0	0	1	0	0
group_18332	0	0	0	0	0	1	0	0
group_18333	0	0	0	0	0	1	0	0
group_18334	0	0	0	0	0	1	0	0
yqbG	0	0	0	0	0	1	0	0
group_18337	0	0	0	0	0	1	0	0
group_18338	0	0	0	0	0	1	0	0
group_18339	0	0	0	0	0	1	0	0
group_18340	0	0	0	0	0	1	0	0
group_18341	0	0	0	0	0	1	0	0
group_18342	0	0	0	0	0	1	0	0
group_18343	0	0	0	0	0	1	0	0
group_18344	0	0	0	0	0	1	0	0
group_18345	0	0	0	0	0	1	0	0
group_18346	0	0	0	0	0	1	0	0
group_18347	0	0	0	0	0	1	0	0
group_18348	0	0	0	0	0	1	0	0
group_18349	0	0	0	0	0	1	0	0
group_18350	0	0	0	0	0	1	0	0
group_18351	0	0	0	0	0	1	0	0
group_18352	0	0	0	0	0	1	0	0
group_18353	0	0	0	0	0	1	0	0
group_18354	0	0	0	0	0	1	0	0
mtnK_2	0	0	0	0	0	1	0	0
group_18356	0	0	0	0	0	1	0	0
rlmN_2	0	0	0	0	0	1	0	0
group_18358	0	0	0	0	0	1	0	0
group_18359	0	0	0	0	0	1	0	0
group_18360	0	0	0	0	0	1	0	0
ypwA_2	0	0	0	0	0	1	0	0
higB-2	0	0	0	0	0	1	0	0
higA-2	0	0	0	0	0	1	0	0
group_18364	0	0	0	0	0	1	0	0
rstA	0	0	0	0	0	1	0	0
group_18366	0	0	0	0	0	1	0	0
group_18367	0	0	0	0	0	1	0	0
group_18368	0	0	0	0	0	1	0	0
group_18369	0	0	0	0	0	1	0	0
aroG	0	0	0	0	0	1	0	0
group_18371	0	0	0	0	0	1	0	0
group_18372	0	0	0	0	0	1	0	0
yhjD	0	0	0	0	0	1	0	0
group_18374	0	0	0	0	0	1	0	0
fixK	0	0	0	0	0	1	0	0
cnoX	0	0	0	0	0	1	0	0
group_18377	0	0	0	0	0	1	0	0
group_18378	0	0	0	0	0	1	0	0
group_18379	0	0	0	0	0	1	0	0
gltB_2	0	0	0	0	0	1	0	0
group_18381	0	0	0	0	0	1	0	0
group_18382	0	0	0	0	0	1	0	0
group_18383	0	0	0	0	0	1	0	0
group_18384	0	0	0	0	0	1	0	0
group_18385	0	0	0	0	0	1	0	0
group_18386	0	0	0	0	0	1	0	0
dksA_3	0	0	0	0	0	1	0	0
group_18388	0	0	0	0	0	1	0	0
group_18389	0	0	0	0	0	1	0	0
tamB	0	0	0	0	0	1	0	0
group_18391	0	0	0	0	0	1	0	0
group_18392	0	0	0	0	0	1	0	0
tsr	0	0	0	0	0	1	0	0
group_18394	0	0	0	0	0	1	0	0
group_18395	0	0	0	0	0	1	0	0
group_18396	0	0	0	0	0	1	0	0
group_18397	0	0	0	0	0	1	0	0
group_18398	0	0	0	0	0	1	0	0
group_18399	0	0	0	0	0	1	0	0
accC_2	0	0	0	0	0	1	0	0
group_18401	0	0	0	0	0	1	0	0
rkpK	0	0	0	0	0	1	0	0
group_18403	0	0	0	0	0	1	0	0
group_18404	0	0	0	0	0	1	0	0
group_18405	0	0	0	0	0	1	0	0
group_18406	0	0	0	0	0	1	0	0
amn	0	0	0	0	0	1	0	0
group_18408	0	0	0	0	0	1	0	0
group_18409	0	0	0	0	0	1	0	0
rpoB_2	0	0	0	0	0	1	0	0
group_18411	0	0	0	0	0	1	0	0
group_18412	0	0	0	0	0	1	0	0
group_18413	0	0	0	0	0	1	0	0
group_18414	0	0	0	0	0	1	0	0
group_18415	0	0	0	0	0	1	0	0
group_18416	0	0	0	0	0	1	0	0
group_18417	0	0	0	0	0	1	0	0
trpA_2	0	0	0	0	0	1	0	0
aqpZ2	0	0	0	0	0	1	0	0
mdtC	0	0	0	0	0	1	0	0
malK_1	0	0	0	0	0	1	0	0
group_18422	0	0	0	0	0	1	0	0
group_18423	0	0	0	0	0	1	0	0
rplB_2	0	0	0	0	0	1	0	0
pgpC	0	0	0	0	0	1	0	0
ftsN	0	0	0	0	0	1	0	0
group_18427	0	0	0	0	0	1	0	0
group_18428	0	0	0	0	0	1	0	0
group_18429	0	0	0	0	0	1	0	0
group_18430	0	0	0	0	0	1	0	0
prmA_2	0	0	0	0	0	1	0	0
group_18432	0	0	0	0	0	1	0	0
group_18433	0	0	0	0	0	1	0	0
group_18434	0	0	0	0	0	1	0	0
group_18435	0	0	0	0	0	1	0	0
group_18436	0	0	0	0	0	1	0	0
yciK	0	0	0	0	0	1	0	0
yegS	0	0	0	0	0	1	0	0
rluA_1	0	0	0	0	0	1	0	0
rluA_2	0	0	0	0	0	1	0	0
group_18441	0	0	0	0	0	1	0	0
ugpA_1	0	0	0	0	0	1	0	0
flgG_3	0	0	0	0	0	1	0	0
group_18444	0	0	0	0	0	1	0	0
group_18445	0	0	0	0	0	1	0	0
group_18446	0	0	0	0	0	1	0	0
group_18447	0	0	0	0	0	1	0	0
group_18448	0	0	0	0	0	1	0	0
group_18449	0	0	0	0	0	1	0	0
sthA	0	0	0	0	0	1	0	0
wecG	0	0	0	0	0	1	0	0
group_18452	0	0	0	0	0	1	0	0
cysJ_2	0	0	0	0	0	1	0	0
group_18454	0	0	0	0	0	1	0	0
lptB_1	0	0	0	0	0	1	0	0
group_18456	0	0	0	0	0	1	0	0
pmrD	0	0	0	0	0	1	0	0
rcnR	0	0	0	0	0	1	0	0
group_18459	0	0	0	0	0	1	0	0
group_18460	0	0	0	0	0	1	0	0
group_18461	0	0	0	0	0	1	0	0
group_18462	0	0	0	0	0	1	0	0
group_18463	0	0	0	0	0	1	0	0
group_18464	0	0	0	0	0	1	0	0
group_18465	0	0	0	0	0	1	0	0
group_18466	0	0	0	0	0	1	0	0
lldD_1	0	0	0	0	0	1	0	0
group_18468	0	0	0	0	0	1	0	0
group_18469	0	0	0	0	0	1	0	0
group_18470	0	0	0	0	0	1	0	0
fkpB	0	0	0	0	0	1	0	0
lpxC	0	0	0	0	0	1	0	0
group_18473	0	0	0	0	0	1	0	0
tdk_2	0	0	0	0	0	1	0	0
grpE_2	0	0	0	0	0	1	0	0
group_18476	0	0	0	0	0	1	0	0
pdxA	0	0	0	0	0	1	0	0
group_18478	0	0	0	0	0	1	0	0
group_18479	0	0	0	0	0	1	0	0
focA_2	0	0	0	0	0	1	0	0
group_18481	0	0	0	0	0	1	0	0
lpd_2	0	0	0	0	0	1	0	0
group_18483	0	0	0	0	0	1	0	0
group_18484	0	0	0	0	0	1	0	0
group_18485	0	0	0	0	0	1	0	0
rpsC_2	0	0	0	0	0	1	0	0
ligA_2	0	0	0	0	0	1	0	0
group_18488	0	0	0	0	0	1	0	0
group_18489	0	0	0	0	0	1	0	0
atzF	0	0	0	0	0	1	0	0
cysW_1	0	0	0	0	0	1	0	0
rhaB	0	0	0	0	0	1	0	0
frcC	0	0	0	0	0	1	0	0
group_18494	0	0	0	0	0	1	0	0
group_18495	0	0	0	0	0	1	0	0
sgbE	0	0	0	0	0	1	0	0
group_18497	0	0	0	0	0	1	0	0
group_18498	0	0	0	0	0	1	0	0
group_18499	0	0	0	0	0	1	0	0
trmD_2	0	0	0	0	0	1	0	0
bhsA	0	0	0	0	0	1	0	0
lysA_2	0	0	0	0	0	1	0	0
csqR	0	0	0	0	0	1	0	0
greB	0	0	0	0	0	1	0	0
fryA	0	0	0	0	0	1	0	0
group_18506	0	0	0	0	0	1	0	0
xseA_2	0	0	0	0	0	1	0	0
leuA_2	0	0	0	0	0	1	0	0
group_18509	0	0	0	0	0	1	0	0
group_18510	0	0	0	0	0	1	0	0
ptsI_2	0	0	0	0	0	1	0	0
group_18512	0	0	0	0	0	1	0	0
group_18513	0	0	0	0	0	1	0	0
adhP	0	0	0	0	0	1	0	0
narL	0	0	0	0	0	1	0	0
group_18516	0	0	0	0	0	1	0	0
group_18517	0	0	0	0	0	1	0	0
group_18518	0	0	0	0	0	1	0	0
group_18519	0	0	0	0	0	1	0	0
engB_2	0	0	0	0	0	1	0	0
rhtC	0	0	0	0	0	1	0	0
group_18522	0	0	0	0	0	1	0	0
group_18523	0	0	0	0	0	1	0	0
rbsA_2	0	0	0	0	0	1	0	0
gno	0	0	0	0	0	1	0	0
group_18526	0	0	0	0	0	1	0	0
group_18527	0	0	0	0	0	1	0	0
group_18528	0	0	0	0	0	1	0	0
moaE_2	0	0	0	0	0	1	0	0
group_18530	0	0	0	0	0	1	0	0
group_18531	0	0	0	0	0	1	0	0
group_18532	0	0	0	0	0	1	0	0
group_18533	0	0	0	0	0	1	0	0
group_18534	0	0	0	0	0	1	0	0
ygfZ	0	0	0	0	0	1	0	0
group_18536	0	0	0	0	0	1	0	0
group_18537	0	0	0	0	0	1	0	0
group_18538	0	0	0	0	0	1	0	0
trkA	0	0	0	0	0	1	0	0
group_18540	0	0	0	0	0	1	0	0
kdsC	0	0	0	0	0	1	0	0
fliS_2	0	0	0	0	0	1	0	0
group_18543	0	0	0	0	0	1	0	0
rnpA_2	0	0	0	0	0	1	0	0
dppB_4	0	0	0	0	0	1	0	0
group_18546	0	0	0	0	0	1	0	0
lnt	0	0	0	0	0	1	0	0
group_18548	0	0	0	0	0	1	0	0
gshB	0	0	0	0	0	1	0	0
group_18550	0	0	0	0	0	1	0	0
group_18551	0	0	0	0	0	1	0	0
group_18552	0	0	0	0	0	1	0	0
group_18553	0	0	0	0	0	1	0	0
recR_2	0	0	0	0	0	1	0	0
group_18555	0	0	0	0	0	1	0	0
group_18556	0	0	0	0	0	1	0	0
glpR	0	0	0	0	0	1	0	0
group_18558	0	0	0	0	0	1	0	0
group_18559	0	0	0	0	0	1	0	0
group_18560	0	0	0	0	0	1	0	0
group_18561	0	0	0	0	0	1	0	0
group_18562	0	0	0	0	0	1	0	0
group_18563	0	0	0	0	0	1	0	0
group_18564	0	0	0	0	0	1	0	0
group_18565	0	0	0	0	0	1	0	0
patB_2	0	0	0	0	0	1	0	0
hda	0	0	0	0	0	1	0	0
dusB_2	0	0	0	0	0	1	0	0
group_18569	0	0	0	0	0	1	0	0
yeeA	0	0	0	0	0	1	0	0
group_18571	0	0	0	0	0	1	0	0
tkrA	0	0	0	0	0	1	0	0
group_18573	0	0	0	0	0	1	0	0
group_18574	0	0	0	0	0	1	0	0
group_18575	0	0	0	0	0	1	0	0
group_18576	0	0	0	0	0	1	0	0
group_18577	0	0	0	0	0	1	0	0
sucA	0	0	0	0	0	1	0	0
group_18579	0	0	0	0	0	1	0	0
group_18580	0	0	0	0	0	1	0	0
galU	0	0	0	0	0	1	0	0
group_18582	0	0	0	0	0	1	0	0
mtlR_2	0	0	0	0	0	1	0	0
group_18584	0	0	0	0	0	1	0	0
group_18585	0	0	0	0	0	1	0	0
group_18586	0	0	0	0	0	1	0	0
group_18587	0	0	0	0	0	1	0	0
narI	0	0	0	0	0	1	0	0
clpX_2	0	0	0	0	0	1	0	0
group_18590	0	0	0	0	0	1	0	0
slp	0	0	0	0	0	1	0	0
galK_3	0	0	0	0	0	1	0	0
group_18593	0	0	0	0	0	1	0	0
group_18594	0	0	0	0	0	1	0	0
thiI_2	0	0	0	0	0	1	0	0
group_18596	0	0	0	0	0	1	0	0
group_18597	0	0	0	0	0	1	0	0
lpxA	0	0	0	0	0	1	0	0
rstB	0	0	0	0	0	1	0	0
lytF_2	0	0	0	0	0	1	0	0
dat_2	0	0	0	0	0	1	0	0
group_18602	0	0	0	0	0	1	0	0
group_18603	0	0	0	0	0	1	0	0
mlaC	0	0	0	0	0	1	0	0
group_18605	0	0	0	0	0	1	0	0
hemH_2	0	0	0	0	0	1	0	0
pstA_2	0	0	0	0	0	1	0	0
rutD_4	0	0	0	0	0	1	0	0
group_18609	0	0	0	0	0	1	0	0
group_18610	0	0	0	0	0	1	0	0
dusB_3	0	0	0	0	0	1	0	0
group_18612	0	0	0	0	0	1	0	0
dsbA	0	0	0	0	0	1	0	0
group_18614	0	0	0	0	0	1	0	0
group_18615	0	0	0	0	0	1	0	0
mnmA_2	0	0	0	0	0	1	0	0
group_18617	0	0	0	0	0	1	0	0
nhaB	0	0	0	0	0	1	0	0
group_18619	0	0	0	0	0	1	0	0
group_18620	0	0	0	0	0	1	0	0
group_18621	0	0	0	0	0	1	0	0
group_18622	0	0	0	0	0	1	0	0
group_18623	0	0	0	0	0	1	0	0
group_18624	0	0	0	0	0	1	0	0
eutC	0	0	0	0	0	1	0	0
group_18626	0	0	0	0	0	1	0	0
group_18627	0	0	0	0	0	1	0	0
group_18628	0	0	0	0	0	1	0	0
group_18629	0	0	0	0	0	1	0	0
ynaI	0	0	0	0	0	1	0	0
group_18631	0	0	0	0	0	1	0	0
nuoF	0	0	0	0	0	1	0	0
malK_2	0	0	0	0	0	1	0	0
nhaP	0	0	0	0	0	1	0	0
fruA_2	0	0	0	0	0	1	0	0
group_18636	0	0	0	0	0	1	0	0
group_18637	0	0	0	0	0	1	0	0
group_18638	0	0	0	0	0	1	0	0
group_18639	0	0	0	0	0	1	0	0
nuoB	0	0	0	0	0	1	0	0
group_18641	0	0	0	0	0	1	0	0
group_18642	0	0	0	0	0	1	0	0
group_18643	0	0	0	0	0	1	0	0
group_18644	0	0	0	0	0	1	0	0
plsB	0	0	0	0	0	1	0	0
ddlB	0	0	0	0	0	1	0	0
group_18647	0	0	0	0	0	1	0	0
sad_1	0	0	0	0	0	1	0	0
group_18649	0	0	0	0	0	1	0	0
group_18650	0	0	0	0	0	1	0	0
group_18651	0	0	0	0	0	1	0	0
trpR	0	0	0	0	0	1	0	0
iucD_2	0	0	0	0	0	1	0	0
fliI	0	0	0	0	0	1	0	0
group_18655	0	0	0	0	0	1	0	0
group_18656	0	0	0	0	0	1	0	0
group_18657	0	0	0	0	0	1	0	0
ycjP_1	0	0	0	0	0	1	0	0
group_18659	0	0	0	0	0	1	0	0
gatZ	0	0	0	0	0	1	0	0
group_18661	0	0	0	0	0	1	0	0
group_18662	0	0	0	0	0	1	0	0
group_18663	0	0	0	0	0	1	0	0
group_18664	0	0	0	0	0	1	0	0
group_18665	0	0	0	0	0	1	0	0
pasI	0	0	0	0	0	1	0	0
cpxR	0	0	0	0	0	1	0	0
group_18668	0	0	0	0	0	1	0	0
group_18669	0	0	0	0	0	1	0	0
group_18670	0	0	0	0	0	1	0	0
group_18671	0	0	0	0	0	1	0	0
group_18672	0	0	0	0	0	1	0	0
group_18673	0	0	0	0	0	1	0	0
group_18674	0	0	0	0	0	1	0	0
group_18675	0	0	0	0	0	1	0	0
group_18676	0	0	0	0	0	1	0	0
trpGD	0	0	0	0	0	1	0	0
group_18678	0	0	0	0	0	1	0	0
group_18679	0	0	0	0	0	1	0	0
group_18680	0	0	0	0	0	1	0	0
group_18681	0	0	0	0	0	1	0	0
atpI	0	0	0	0	0	1	0	0
group_18683	0	0	0	0	0	1	0	0
gsiA	0	0	0	0	0	1	0	0
lsrG	0	0	0	0	0	1	0	0
group_18686	0	0	0	0	0	1	0	0
hldD	0	0	0	0	0	1	0	0
group_18688	0	0	0	0	0	1	0	0
group_18689	0	0	0	0	0	1	0	0
group_18690	0	0	0	0	0	1	0	0
group_18691	0	0	0	0	0	1	0	0
group_18692	0	0	0	0	0	1	0	0
group_18693	0	0	0	0	0	1	0	0
group_18694	0	0	0	0	0	1	0	0
luxS_2	0	0	0	0	0	1	0	0
group_18696	0	0	0	0	0	1	0	0
cysK1	0	0	0	0	0	1	0	0
yabJ_2	0	0	0	0	0	1	0	0
group_18699	0	0	0	0	0	1	0	0
yajO_2	0	0	0	0	0	1	0	0
dppC_2	0	0	0	0	0	1	0	0
group_18702	0	0	0	0	0	1	0	0
group_18703	0	0	0	0	0	1	0	0
group_18704	0	0	0	0	0	1	0	0
group_18705	0	0	0	0	0	1	0	0
group_18706	0	0	0	0	0	1	0	0
group_18707	0	0	0	0	0	1	0	0
group_18708	0	0	0	0	0	1	0	0
ynhG_1	0	0	0	0	0	1	0	0
rbsC_2	0	0	0	0	0	1	0	0
group_18711	0	0	0	0	0	1	0	0
group_18712	0	0	0	0	0	1	0	0
group_18713	0	0	0	0	0	1	0	0
gatB_2	0	0	0	0	0	1	0	0
group_18715	0	0	0	0	0	1	0	0
group_18716	0	0	0	0	0	1	0	0
gph	0	0	0	0	0	1	0	0
group_18718	0	0	0	0	0	1	0	0
group_18719	0	0	0	0	0	1	0	0
group_18720	0	0	0	0	0	1	0	0
group_18721	0	0	0	0	0	1	0	0
aaeX	0	0	0	0	0	1	0	0
group_18723	0	0	0	0	0	1	0	0
udh	0	0	0	0	0	1	0	0
group_18725	0	0	0	0	0	1	0	0
group_18726	0	0	0	0	0	1	0	0
group_18727	0	0	0	0	0	1	0	0
group_18728	0	0	0	0	0	1	0	0
pntA	0	0	0	0	0	1	0	0
group_18730	0	0	0	0	0	1	0	0
ycbB	0	0	0	0	0	1	0	0
group_18732	0	0	0	0	0	1	0	0
group_18733	0	0	0	0	0	1	0	0
cvpA	0	0	0	0	0	1	0	0
luxR	0	0	0	0	0	1	0	0
group_18736	0	0	0	0	0	1	0	0
group_18737	0	0	0	0	0	1	0	0
group_18738	0	0	0	0	0	1	0	0
group_18739	0	0	0	0	0	1	0	0
zntA_1	0	0	0	0	0	1	0	0
mutT	0	0	0	0	0	1	0	0
rnd	0	0	0	0	0	1	0	0
aroF	0	0	0	0	0	1	0	0
yebS	0	0	0	0	0	1	0	0
group_18745	0	0	0	0	0	1	0	0
group_18746	0	0	0	0	0	1	0	0
group_18747	0	0	0	0	0	1	0	0
group_18748	0	0	0	0	0	1	0	0
group_18749	0	0	0	0	0	1	0	0
group_18750	0	0	0	0	0	1	0	0
group_18751	0	0	0	0	0	1	0	0
group_18752	0	0	0	0	0	1	0	0
group_18753	0	0	0	0	0	1	0	0
group_18754	0	0	0	0	0	1	0	0
group_18755	0	0	0	0	0	1	0	0
group_18756	0	0	0	0	0	1	0	0
group_18757	0	0	0	0	0	1	0	0
group_18758	0	0	0	0	0	1	0	0
group_18759	0	0	0	0	0	1	0	0
group_18760	0	0	0	0	0	1	0	0
group_18761	0	0	0	0	0	1	0	0
group_18762	0	0	0	0	0	1	0	0
narJ	0	0	0	0	0	1	0	0
dapA_3	0	0	0	0	0	1	0	0
group_18765	0	0	0	0	0	1	0	0
group_18766	0	0	0	0	0	1	0	0
group_18767	0	0	0	0	0	1	0	0
group_18768	0	0	0	0	0	1	0	0
lptB_2	0	0	0	0	0	1	0	0
moeB_1	0	0	0	0	0	1	0	0
pitA	0	0	0	0	0	1	0	0
yajR	0	0	0	0	0	1	0	0
dxs_2	0	0	0	0	0	1	0	0
mgtE_2	0	0	0	0	0	1	0	0
group_18775	0	0	0	0	0	1	0	0
group_18776	0	0	0	0	0	1	0	0
pgrR	0	0	0	0	0	1	0	0
group_18778	0	0	0	0	0	1	0	0
group_18779	0	0	0	0	0	1	0	0
group_18780	0	0	0	0	0	1	0	0
group_18781	0	0	0	0	0	1	0	0
kdpC_1	0	0	0	0	0	1	0	0
group_18783	0	0	0	0	0	1	0	0
group_18784	0	0	0	0	0	1	0	0
group_18785	0	0	0	0	0	1	0	0
group_18786	0	0	0	0	0	1	0	0
group_18787	0	0	0	0	0	1	0	0
group_18788	0	0	0	0	0	1	0	0
group_18789	0	0	0	0	0	1	0	0
ddpB_1	0	0	0	0	0	1	0	0
group_18791	0	0	0	0	0	1	0	0
group_18792	0	0	0	0	0	1	0	0
speA_3	0	0	0	0	0	1	0	0
group_18794	0	0	0	0	0	1	0	0
group_18795	0	0	0	0	0	1	0	0
group_18796	0	0	0	0	0	1	0	0
group_18797	0	0	0	0	0	1	0	0
tolR	0	0	0	0	0	1	0	0
group_18799	0	0	0	0	0	1	0	0
nagZ_2	0	0	0	0	0	1	0	0
group_18801	0	0	0	0	0	1	0	0
group_18802	0	0	0	0	0	1	0	0
group_18803	0	0	0	0	0	1	0	0
group_18804	0	0	0	0	0	1	0	0
group_18805	0	0	0	0	0	1	0	0
sbcC	0	0	0	0	0	1	0	0
group_18807	0	0	0	0	0	1	0	0
group_18808	0	0	0	0	0	1	0	0
citA_2	0	0	0	0	0	1	0	0
group_18810	0	0	0	0	0	1	0	0
group_18811	0	0	0	0	0	1	0	0
bamC	0	0	0	0	0	1	0	0
group_18813	0	0	0	0	0	1	0	0
group_18814	0	0	0	0	0	1	0	0
group_18815	0	0	0	0	0	1	0	0
group_18816	0	0	0	0	0	1	0	0
bacC_3	0	0	0	0	0	1	0	0
ssuB_3	0	0	0	0	0	1	0	0
group_18819	0	0	0	0	0	1	0	0
group_18820	0	0	0	0	0	1	0	0
group_18821	0	0	0	0	0	1	0	0
gyrB_2	0	0	0	0	0	1	0	0
cph2	0	0	0	0	0	1	0	0
glmM_2	0	0	0	0	0	1	0	0
group_18825	0	0	0	0	0	1	0	0
group_18826	0	0	0	0	0	1	0	0
group_18827	0	0	0	0	0	1	0	0
group_18828	0	0	0	0	0	1	0	0
group_18829	0	0	0	0	0	1	0	0
group_18830	0	0	0	0	0	1	0	0
group_18831	0	0	0	0	0	1	0	0
group_18832	0	0	0	0	0	1	0	0
eamB_2	0	0	0	0	0	1	0	0
prc	0	0	0	0	0	1	0	0
group_18835	0	0	0	0	0	1	0	0
group_18836	0	0	0	0	0	1	0	0
group_18837	0	0	0	0	0	1	0	0
group_18838	0	0	0	0	0	1	0	0
eda	0	0	0	0	0	1	0	0
ilvI	0	0	0	0	0	1	0	0
group_18841	0	0	0	0	0	1	0	0
group_18842	0	0	0	0	0	1	0	0
cheW_2	0	0	0	0	0	1	0	0
sufE	0	0	0	0	0	1	0	0
ackA_2	0	0	0	0	0	1	0	0
group_18846	0	0	0	0	0	1	0	0
lipA_2	0	0	0	0	0	1	0	0
group_18848	0	0	0	0	0	1	0	0
group_18849	0	0	0	0	0	1	0	0
folC	0	0	0	0	0	1	0	0
group_18851	0	0	0	0	0	1	0	0
group_18852	0	0	0	0	0	1	0	0
group_18853	0	0	0	0	0	1	0	0
hcpA	0	0	0	0	0	1	0	0
group_18855	0	0	0	0	0	1	0	0
phyR	0	0	0	0	0	1	0	0
group_18857	0	0	0	0	0	1	0	0
ibaG	0	0	0	0	0	1	0	0
group_18859	0	0	0	0	0	1	0	0
group_18860	0	0	0	0	0	1	0	0
cho	0	0	0	0	0	1	0	0
nagC_2	0	0	0	0	0	1	0	0
group_18863	0	0	0	0	0	1	0	0
sdhD	0	0	0	0	0	1	0	0
yfdE	0	0	0	0	0	1	0	0
group_18866	0	0	0	0	0	1	0	0
group_18867	0	0	0	0	0	1	0	0
group_18868	0	0	0	0	0	1	0	0
group_18869	0	0	0	0	0	1	0	0
group_18870	0	0	0	0	0	1	0	0
trpI	0	0	0	0	0	1	0	0
group_18872	0	0	0	0	0	1	0	0
glnL	0	0	0	0	0	1	0	0
dppB_5	0	0	0	0	0	1	0	0
group_18875	0	0	0	0	0	1	0	0
flgA	0	0	0	0	0	1	0	0
group_18877	0	0	0	0	0	1	0	0
group_18878	0	0	0	0	0	1	0	0
group_18879	0	0	0	0	0	1	0	0
group_18880	0	0	0	0	0	1	0	0
group_18881	0	0	0	0	0	1	0	0
group_18882	0	0	0	0	0	1	0	0
glnB	0	0	0	0	0	1	0	0
group_18884	0	0	0	0	0	1	0	0
group_18885	0	0	0	0	0	1	0	0
group_18886	0	0	0	0	0	1	0	0
group_18887	0	0	0	0	0	1	0	0
group_18888	0	0	0	0	0	1	0	0
group_18889	0	0	0	0	0	1	0	0
group_18890	0	0	0	0	0	1	0	0
group_18891	0	0	0	0	0	1	0	0
mepH	0	0	0	0	0	1	0	0
group_18893	0	0	0	0	0	1	0	0
group_18894	0	0	0	0	0	1	0	0
group_18895	0	0	0	0	0	1	0	0
group_18896	0	0	0	0	0	1	0	0
group_18897	0	0	0	0	0	1	0	0
group_18898	0	0	0	0	0	1	0	0
accB_2	0	0	0	0	0	1	0	0
usg	0	0	0	0	0	1	0	0
group_18901	0	0	0	0	0	1	0	0
group_18902	0	0	0	0	0	1	0	0
group_18903	0	0	0	0	0	1	0	0
group_18904	0	0	0	0	0	1	0	0
gltK	0	0	0	0	0	1	0	0
group_18906	0	0	0	0	0	1	0	0
group_18907	0	0	0	0	0	1	0	0
group_18908	0	0	0	0	0	1	0	0
group_18909	0	0	0	0	0	1	0	0
group_18910	0	0	0	0	0	1	0	0
group_18911	0	0	0	0	0	1	0	0
group_18912	0	0	0	0	0	1	0	0
accA_2	0	0	0	0	0	1	0	0
group_18914	0	0	0	0	0	1	0	0
sugA	0	0	0	0	0	1	0	0
ftsQ	0	0	0	0	0	1	0	0
group_18917	0	0	0	0	0	1	0	0
group_18918	0	0	0	0	0	1	0	0
group_18919	0	0	0	0	0	1	0	0
group_18920	0	0	0	0	0	1	0	0
group_18921	0	0	0	0	0	1	0	0
group_18922	0	0	0	0	0	1	0	0
group_18923	0	0	0	0	0	1	0	0
group_18924	0	0	0	0	0	1	0	0
aceE	0	0	0	0	0	1	0	0
group_18926	0	0	0	0	0	1	0	0
group_18927	0	0	0	0	0	1	0	0
group_18928	0	0	0	0	0	1	0	0
group_18929	0	0	0	0	0	1	0	0
group_18930	0	0	0	0	0	1	0	0
maf_2	0	0	0	0	0	1	0	0
group_18932	0	0	0	0	0	1	0	0
group_18933	0	0	0	0	0	1	0	0
yheS	0	0	0	0	0	1	0	0
yafJ	0	0	0	0	0	1	0	0
group_18936	0	0	0	0	0	1	0	0
group_18937	0	0	0	0	0	1	0	0
group_18938	0	0	0	0	0	1	0	0
group_18939	0	0	0	0	0	1	0	0
group_18940	0	0	0	0	0	1	0	0
group_18941	0	0	0	0	0	1	0	0
msbA	0	0	0	0	0	1	0	0
group_18943	0	0	0	0	0	1	0	0
ybhL	0	0	0	0	0	1	0	0
aaeB	0	0	0	0	0	1	0	0
group_18946	0	0	0	0	0	1	0	0
group_18947	0	0	0	0	0	1	0	0
rseC	0	0	0	0	0	1	0	0
group_18949	0	0	0	0	0	1	0	0
group_18950	0	0	0	0	0	1	0	0
group_18951	0	0	0	0	0	1	0	0
mlaB	0	0	0	0	0	1	0	0
group_18953	0	0	0	0	0	1	0	0
group_18954	0	0	0	0	0	1	0	0
group_18955	0	0	0	0	0	1	0	0
oprM	0	0	0	0	0	1	0	0
group_18957	0	0	0	0	0	1	0	0
adeQ	0	0	0	0	0	1	0	0
wecA_1	0	0	0	0	0	1	0	0
group_18960	0	0	0	0	0	1	0	0
group_18961	0	0	0	0	0	1	0	0
group_18962	0	0	0	0	0	1	0	0
group_18963	0	0	0	0	0	1	0	0
group_18964	0	0	0	0	0	1	0	0
group_18965	0	0	0	0	0	1	0	0
group_18966	0	0	0	0	0	1	0	0
group_18967	0	0	0	0	0	1	0	0
arcA_2	0	0	0	0	0	1	0	0
group_18969	0	0	0	0	0	1	0	0
obg_2	0	0	0	0	0	1	0	0
group_18971	0	0	0	0	0	1	0	0
hinT	0	0	0	0	0	1	0	0
ptsO_1	0	0	0	0	0	1	0	0
group_18974	0	0	0	0	0	1	0	0
group_18975	0	0	0	0	0	1	0	0
group_18976	0	0	0	0	0	1	0	0
group_18977	0	0	0	0	0	1	0	0
group_18978	0	0	0	0	0	1	0	0
group_18979	0	0	0	0	0	1	0	0
group_18980	0	0	0	0	0	1	0	0
pxpC_2	0	0	0	0	0	1	0	0
group_18982	0	0	0	0	0	1	0	0
group_18983	0	0	0	0	0	1	0	0
group_18984	0	0	0	0	0	1	0	0
group_18985	0	0	0	0	0	1	0	0
group_18986	0	0	0	0	0	1	0	0
group_18987	0	0	0	0	0	1	0	0
rbsC_3	0	0	0	0	0	1	0	0
group_18989	0	0	0	0	0	1	0	0
group_18990	0	0	0	0	0	1	0	0
group_18991	0	0	0	0	0	1	0	0
group_18992	0	0	0	0	0	1	0	0
nnr	0	0	0	0	0	1	0	0
group_18994	0	0	0	0	0	1	0	0
group_18995	0	0	0	0	0	1	0	0
group_18996	0	0	0	0	0	1	0	0
group_18997	0	0	0	0	0	1	0	0
group_18998	0	0	0	0	0	1	0	0
group_18999	0	0	0	0	0	1	0	0
tldD	0	0	0	0	0	1	0	0
group_19001	0	0	0	0	0	1	0	0
group_19002	0	0	0	0	0	1	0	0
secM	0	0	0	0	0	1	0	0
group_19004	0	0	0	0	0	1	0	0
group_19005	0	0	0	0	0	1	0	0
group_19006	0	0	0	0	0	1	0	0
group_19007	0	0	0	0	0	1	0	0
uspB	0	0	0	0	0	1	0	0
group_19009	0	0	0	0	0	1	0	0
group_19010	0	0	0	0	0	1	0	0
glrK	0	0	0	0	0	1	0	0
icd_2	0	0	0	0	0	1	0	0
group_19013	0	0	0	0	0	1	0	0
group_19014	0	0	0	0	0	1	0	0
group_19015	0	0	0	0	0	1	0	0
yejM	0	0	0	0	0	1	0	0
group_19017	0	0	0	0	0	1	0	0
kdpC_2	0	0	0	0	0	1	0	0
group_19019	0	0	0	0	0	1	0	0
nadB_2	0	0	0	0	0	1	0	0
group_19021	0	0	0	0	0	1	0	0
group_19022	0	0	0	0	0	1	0	0
glnM_2	0	0	0	0	0	1	0	0
group_19024	0	0	0	0	0	1	0	0
group_19025	0	0	0	0	0	1	0	0
group_19026	0	0	0	0	0	1	0	0
argG_2	0	0	0	0	0	1	0	0
group_19028	0	0	0	0	0	1	0	0
rrrD	0	0	0	0	0	1	0	0
group_19030	0	0	0	0	0	1	0	0
group_19031	0	0	0	0	0	1	0	0
group_19032	0	0	0	0	0	1	0	0
group_19033	0	0	0	0	0	1	0	0
group_19034	0	0	0	0	0	1	0	0
yffB	0	0	0	0	0	1	0	0
group_19036	0	0	0	0	0	1	0	0
group_19037	0	0	0	0	0	1	0	0
group_19038	0	0	0	0	0	1	0	0
group_19039	0	0	0	0	0	1	0	0
yehW	0	0	0	0	0	1	0	0
rsmG_2	0	0	0	0	0	1	0	0
group_19042	0	0	0	0	0	1	0	0
group_19043	0	0	0	0	0	1	0	0
maeA_3	0	0	0	0	0	1	0	0
group_19045	0	0	0	0	0	1	0	0
group_19046	0	0	0	0	0	1	0	0
group_19047	0	0	0	0	0	1	0	0
group_19048	0	0	0	0	0	1	0	0
tsf_2	0	0	0	0	0	1	0	0
group_19050	0	0	0	0	0	1	0	0
group_19051	0	0	0	0	0	1	0	0
group_19052	0	0	0	0	0	1	0	0
nimR_1	0	0	0	0	0	1	0	0
pcp_2	0	0	0	0	0	1	0	0
group_19055	0	0	0	0	0	1	0	0
msrA_2	0	0	0	0	0	1	0	0
group_19057	0	0	0	0	0	1	0	0
group_19058	0	0	0	0	0	1	0	0
group_19059	0	0	0	0	0	1	0	0
gpr_3	0	0	0	0	0	1	0	0
group_19061	0	0	0	0	0	1	0	0
group_19062	0	0	0	0	0	1	0	0
ptsO_2	0	0	0	0	0	1	0	0
group_19064	0	0	0	0	0	1	0	0
lldD_2	0	0	0	0	0	1	0	0
exuT_2	0	0	0	0	0	1	0	0
fdhF_1	0	0	0	0	0	1	0	0
group_19068	0	0	0	0	0	1	0	0
group_19069	0	0	0	0	0	1	0	0
group_19070	0	0	0	0	0	1	0	0
group_19071	0	0	0	0	0	1	0	0
prfC	0	0	0	0	0	1	0	0
group_19073	0	0	0	0	0	1	0	0
group_19074	0	0	0	0	0	1	0	0
slyB	0	0	0	0	0	1	0	0
group_19076	0	0	0	0	0	1	0	0
gcdC	0	0	0	0	0	1	0	0
arpB	0	0	0	0	0	1	0	0
group_19079	0	0	0	0	0	1	0	0
group_19080	0	0	0	0	0	1	0	0
group_19081	0	0	0	0	0	1	0	0
ddpB_2	0	0	0	0	0	1	0	0
group_19083	0	0	0	0	0	1	0	0
group_19084	0	0	0	0	0	1	0	0
mscM	0	0	0	0	0	1	0	0
group_19086	0	0	0	0	0	1	0	0
group_19087	0	0	0	0	0	1	0	0
group_19088	0	0	0	0	0	1	0	0
group_19089	0	0	0	0	0	1	0	0
uvrB_2	0	0	0	0	0	1	0	0
group_19091	0	0	0	0	0	1	0	0
group_19092	0	0	0	0	0	1	0	0
ureF	0	0	0	0	0	1	0	0
group_19094	0	0	0	0	0	1	0	0
group_19095	0	0	0	0	0	1	0	0
group_19096	0	0	0	0	0	1	0	0
rpoB_3	0	0	0	0	0	1	0	0
group_19098	0	0	0	0	0	1	0	0
group_19099	0	0	0	0	0	1	0	0
group_19100	0	0	0	0	0	1	0	0
group_19101	0	0	0	0	0	1	0	0
group_19102	0	0	0	0	0	1	0	0
proB_3	0	0	0	0	0	1	0	0
group_19104	0	0	0	0	0	1	0	0
yhaV	0	0	0	0	0	1	0	0
group_19106	0	0	0	0	0	1	0	0
ydgJ	0	0	0	0	0	1	0	0
group_19108	0	0	0	0	0	1	0	0
group_19109	0	0	0	0	0	1	0	0
group_19110	0	0	0	0	0	1	0	0
group_19111	0	0	0	0	0	1	0	0
tatC	0	0	0	0	0	1	0	0
group_19113	0	0	0	0	0	1	0	0
yceI	0	0	0	0	0	1	0	0
group_19115	0	0	0	0	0	1	0	0
gbuC	0	0	0	0	0	1	0	0
nasR	0	0	0	0	0	1	0	0
dppB_6	0	0	0	0	0	1	0	0
group_19119	0	0	0	0	0	1	0	0
group_19120	0	0	0	0	0	1	0	0
group_19121	0	0	0	0	0	1	0	0
group_19122	0	0	0	0	0	1	0	0
group_19123	0	0	0	0	0	1	0	0
group_19124	0	0	0	0	0	1	0	0
group_19125	0	0	0	0	0	1	0	0
artM_2	0	0	0	0	0	1	0	0
group_19127	0	0	0	0	0	1	0	0
srlB	0	0	0	0	0	1	0	0
cysW_2	0	0	0	0	0	1	0	0
group_19130	0	0	0	0	0	1	0	0
tpiA_2	0	0	0	0	0	1	0	0
group_19132	0	0	0	0	0	1	0	0
group_19133	0	0	0	0	0	1	0	0
rodZ_2	0	0	0	0	0	1	0	0
group_19135	0	0	0	0	0	1	0	0
group_19136	0	0	0	0	0	1	0	0
group_19137	0	0	0	0	0	1	0	0
group_19138	0	0	0	0	0	1	0	0
group_19139	0	0	0	0	0	1	0	0
group_19140	0	0	0	0	0	1	0	0
group_19141	0	0	0	0	0	1	0	0
group_19142	0	0	0	0	0	1	0	0
fliG_2	0	0	0	0	0	1	0	0
galR	0	0	0	0	0	1	0	0
group_19145	0	0	0	0	0	1	0	0
ftsY_2	0	0	0	0	0	1	0	0
group_19147	0	0	0	0	0	1	0	0
slyX	0	0	0	0	0	1	0	0
group_19149	0	0	0	0	0	1	0	0
ompG	0	0	0	0	0	1	0	0
group_19151	0	0	0	0	0	1	0	0
yvgN_2	0	0	0	0	0	1	0	0
hutG_2	0	0	0	0	0	1	0	0
group_19154	0	0	0	0	0	1	0	0
group_19155	0	0	0	0	0	1	0	0
group_19156	0	0	0	0	0	1	0	0
nimR_2	0	0	0	0	0	1	0	0
group_19158	0	0	0	0	0	1	0	0
kbl	0	0	0	0	0	1	0	0
group_19160	0	0	0	0	0	1	0	0
rplD_2	0	0	0	0	0	1	0	0
group_19162	0	0	0	0	0	1	0	0
group_19163	0	0	0	0	0	1	0	0
group_19164	0	0	0	0	0	1	0	0
group_19165	0	0	0	0	0	1	0	0
group_19166	0	0	0	0	0	1	0	0
wcaJ	0	0	0	0	0	1	0	0
group_19168	0	0	0	0	0	1	0	0
epmA	0	0	0	0	0	1	0	0
dasC	0	0	0	0	0	1	0	0
group_19171	0	0	0	0	0	1	0	0
group_19172	0	0	0	0	0	1	0	0
rcsA	0	0	0	0	0	1	0	0
group_19174	0	0	0	0	0	1	0	0
wecA_2	0	0	0	0	0	1	0	0
group_19176	0	0	0	0	0	1	0	0
flhA_2	0	0	0	0	0	1	0	0
group_19178	0	0	0	0	0	1	0	0
group_19179	0	0	0	0	0	1	0	0
group_19180	0	0	0	0	0	1	0	0
group_19181	0	0	0	0	0	1	0	0
group_19182	0	0	0	0	0	1	0	0
group_19183	0	0	0	0	0	1	0	0
group_19184	0	0	0	0	0	1	0	0
trmO	0	0	0	0	0	1	0	0
rsfS_2	0	0	0	0	0	1	0	0
group_19187	0	0	0	0	0	1	0	0
group_19188	0	0	0	0	0	1	0	0
roxA	0	0	0	0	0	1	0	0
group_19190	0	0	0	0	0	1	0	0
group_19191	0	0	0	0	0	1	0	0
group_19192	0	0	0	0	0	1	0	0
fumB	0	0	0	0	0	1	0	0
group_19194	0	0	0	0	0	1	0	0
group_19195	0	0	0	0	0	1	0	0
group_19196	0	0	0	0	0	1	0	0
group_19197	0	0	0	0	0	1	0	0
group_19198	0	0	0	0	0	1	0	0
group_19199	0	0	0	0	0	1	0	0
group_19200	0	0	0	0	0	1	0	0
group_19201	0	0	0	0	0	1	0	0
msmX_3	0	0	0	0	0	1	0	0
group_19203	0	0	0	0	0	1	0	0
wzzE	0	0	0	0	0	1	0	0
dgcQ	0	0	0	0	0	1	0	0
group_19206	0	0	0	0	0	1	0	0
group_19207	0	0	0	0	0	1	0	0
group_19208	0	0	0	0	0	1	0	0
group_19209	0	0	0	0	0	1	0	0
group_19210	0	0	0	0	0	1	0	0
mltA	0	0	0	0	0	1	0	0
group_19212	0	0	0	0	0	1	0	0
group_19213	0	0	0	0	0	1	0	0
group_19214	0	0	0	0	0	1	0	0
group_19215	0	0	0	0	0	1	0	0
group_19216	0	0	0	0	0	1	0	0
mutH	0	0	0	0	0	1	0	0
group_19218	0	0	0	0	0	1	0	0
yrdA_2	0	0	0	0	0	1	0	0
group_19220	0	0	0	0	0	1	0	0
ugpA_2	0	0	0	0	0	1	0	0
group_19222	0	0	0	0	0	1	0	0
group_19223	0	0	0	0	0	1	0	0
group_19224	0	0	0	0	0	1	0	0
group_19225	0	0	0	0	0	1	0	0
rbsK/rbiA_2	0	0	0	0	0	1	0	0
group_19227	0	0	0	0	0	1	0	0
group_19228	0	0	0	0	0	1	0	0
group_19229	0	0	0	0	0	1	0	0
alr_2	0	0	0	0	0	1	0	0
group_19231	0	0	0	0	0	1	0	0
group_19232	0	0	0	0	0	1	0	0
tsgA	0	0	0	0	0	1	0	0
group_19234	0	0	0	0	0	1	0	0
bigR	0	0	0	0	0	1	0	0
mqo	0	0	0	0	0	1	0	0
group_19237	0	0	0	0	0	1	0	0
group_19238	0	0	0	0	0	1	0	0
group_19239	0	0	0	0	0	1	0	0
group_19240	0	0	0	0	0	1	0	0
group_19241	0	0	0	0	0	1	0	0
group_19242	0	0	0	0	0	1	0	0
group_19243	0	0	0	0	0	1	0	0
group_19244	0	0	0	0	0	1	0	0
group_19245	0	0	0	0	0	1	0	0
ydiV	0	0	0	0	0	1	0	0
group_19247	0	0	0	0	0	1	0	0
group_19248	0	0	0	0	0	1	0	0
group_19249	0	0	0	0	0	1	0	0
group_19250	0	0	0	0	0	1	0	0
group_19251	0	0	0	0	0	1	0	0
group_19252	0	0	0	0	0	1	0	0
emrA	0	0	0	0	0	1	0	0
group_19254	0	0	0	0	0	1	0	0
gldA_2	0	0	0	0	0	1	0	0
group_19256	0	0	0	0	0	1	0	0
punA_2	0	0	0	0	0	1	0	0
group_19258	0	0	0	0	0	1	0	0
group_19259	0	0	0	0	0	1	0	0
group_19260	0	0	0	0	0	1	0	0
group_19261	0	0	0	0	0	1	0	0
gstA	0	0	0	0	0	1	0	0
group_19263	0	0	0	0	0	1	0	0
group_19264	0	0	0	0	0	1	0	0
cmoA	0	0	0	0	0	1	0	0
group_19266	0	0	0	0	0	1	0	0
group_19267	0	0	0	0	0	1	0	0
group_19268	0	0	0	0	0	1	0	0
group_19269	0	0	0	0	0	1	0	0
ynhG_2	0	0	0	0	0	1	0	0
group_19271	0	0	0	0	0	1	0	0
group_19272	0	0	0	0	0	1	0	0
group_19273	0	0	0	0	0	1	0	0
group_19274	0	0	0	0	0	1	0	0
group_19275	0	0	0	0	0	1	0	0
argF_2	0	0	0	0	0	1	0	0
group_19277	0	0	0	0	0	1	0	0
group_19278	0	0	0	0	0	1	0	0
group_19279	0	0	0	0	0	1	0	0
gpFI	0	0	0	0	0	1	0	0
group_19281	0	0	0	0	0	1	0	0
group_19282	0	0	0	0	0	1	0	0
group_19283	0	0	0	0	0	1	0	0
group_19284	0	0	0	0	0	1	0	0
group_19285	0	0	0	0	0	1	0	0
group_19286	0	0	0	0	0	1	0	0
zntA_2	0	0	0	0	0	1	0	0
ttdT	0	0	0	0	0	1	0	0
fccA	0	0	0	0	0	1	0	0
group_19290	0	0	0	0	0	1	0	0
ompR_2	0	0	0	0	0	1	0	0
rcnA	0	0	0	0	0	1	0	0
group_19293	0	0	0	0	0	1	0	0
group_19294	0	0	0	0	0	1	0	0
group_19295	0	0	0	0	0	1	0	0
group_19296	0	0	0	0	0	1	0	0
group_19297	0	0	0	0	0	1	0	0
ispB	0	0	0	0	0	1	0	0
group_19299	0	0	0	0	0	1	0	0
ccmB	0	0	0	0	0	1	0	0
group_19301	0	0	0	0	0	1	0	0
group_19302	0	0	0	0	0	1	0	0
group_19303	0	0	0	0	0	1	0	0
bioN	0	0	0	0	0	1	0	0
group_19305	0	0	0	0	0	1	0	0
group_19306	0	0	0	0	0	1	0	0
group_19307	0	0	0	0	0	1	0	0
accB_3	0	0	0	0	0	1	0	0
lysC_3	0	0	0	0	0	1	0	0
group_19310	0	0	0	0	0	1	0	0
group_19311	0	0	0	0	0	1	0	0
argE	0	0	0	0	0	1	0	0
rcsD	0	0	0	0	0	1	0	0
group_19314	0	0	0	0	0	1	0	0
group_19315	0	0	0	0	0	1	0	0
glnQ_4	0	0	0	0	0	1	0	0
ssb	0	0	0	0	0	1	0	0
group_19318	0	0	0	0	0	1	0	0
sdaB	0	0	0	0	0	1	0	0
group_19320	0	0	0	0	0	1	0	0
yceB	0	0	0	0	0	1	0	0
hyuE	0	0	0	0	0	1	0	0
group_19323	0	0	0	0	0	1	0	0
yccU_2	0	0	0	0	0	1	0	0
ihfA	0	0	0	0	0	1	0	0
group_19326	0	0	0	0	0	1	0	0
ykuR_2	0	0	0	0	0	1	0	0
group_19328	0	0	0	0	0	1	0	0
group_19329	0	0	0	0	0	1	0	0
group_19330	0	0	0	0	0	1	0	0
group_19331	0	0	0	0	0	1	0	0
group_19332	0	0	0	0	0	1	0	0
ccmC_1	0	0	0	0	0	1	0	0
group_19334	0	0	0	0	0	1	0	0
group_19335	0	0	0	0	0	1	0	0
group_19336	0	0	0	0	0	1	0	0
group_19337	0	0	0	0	0	1	0	0
pmbA	0	0	0	0	0	1	0	0
group_19339	0	0	0	0	0	1	0	0
sirA_2	0	0	0	0	0	1	0	0
group_19341	0	0	0	0	0	1	0	0
nhaK_2	0	0	0	0	0	1	0	0
group_19343	0	0	0	0	0	1	0	0
group_19344	0	0	0	0	0	1	0	0
group_19345	0	0	0	0	0	1	0	0
apaG	0	0	0	0	0	1	0	0
group_19347	0	0	0	0	0	1	0	0
rbsA_3	0	0	0	0	0	1	0	0
metF	0	0	0	0	0	1	0	0
group_19350	0	0	0	0	0	1	0	0
group_19351	0	0	0	0	0	1	0	0
group_19352	0	0	0	0	0	1	0	0
group_19353	0	0	0	0	0	1	0	0
group_19354	0	0	0	0	0	1	0	0
rpoH	0	0	0	0	0	1	0	0
treZ	0	0	0	0	0	1	0	0
group_19357	0	0	0	0	0	1	0	0
group_19358	0	0	0	0	0	1	0	0
group_19359	0	0	0	0	0	1	0	0
tsf_3	0	0	0	0	0	1	0	0
mntP_2	0	0	0	0	0	1	0	0
group_19362	0	0	0	0	0	1	0	0
cymR_2	0	0	0	0	0	1	0	0
group_19364	0	0	0	0	0	1	0	0
group_19365	0	0	0	0	0	1	0	0
fdhL	0	0	0	0	0	1	0	0
group_19367	0	0	0	0	0	1	0	0
moeB_2	0	0	0	0	0	1	0	0
group_19369	0	0	0	0	0	1	0	0
group_19370	0	0	0	0	0	1	0	0
group_19371	0	0	0	0	0	1	0	0
ugpA_3	0	0	0	0	0	1	0	0
group_19373	0	0	0	0	0	1	0	0
group_19374	0	0	0	0	0	1	0	0
pqiA	0	0	0	0	0	1	0	0
group_19376	0	0	0	0	0	1	0	0
surE	0	0	0	0	0	1	0	0
group_19378	0	0	0	0	0	1	0	0
group_19379	0	0	0	0	0	1	0	0
group_19380	0	0	0	0	0	1	0	0
group_19381	0	0	0	0	0	1	0	0
group_19382	0	0	0	0	0	1	0	0
group_19383	0	0	0	0	0	1	0	0
group_19384	0	0	0	0	0	1	0	0
group_19385	0	0	0	0	0	1	0	0
group_19386	0	0	0	0	0	1	0	0
nasF_2	0	0	0	0	0	1	0	0
hemN	0	0	0	0	0	1	0	0
group_19389	0	0	0	0	0	1	0	0
phnG	0	0	0	0	0	1	0	0
group_19391	0	0	0	0	0	1	0	0
group_19392	0	0	0	0	0	1	0	0
groS_2	0	0	0	0	0	1	0	0
chbA	0	0	0	0	0	1	0	0
group_19395	0	0	0	0	0	1	0	0
hemE_2	0	0	0	0	0	1	0	0
group_19397	0	0	0	0	0	1	0	0
futA2	0	0	0	0	0	1	0	0
group_19399	0	0	0	0	0	1	0	0
diaA	0	0	0	0	0	1	0	0
group_19401	0	0	0	0	0	1	0	0
htpG_2	0	0	0	0	0	1	0	0
group_19403	0	0	0	0	0	1	0	0
group_19404	0	0	0	0	0	1	0	0
kduD	0	0	0	0	0	1	0	0
group_19406	0	0	0	0	0	1	0	0
gsiD_2	0	0	0	0	0	1	0	0
group_19408	0	0	0	0	0	1	0	0
group_19409	0	0	0	0	0	1	0	0
group_19410	0	0	0	0	0	1	0	0
group_19411	0	0	0	0	0	1	0	0
engB_3	0	0	0	0	0	1	0	0
yahK	0	0	0	0	0	1	0	0
group_19414	0	0	0	0	0	1	0	0
group_19415	0	0	0	0	0	1	0	0
group_19416	0	0	0	0	0	1	0	0
rhaD	0	0	0	0	0	1	0	0
group_19418	0	0	0	0	0	1	0	0
group_19419	0	0	0	0	0	1	0	0
infB_2	0	0	0	0	0	1	0	0
yghB	0	0	0	0	0	1	0	0
pyrB_2	0	0	0	0	0	1	0	0
dctA_2	0	0	0	0	0	1	0	0
group_19424	0	0	0	0	0	1	0	0
katE_2	0	0	0	0	0	1	0	0
group_19426	0	0	0	0	0	1	0	0
group_19427	0	0	0	0	0	1	0	0
group_19428	0	0	0	0	0	1	0	0
group_19429	0	0	0	0	0	1	0	0
group_19430	0	0	0	0	0	1	0	0
srlR_2	0	0	0	0	0	1	0	0
group_19432	0	0	0	0	0	1	0	0
group_19433	0	0	0	0	0	1	0	0
group_19434	0	0	0	0	0	1	0	0
group_19435	0	0	0	0	0	1	0	0
group_19436	0	0	0	0	0	1	0	0
group_19437	0	0	0	0	0	1	0	0
fabG2	0	0	0	0	0	1	0	0
amyE_2	0	0	0	0	0	1	0	0
nadR_2	0	0	0	0	0	1	0	0
ampE	0	0	0	0	0	1	0	0
sad_2	0	0	0	0	0	1	0	0
group_19443	0	0	0	0	0	1	0	0
ephA_2	0	0	0	0	0	1	0	0
group_19445	0	0	0	0	0	1	0	0
group_19446	0	0	0	0	0	1	0	0
ycjP_2	0	0	0	0	0	1	0	0
group_19448	0	0	0	0	0	1	0	0
group_19449	0	0	0	0	0	1	0	0
group_19450	0	0	0	0	0	1	0	0
group_19451	0	0	0	0	0	1	0	0
group_19452	0	0	0	0	0	1	0	0
group_19453	0	0	0	0	0	1	0	0
thiL_2	0	0	0	0	0	1	0	0
ptsG_2	0	0	0	0	0	1	0	0
leuS_2	0	0	0	0	0	1	0	0
dppB_7	0	0	0	0	0	1	0	0
minC_2	0	0	0	0	0	1	0	0
group_19459	0	0	0	0	0	1	0	0
gntK	0	0	0	0	0	1	0	0
xecE	0	0	0	0	0	1	0	0
frwD	0	0	0	0	0	1	0	0
group_19463	0	0	0	0	0	1	0	0
group_19464	0	0	0	0	0	1	0	0
group_19465	0	0	0	0	0	1	0	0
group_19466	0	0	0	0	0	1	0	0
group_19467	0	0	0	0	0	1	0	0
group_19468	0	0	0	0	0	1	0	0
fdhF_2	0	0	0	0	0	1	0	0
group_19470	0	0	0	0	0	1	0	0
gsiB_2	0	0	0	0	0	1	0	0
group_19472	0	0	0	0	0	1	0	0
group_19473	0	0	0	0	0	1	0	0
ypeB_2	0	0	0	0	0	1	0	0
group_19475	0	0	0	0	0	1	0	0
group_19476	0	0	0	0	0	1	0	0
rplM_2	0	0	0	0	0	1	0	0
group_19478	0	0	0	0	0	1	0	0
purS_2	0	0	0	0	0	1	0	0
carA_3	0	0	0	0	0	1	0	0
group_19481	0	0	0	0	0	1	0	0
group_19482	0	0	0	0	0	1	0	0
yjbI_2	0	0	0	0	0	1	0	0
group_19484	0	0	0	0	0	1	0	0
group_19485	0	0	0	0	0	1	0	0
group_19486	0	0	0	0	0	1	0	0
group_19487	0	0	0	0	0	1	0	0
clpS	0	0	0	0	0	1	0	0
group_19489	0	0	0	0	0	1	0	0
group_19490	0	0	0	0	0	1	0	0
group_19491	0	0	0	0	0	1	0	0
group_19492	0	0	0	0	0	1	0	0
yijD	0	0	0	0	0	1	0	0
fetB_2	0	0	0	0	0	1	0	0
carB_3	0	0	0	0	0	1	0	0
group_19496	0	0	0	0	0	1	0	0
group_19497	0	0	0	0	0	1	0	0
group_19498	0	0	0	0	0	1	0	0
ttuC	0	0	0	0	0	1	0	0
mrdA_2	0	0	0	0	0	1	0	0
group_19501	0	0	0	0	0	1	0	0
group_19502	0	0	0	0	0	1	0	0
group_19503	0	0	0	0	0	1	0	0
group_19504	0	0	0	0	0	1	0	0
araN_2	0	0	0	0	0	1	0	0
group_19506	0	0	0	0	0	1	0	0
group_19507	0	0	0	0	0	1	0	0
group_19508	0	0	0	0	0	1	0	0
ccmC_2	0	0	0	0	0	1	0	0
scrB_2	0	0	0	0	0	1	0	0
group_19511	0	0	0	0	0	1	0	0
group_19512	0	0	0	0	0	1	0	0
group_19513	0	0	0	0	0	1	0	0
group_19514	0	0	0	0	0	1	0	0
group_19515	0	0	0	0	0	1	0	0
cysJ_3	0	0	0	0	0	1	0	0
group_19517	0	0	0	0	0	1	0	0
scoA_2	0	0	0	0	0	1	0	0
group_19519	0	0	0	0	0	1	0	0
group_19520	0	0	0	0	0	1	0	0
group_19521	0	0	0	0	0	1	0	0
group_19522	0	0	0	0	0	1	0	0
group_19523	0	0	0	0	0	1	0	0
group_19524	0	0	0	0	0	1	0	0
recG_2	0	0	0	0	0	1	0	0
group_19526	0	0	0	0	0	1	0	0
group_19527	0	0	0	0	0	1	0	0
group_19528	0	0	0	0	0	1	0	0
ddmA1	0	0	0	0	0	1	0	0
alr2_2	0	0	0	0	0	1	0	0
group_19531	0	0	0	0	0	1	0	0
group_19532	0	0	0	0	0	1	0	0
group_19533	0	0	0	0	0	1	0	0
group_19534	0	0	0	0	0	1	0	0
yggS_2	0	0	0	0	0	1	0	0
group_19536	0	0	0	0	0	1	0	0
group_19537	0	0	0	0	0	1	0	0
group_19538	0	0	0	0	0	1	0	0
group_19539	0	0	0	0	0	1	0	0
ftsE_2	0	0	0	0	0	1	0	0
mcbR	0	0	0	0	0	1	0	0
group_19542	0	0	0	0	0	1	0	0
group_19543	0	0	0	0	0	1	0	0
group_19544	0	0	0	0	0	1	0	0
group_19545	0	0	0	0	0	1	0	0
group_19546	0	0	0	0	0	1	0	0
group_19547	0	0	0	0	0	1	0	0
speD	0	0	0	0	0	1	0	0
group_19549	0	0	0	0	0	1	0	0
group_19550	0	0	0	0	0	1	0	0
group_19551	0	0	0	0	0	1	0	0
group_19552	0	0	0	0	0	1	0	0
mreD_2	0	0	0	0	0	1	0	0
group_19554	0	0	0	0	0	1	0	0
group_19555	0	0	0	0	0	1	0	0
alr_3	0	0	0	0	0	1	0	0
group_19557	0	0	0	0	0	1	0	0
epsF_3	0	0	0	0	0	1	0	0
eccC_2	0	0	0	0	0	1	0	0
group_19560	0	0	0	0	0	1	0	0
ywqE_2	0	0	0	0	0	1	0	0
group_19562	0	0	0	0	0	1	0	0
group_19563	0	0	0	0	0	1	0	0
spsA_2	0	0	0	0	0	1	0	0
srfAC_2	0	0	0	0	0	1	0	0
fsr_2	0	0	0	0	0	1	0	0
group_19567	0	0	0	0	0	1	0	0
group_19568	0	0	0	0	0	1	0	0
group_19569	0	0	0	0	0	1	0	0
group_19570	0	0	0	0	0	1	0	0
group_19571	0	0	0	0	0	1	0	0
group_19572	0	0	0	0	0	1	0	0
ldh_3	0	0	0	0	0	1	0	0
map_2	0	0	0	0	0	1	0	0
yccA	0	0	0	0	0	1	0	0
pqqB	0	0	0	0	0	1	0	0
group_19577	0	0	0	0	0	1	0	0
gldA_3	0	0	0	0	0	1	0	0
sigA_2	0	0	0	0	0	1	0	0
group_19580	0	0	0	0	0	1	0	0
sufC_2	0	0	0	0	0	1	0	0
mccB_2	0	0	0	0	0	1	0	0
flgH	0	0	0	0	0	1	0	0
comFA_2	0	0	0	0	0	1	0	0
group_19585	0	0	0	0	0	1	0	0
group_19586	0	0	0	0	0	1	0	0
srfAB_2	0	0	0	0	0	1	0	0
group_19588	0	0	0	0	0	1	0	0
group_19589	0	0	0	0	0	1	0	0
group_19590	0	0	0	0	0	1	0	0
araB_2	0	0	0	0	0	1	0	0
group_19592	0	0	0	0	0	1	0	0
group_19593	0	0	0	0	0	1	0	0
lgrB_2	0	0	0	0	0	1	0	0
group_19595	0	0	0	0	0	1	0	0
group_19596	0	0	0	0	0	1	0	0
group_19597	0	0	0	0	0	1	0	0
group_19598	0	0	0	0	0	1	0	0
group_19599	0	0	0	0	0	1	0	0
group_2915	0	0	0	0	0	1	0	0
group_2922	0	0	0	0	0	1	0	0
group_3074	0	0	0	0	0	1	0	0
bacC_4	0	0	0	0	0	1	0	0
group_3257	0	0	0	0	0	1	0	0
group_3325	0	0	0	0	0	1	0	0
pepA_2	0	0	0	0	0	1	0	0
group_3843	0	0	0	0	0	1	0	0
group_4001	0	0	0	0	0	1	0	0
group_4196	0	0	0	0	0	1	0	0
ythA_2	0	0	0	0	0	1	0	0
group_4870	0	0	0	0	0	1	0	0
lgrB_1	0	0	0	0	0	1	0	0
ribZ_3	0	0	0	0	0	1	0	0
group_4876	0	0	0	0	0	1	0	0
group_4880	0	0	0	0	0	1	0	0
oppF_5	0	0	0	0	0	1	0	0
group_4886	0	0	0	0	0	1	0	0
group_4887	0	0	0	0	0	1	0	0
group_4888	0	0	0	0	0	1	0	0
group_4889	0	0	0	0	0	1	0	0
yobL_2	0	0	0	0	0	1	0	0
yokI_2	0	0	0	0	0	1	0	0
group_4904	0	0	0	0	0	1	0	0
group_4905	0	0	0	0	0	1	0	0
group_595	0	0	0	0	0	1	0	0
rpoB_4	0	0	0	0	0	1	0	0

## Sheet: unique_genes_Blicheniformis
	Bacillus_albus__gff.gff	Bacillus_amyloliquefaciens__gff.gff	Bacillus_anthracis__gff.gff	Bacillus_cereus_ATCC_4342__gff.gff	Bacillus_licheniformis__gff.gff	Bacillus_sp_BV84__gff.gff	Bacillus_subtilis__gff.gff	Bacillus_thuringensis__gff.gff
group_111	0	0	0	0	1	0	0	0
queF_2	0	0	0	0	1	0	0	0
group_13855	0	0	0	0	1	0	0	0
group_13856	0	0	0	0	1	0	0	0
group_13857	0	0	0	0	1	0	0	0
group_13858	0	0	0	0	1	0	0	0
group_13859	0	0	0	0	1	0	0	0
group_13860	0	0	0	0	1	0	0	0
group_13861	0	0	0	0	1	0	0	0
group_13862	0	0	0	0	1	0	0	0
group_13863	0	0	0	0	1	0	0	0
group_13864	0	0	0	0	1	0	0	0
group_13865	0	0	0	0	1	0	0	0
group_13866	0	0	0	0	1	0	0	0
group_13867	0	0	0	0	1	0	0	0
group_13868	0	0	0	0	1	0	0	0
group_13869	0	0	0	0	1	0	0	0
group_13870	0	0	0	0	1	0	0	0
group_13871	0	0	0	0	1	0	0	0
group_13872	0	0	0	0	1	0	0	0
group_13873	0	0	0	0	1	0	0	0
group_13874	0	0	0	0	1	0	0	0
group_13875	0	0	0	0	1	0	0	0
group_13876	0	0	0	0	1	0	0	0
group_13877	0	0	0	0	1	0	0	0
group_13878	0	0	0	0	1	0	0	0
group_13879	0	0	0	0	1	0	0	0
group_13880	0	0	0	0	1	0	0	0
group_13881	0	0	0	0	1	0	0	0
group_13882	0	0	0	0	1	0	0	0
group_13883	0	0	0	0	1	0	0	0
group_13884	0	0	0	0	1	0	0	0
group_13885	0	0	0	0	1	0	0	0
group_13886	0	0	0	0	1	0	0	0
aaeA_1	0	0	0	0	1	0	0	0
group_13888	0	0	0	0	1	0	0	0
group_13889	0	0	0	0	1	0	0	0
group_13890	0	0	0	0	1	0	0	0
group_13891	0	0	0	0	1	0	0	0
group_13892	0	0	0	0	1	0	0	0
group_13893	0	0	0	0	1	0	0	0
group_13894	0	0	0	0	1	0	0	0
metI_1	0	0	0	0	1	0	0	0
group_13896	0	0	0	0	1	0	0	0
group_13897	0	0	0	0	1	0	0	0
group_13898	0	0	0	0	1	0	0	0
group_13899	0	0	0	0	1	0	0	0
group_13900	0	0	0	0	1	0	0	0
group_13901	0	0	0	0	1	0	0	0
cotF_1	0	0	0	0	1	0	0	0
group_13903	0	0	0	0	1	0	0	0
group_13904	0	0	0	0	1	0	0	0
srtD_1	0	0	0	0	1	0	0	0
group_13906	0	0	0	0	1	0	0	0
group_13907	0	0	0	0	1	0	0	0
group_13908	0	0	0	0	1	0	0	0
group_13909	0	0	0	0	1	0	0	0
amiE_1	0	0	0	0	1	0	0	0
group_13911	0	0	0	0	1	0	0	0
group_13912	0	0	0	0	1	0	0	0
focB	0	0	0	0	1	0	0	0
group_13914	0	0	0	0	1	0	0	0
group_13915	0	0	0	0	1	0	0	0
group_13916	0	0	0	0	1	0	0	0
group_13917	0	0	0	0	1	0	0	0
group_13918	0	0	0	0	1	0	0	0
group_13919	0	0	0	0	1	0	0	0
group_13920	0	0	0	0	1	0	0	0
group_13921	0	0	0	0	1	0	0	0
group_13922	0	0	0	0	1	0	0	0
group_13923	0	0	0	0	1	0	0	0
group_13924	0	0	0	0	1	0	0	0
group_13925	0	0	0	0	1	0	0	0
group_13926	0	0	0	0	1	0	0	0
group_13927	0	0	0	0	1	0	0	0
group_13928	0	0	0	0	1	0	0	0
group_13929	0	0	0	0	1	0	0	0
group_13930	0	0	0	0	1	0	0	0
group_13931	0	0	0	0	1	0	0	0
group_13932	0	0	0	0	1	0	0	0
group_13933	0	0	0	0	1	0	0	0
group_13934	0	0	0	0	1	0	0	0
group_13935	0	0	0	0	1	0	0	0
group_13936	0	0	0	0	1	0	0	0
hdc	0	0	0	0	1	0	0	0
group_13938	0	0	0	0	1	0	0	0
group_13939	0	0	0	0	1	0	0	0
group_13940	0	0	0	0	1	0	0	0
group_13941	0	0	0	0	1	0	0	0
group_13942	0	0	0	0	1	0	0	0
group_13943	0	0	0	0	1	0	0	0
group_13944	0	0	0	0	1	0	0	0
group_13945	0	0	0	0	1	0	0	0
group_13946	0	0	0	0	1	0	0	0
group_13947	0	0	0	0	1	0	0	0
group_13948	0	0	0	0	1	0	0	0
group_13949	0	0	0	0	1	0	0	0
group_13950	0	0	0	0	1	0	0	0
group_13951	0	0	0	0	1	0	0	0
group_13952	0	0	0	0	1	0	0	0
group_13953	0	0	0	0	1	0	0	0
group_13954	0	0	0	0	1	0	0	0
group_13955	0	0	0	0	1	0	0	0
group_13956	0	0	0	0	1	0	0	0
group_13957	0	0	0	0	1	0	0	0
cwlC_1	0	0	0	0	1	0	0	0
group_13959	0	0	0	0	1	0	0	0
group_13960	0	0	0	0	1	0	0	0
group_13961	0	0	0	0	1	0	0	0
group_13962	0	0	0	0	1	0	0	0
group_13963	0	0	0	0	1	0	0	0
group_13964	0	0	0	0	1	0	0	0
group_13965	0	0	0	0	1	0	0	0
group_13966	0	0	0	0	1	0	0	0
group_13967	0	0	0	0	1	0	0	0
nhaC	0	0	0	0	1	0	0	0
group_13969	0	0	0	0	1	0	0	0
group_13970	0	0	0	0	1	0	0	0
group_13971	0	0	0	0	1	0	0	0
nhaX_1	0	0	0	0	1	0	0	0
group_13973	0	0	0	0	1	0	0	0
group_13974	0	0	0	0	1	0	0	0
group_13975	0	0	0	0	1	0	0	0
group_13976	0	0	0	0	1	0	0	0
group_13977	0	0	0	0	1	0	0	0
group_13978	0	0	0	0	1	0	0	0
group_13979	0	0	0	0	1	0	0	0
lrp_1	0	0	0	0	1	0	0	0
group_13981	0	0	0	0	1	0	0	0
group_13982	0	0	0	0	1	0	0	0
group_13983	0	0	0	0	1	0	0	0
group_13984	0	0	0	0	1	0	0	0
group_13985	0	0	0	0	1	0	0	0
group_13986	0	0	0	0	1	0	0	0
group_13987	0	0	0	0	1	0	0	0
group_13988	0	0	0	0	1	0	0	0
khtT	0	0	0	0	1	0	0	0
group_13990	0	0	0	0	1	0	0	0
group_13991	0	0	0	0	1	0	0	0
group_13992	0	0	0	0	1	0	0	0
group_13993	0	0	0	0	1	0	0	0
group_13994	0	0	0	0	1	0	0	0
group_13995	0	0	0	0	1	0	0	0
group_13996	0	0	0	0	1	0	0	0
group_13997	0	0	0	0	1	0	0	0
group_13998	0	0	0	0	1	0	0	0
group_13999	0	0	0	0	1	0	0	0
group_14000	0	0	0	0	1	0	0	0
group_14001	0	0	0	0	1	0	0	0
group_14002	0	0	0	0	1	0	0	0
group_14003	0	0	0	0	1	0	0	0
group_14004	0	0	0	0	1	0	0	0
group_14005	0	0	0	0	1	0	0	0
group_14006	0	0	0	0	1	0	0	0
group_14007	0	0	0	0	1	0	0	0
group_14008	0	0	0	0	1	0	0	0
group_14009	0	0	0	0	1	0	0	0
group_14010	0	0	0	0	1	0	0	0
group_14011	0	0	0	0	1	0	0	0
group_14012	0	0	0	0	1	0	0	0
group_14013	0	0	0	0	1	0	0	0
group_14014	0	0	0	0	1	0	0	0
group_14015	0	0	0	0	1	0	0	0
group_14016	0	0	0	0	1	0	0	0
group_14017	0	0	0	0	1	0	0	0
group_14018	0	0	0	0	1	0	0	0
group_14019	0	0	0	0	1	0	0	0
hemH_1	0	0	0	0	1	0	0	0
group_14021	0	0	0	0	1	0	0	0
group_14022	0	0	0	0	1	0	0	0
group_14023	0	0	0	0	1	0	0	0
group_14024	0	0	0	0	1	0	0	0
group_14025	0	0	0	0	1	0	0	0
group_14026	0	0	0	0	1	0	0	0
group_14027	0	0	0	0	1	0	0	0
group_14028	0	0	0	0	1	0	0	0
group_14029	0	0	0	0	1	0	0	0
group_14030	0	0	0	0	1	0	0	0
group_14031	0	0	0	0	1	0	0	0
group_14032	0	0	0	0	1	0	0	0
sutR	0	0	0	0	1	0	0	0
group_14034	0	0	0	0	1	0	0	0
group_14035	0	0	0	0	1	0	0	0
group_14036	0	0	0	0	1	0	0	0
subC	0	0	0	0	1	0	0	0
group_14038	0	0	0	0	1	0	0	0
group_14039	0	0	0	0	1	0	0	0
yfiZ_1	0	0	0	0	1	0	0	0
yfhA_1	0	0	0	0	1	0	0	0
pspA	0	0	0	0	1	0	0	0
group_14043	0	0	0	0	1	0	0	0
group_14044	0	0	0	0	1	0	0	0
group_14045	0	0	0	0	1	0	0	0
group_14046	0	0	0	0	1	0	0	0
group_14047	0	0	0	0	1	0	0	0
group_14048	0	0	0	0	1	0	0	0
group_14049	0	0	0	0	1	0	0	0
group_14050	0	0	0	0	1	0	0	0
group_14051	0	0	0	0	1	0	0	0
group_14052	0	0	0	0	1	0	0	0
pucR_1	0	0	0	0	1	0	0	0
group_14054	0	0	0	0	1	0	0	0
allC	0	0	0	0	1	0	0	0
allE	0	0	0	0	1	0	0	0
allD_1	0	0	0	0	1	0	0	0
allD_2	0	0	0	0	1	0	0	0
fdrA	0	0	0	0	1	0	0	0
group_14060	0	0	0	0	1	0	0	0
group_14061	0	0	0	0	1	0	0	0
arcC1_1	0	0	0	0	1	0	0	0
nanT_1	0	0	0	0	1	0	0	0
rapG_1	0	0	0	0	1	0	0	0
group_14065	0	0	0	0	1	0	0	0
group_14066	0	0	0	0	1	0	0	0
group_14067	0	0	0	0	1	0	0	0
group_14068	0	0	0	0	1	0	0	0
group_14069	0	0	0	0	1	0	0	0
group_14070	0	0	0	0	1	0	0	0
group_14071	0	0	0	0	1	0	0	0
group_14072	0	0	0	0	1	0	0	0
group_14073	0	0	0	0	1	0	0	0
group_14074	0	0	0	0	1	0	0	0
group_14075	0	0	0	0	1	0	0	0
ydbD_1	0	0	0	0	1	0	0	0
fadD3_1	0	0	0	0	1	0	0	0
group_14078	0	0	0	0	1	0	0	0
mdtH	0	0	0	0	1	0	0	0
sgrR	0	0	0	0	1	0	0	0
group_14081	0	0	0	0	1	0	0	0
group_14082	0	0	0	0	1	0	0	0
group_14083	0	0	0	0	1	0	0	0
group_14084	0	0	0	0	1	0	0	0
group_14085	0	0	0	0	1	0	0	0
group_14086	0	0	0	0	1	0	0	0
group_14087	0	0	0	0	1	0	0	0
group_14088	0	0	0	0	1	0	0	0
group_14089	0	0	0	0	1	0	0	0
group_14090	0	0	0	0	1	0	0	0
group_14091	0	0	0	0	1	0	0	0
group_14092	0	0	0	0	1	0	0	0
group_14093	0	0	0	0	1	0	0	0
group_14094	0	0	0	0	1	0	0	0
group_14095	0	0	0	0	1	0	0	0
group_14096	0	0	0	0	1	0	0	0
group_14097	0	0	0	0	1	0	0	0
group_14098	0	0	0	0	1	0	0	0
group_14099	0	0	0	0	1	0	0	0
group_14100	0	0	0	0	1	0	0	0
group_14101	0	0	0	0	1	0	0	0
group_14102	0	0	0	0	1	0	0	0
group_14103	0	0	0	0	1	0	0	0
group_14104	0	0	0	0	1	0	0	0
group_14105	0	0	0	0	1	0	0	0
group_14106	0	0	0	0	1	0	0	0
nrgA_1	0	0	0	0	1	0	0	0
group_14108	0	0	0	0	1	0	0	0
group_14109	0	0	0	0	1	0	0	0
group_14110	0	0	0	0	1	0	0	0
group_14111	0	0	0	0	1	0	0	0
degA_1	0	0	0	0	1	0	0	0
group_14113	0	0	0	0	1	0	0	0
group_14114	0	0	0	0	1	0	0	0
group_14115	0	0	0	0	1	0	0	0
ddc	0	0	0	0	1	0	0	0
iucA	0	0	0	0	1	0	0	0
iucB	0	0	0	0	1	0	0	0
group_14119	0	0	0	0	1	0	0	0
iucC	0	0	0	0	1	0	0	0
group_14121	0	0	0	0	1	0	0	0
group_14122	0	0	0	0	1	0	0	0
group_14123	0	0	0	0	1	0	0	0
group_14124	0	0	0	0	1	0	0	0
group_14125	0	0	0	0	1	0	0	0
group_14126	0	0	0	0	1	0	0	0
group_14127	0	0	0	0	1	0	0	0
group_14128	0	0	0	0	1	0	0	0
group_14129	0	0	0	0	1	0	0	0
group_14130	0	0	0	0	1	0	0	0
group_14131	0	0	0	0	1	0	0	0
group_14132	0	0	0	0	1	0	0	0
group_14133	0	0	0	0	1	0	0	0
group_14134	0	0	0	0	1	0	0	0
group_14135	0	0	0	0	1	0	0	0
group_14136	0	0	0	0	1	0	0	0
group_14137	0	0	0	0	1	0	0	0
group_14138	0	0	0	0	1	0	0	0
group_14139	0	0	0	0	1	0	0	0
group_14140	0	0	0	0	1	0	0	0
group_14141	0	0	0	0	1	0	0	0
group_14142	0	0	0	0	1	0	0	0
group_14143	0	0	0	0	1	0	0	0
group_14144	0	0	0	0	1	0	0	0
group_14145	0	0	0	0	1	0	0	0
group_14146	0	0	0	0	1	0	0	0
group_14147	0	0	0	0	1	0	0	0
group_14148	0	0	0	0	1	0	0	0
group_14149	0	0	0	0	1	0	0	0
group_14150	0	0	0	0	1	0	0	0
group_14151	0	0	0	0	1	0	0	0
group_14152	0	0	0	0	1	0	0	0
group_14153	0	0	0	0	1	0	0	0
group_14154	0	0	0	0	1	0	0	0
group_14155	0	0	0	0	1	0	0	0
group_14156	0	0	0	0	1	0	0	0
group_14157	0	0	0	0	1	0	0	0
group_14158	0	0	0	0	1	0	0	0
group_14159	0	0	0	0	1	0	0	0
group_14160	0	0	0	0	1	0	0	0
group_14161	0	0	0	0	1	0	0	0
group_14162	0	0	0	0	1	0	0	0
group_14163	0	0	0	0	1	0	0	0
group_14164	0	0	0	0	1	0	0	0
group_14165	0	0	0	0	1	0	0	0
group_14166	0	0	0	0	1	0	0	0
group_14167	0	0	0	0	1	0	0	0
group_14168	0	0	0	0	1	0	0	0
group_14169	0	0	0	0	1	0	0	0
group_14170	0	0	0	0	1	0	0	0
group_14171	0	0	0	0	1	0	0	0
group_14172	0	0	0	0	1	0	0	0
group_14173	0	0	0	0	1	0	0	0
group_14174	0	0	0	0	1	0	0	0
group_14175	0	0	0	0	1	0	0	0
group_14176	0	0	0	0	1	0	0	0
group_14177	0	0	0	0	1	0	0	0
dpiB	0	0	0	0	1	0	0	0
group_14179	0	0	0	0	1	0	0	0
group_14180	0	0	0	0	1	0	0	0
group_14181	0	0	0	0	1	0	0	0
group_14182	0	0	0	0	1	0	0	0
group_14183	0	0	0	0	1	0	0	0
group_14184	0	0	0	0	1	0	0	0
group_14185	0	0	0	0	1	0	0	0
group_14186	0	0	0	0	1	0	0	0
group_14187	0	0	0	0	1	0	0	0
group_14188	0	0	0	0	1	0	0	0
group_14189	0	0	0	0	1	0	0	0
group_14190	0	0	0	0	1	0	0	0
group_14191	0	0	0	0	1	0	0	0
group_14192	0	0	0	0	1	0	0	0
group_14193	0	0	0	0	1	0	0	0
group_14194	0	0	0	0	1	0	0	0
group_14195	0	0	0	0	1	0	0	0
group_14196	0	0	0	0	1	0	0	0
group_14197	0	0	0	0	1	0	0	0
group_14198	0	0	0	0	1	0	0	0
group_14199	0	0	0	0	1	0	0	0
group_14200	0	0	0	0	1	0	0	0
group_14201	0	0	0	0	1	0	0	0
group_14202	0	0	0	0	1	0	0	0
group_14203	0	0	0	0	1	0	0	0
group_14204	0	0	0	0	1	0	0	0
group_14205	0	0	0	0	1	0	0	0
group_14206	0	0	0	0	1	0	0	0
group_14207	0	0	0	0	1	0	0	0
group_14208	0	0	0	0	1	0	0	0
group_14209	0	0	0	0	1	0	0	0
group_14210	0	0	0	0	1	0	0	0
group_14211	0	0	0	0	1	0	0	0
group_14212	0	0	0	0	1	0	0	0
galE_1	0	0	0	0	1	0	0	0
group_14214	0	0	0	0	1	0	0	0
group_14215	0	0	0	0	1	0	0	0
group_14216	0	0	0	0	1	0	0	0
group_14217	0	0	0	0	1	0	0	0
group_14218	0	0	0	0	1	0	0	0
group_14219	0	0	0	0	1	0	0	0
group_14220	0	0	0	0	1	0	0	0
metI_2	0	0	0	0	1	0	0	0
group_14222	0	0	0	0	1	0	0	0
group_14223	0	0	0	0	1	0	0	0
group_14224	0	0	0	0	1	0	0	0
group_14225	0	0	0	0	1	0	0	0
pbpE_1	0	0	0	0	1	0	0	0
pbpE_2	0	0	0	0	1	0	0	0
abnA_1	0	0	0	0	1	0	0	0
group_14229	0	0	0	0	1	0	0	0
group_14230	0	0	0	0	1	0	0	0
group_14231	0	0	0	0	1	0	0	0
group_14232	0	0	0	0	1	0	0	0
group_14233	0	0	0	0	1	0	0	0
group_14234	0	0	0	0	1	0	0	0
group_14235	0	0	0	0	1	0	0	0
yijE	0	0	0	0	1	0	0	0
group_14237	0	0	0	0	1	0	0	0
group_14238	0	0	0	0	1	0	0	0
yocH_1	0	0	0	0	1	0	0	0
group_14240	0	0	0	0	1	0	0	0
group_14241	0	0	0	0	1	0	0	0
group_14242	0	0	0	0	1	0	0	0
group_14243	0	0	0	0	1	0	0	0
yezG	0	0	0	0	1	0	0	0
group_14245	0	0	0	0	1	0	0	0
group_14246	0	0	0	0	1	0	0	0
group_14247	0	0	0	0	1	0	0	0
group_14248	0	0	0	0	1	0	0	0
group_14249	0	0	0	0	1	0	0	0
group_14250	0	0	0	0	1	0	0	0
group_14251	0	0	0	0	1	0	0	0
group_14252	0	0	0	0	1	0	0	0
group_14253	0	0	0	0	1	0	0	0
group_14254	0	0	0	0	1	0	0	0
group_14255	0	0	0	0	1	0	0	0
group_14256	0	0	0	0	1	0	0	0
group_14257	0	0	0	0	1	0	0	0
group_14258	0	0	0	0	1	0	0	0
group_14259	0	0	0	0	1	0	0	0
group_14260	0	0	0	0	1	0	0	0
group_14261	0	0	0	0	1	0	0	0
yqbG_1	0	0	0	0	1	0	0	0
xkdH_1	0	0	0	0	1	0	0	0
group_14264	0	0	0	0	1	0	0	0
group_14265	0	0	0	0	1	0	0	0
group_14266	0	0	0	0	1	0	0	0
group_14267	0	0	0	0	1	0	0	0
xkdM_1	0	0	0	0	1	0	0	0
yqbN_1	0	0	0	0	1	0	0	0
group_14270	0	0	0	0	1	0	0	0
yqbO	0	0	0	0	1	0	0	0
group_14272	0	0	0	0	1	0	0	0
group_14273	0	0	0	0	1	0	0	0
group_14274	0	0	0	0	1	0	0	0
group_14275	0	0	0	0	1	0	0	0
group_14276	0	0	0	0	1	0	0	0
group_14277	0	0	0	0	1	0	0	0
group_14278	0	0	0	0	1	0	0	0
group_14279	0	0	0	0	1	0	0	0
group_14280	0	0	0	0	1	0	0	0
group_14281	0	0	0	0	1	0	0	0
group_14282	0	0	0	0	1	0	0	0
group_14283	0	0	0	0	1	0	0	0
group_14284	0	0	0	0	1	0	0	0
group_14285	0	0	0	0	1	0	0	0
uxuA_1	0	0	0	0	1	0	0	0
uxuB_1	0	0	0	0	1	0	0	0
lgoD	0	0	0	0	1	0	0	0
group_14289	0	0	0	0	1	0	0	0
group_14290	0	0	0	0	1	0	0	0
group_14291	0	0	0	0	1	0	0	0
group_14292	0	0	0	0	1	0	0	0
group_14293	0	0	0	0	1	0	0	0
group_14294	0	0	0	0	1	0	0	0
yesV_1	0	0	0	0	1	0	0	0
group_14296	0	0	0	0	1	0	0	0
group_14297	0	0	0	0	1	0	0	0
yesO	0	0	0	0	1	0	0	0
group_14299	0	0	0	0	1	0	0	0
araQ_1	0	0	0	0	1	0	0	0
yesR	0	0	0	0	1	0	0	0
yesS_1	0	0	0	0	1	0	0	0
rhgT_1	0	0	0	0	1	0	0	0
yesU	0	0	0	0	1	0	0	0
yesV_2	0	0	0	0	1	0	0	0
yesW_1	0	0	0	0	1	0	0	0
yesW_2	0	0	0	0	1	0	0	0
yxiM	0	0	0	0	1	0	0	0
group_14309	0	0	0	0	1	0	0	0
yesX	0	0	0	0	1	0	0	0
gpr_1	0	0	0	0	1	0	0	0
yesY	0	0	0	0	1	0	0	0
yesZ	0	0	0	0	1	0	0	0
group_14314	0	0	0	0	1	0	0	0
lipO_1	0	0	0	0	1	0	0	0
yteP_1	0	0	0	0	1	0	0	0
araQ_2	0	0	0	0	1	0	0	0
group_14318	0	0	0	0	1	0	0	0
group_14319	0	0	0	0	1	0	0	0
group_14320	0	0	0	0	1	0	0	0
group_14321	0	0	0	0	1	0	0	0
group_14322	0	0	0	0	1	0	0	0
dppA_1	0	0	0	0	1	0	0	0
dppB_1	0	0	0	0	1	0	0	0
group_14325	0	0	0	0	1	0	0	0
group_14326	0	0	0	0	1	0	0	0
group_14327	0	0	0	0	1	0	0	0
group_14328	0	0	0	0	1	0	0	0
group_14329	0	0	0	0	1	0	0	0
group_14330	0	0	0	0	1	0	0	0
group_14331	0	0	0	0	1	0	0	0
group_14332	0	0	0	0	1	0	0	0
group_14333	0	0	0	0	1	0	0	0
group_14334	0	0	0	0	1	0	0	0
group_14335	0	0	0	0	1	0	0	0
pel_1	0	0	0	0	1	0	0	0
pel_2	0	0	0	0	1	0	0	0
group_14338	0	0	0	0	1	0	0	0
group_14339	0	0	0	0	1	0	0	0
group_14340	0	0	0	0	1	0	0	0
group_14341	0	0	0	0	1	0	0	0
group_14342	0	0	0	0	1	0	0	0
group_14343	0	0	0	0	1	0	0	0
group_14344	0	0	0	0	1	0	0	0
group_14345	0	0	0	0	1	0	0	0
proA_1	0	0	0	0	1	0	0	0
group_14347	0	0	0	0	1	0	0	0
group_14348	0	0	0	0	1	0	0	0
group_14349	0	0	0	0	1	0	0	0
group_14350	0	0	0	0	1	0	0	0
guaD	0	0	0	0	1	0	0	0
group_14352	0	0	0	0	1	0	0	0
group_14353	0	0	0	0	1	0	0	0
group_14354	0	0	0	0	1	0	0	0
metE_1	0	0	0	0	1	0	0	0
group_14356	0	0	0	0	1	0	0	0
group_14357	0	0	0	0	1	0	0	0
group_14358	0	0	0	0	1	0	0	0
group_14359	0	0	0	0	1	0	0	0
group_14360	0	0	0	0	1	0	0	0
group_14361	0	0	0	0	1	0	0	0
group_14362	0	0	0	0	1	0	0	0
group_14363	0	0	0	0	1	0	0	0
group_14364	0	0	0	0	1	0	0	0
group_14365	0	0	0	0	1	0	0	0
group_14366	0	0	0	0	1	0	0	0
group_14367	0	0	0	0	1	0	0	0
group_14368	0	0	0	0	1	0	0	0
group_14369	0	0	0	0	1	0	0	0
group_14370	0	0	0	0	1	0	0	0
group_14371	0	0	0	0	1	0	0	0
group_14372	0	0	0	0	1	0	0	0
group_14373	0	0	0	0	1	0	0	0
group_14374	0	0	0	0	1	0	0	0
group_14375	0	0	0	0	1	0	0	0
pbp	0	0	0	0	1	0	0	0
group_14377	0	0	0	0	1	0	0	0
group_14378	0	0	0	0	1	0	0	0
group_14379	0	0	0	0	1	0	0	0
group_14380	0	0	0	0	1	0	0	0
group_14381	0	0	0	0	1	0	0	0
group_14382	0	0	0	0	1	0	0	0
group_14383	0	0	0	0	1	0	0	0
group_14384	0	0	0	0	1	0	0	0
group_14385	0	0	0	0	1	0	0	0
group_14386	0	0	0	0	1	0	0	0
group_14387	0	0	0	0	1	0	0	0
mtnX_1	0	0	0	0	1	0	0	0
group_14389	0	0	0	0	1	0	0	0
group_14390	0	0	0	0	1	0	0	0
group_14391	0	0	0	0	1	0	0	0
group_14392	0	0	0	0	1	0	0	0
group_14393	0	0	0	0	1	0	0	0
group_14394	0	0	0	0	1	0	0	0
group_14395	0	0	0	0	1	0	0	0
group_14396	0	0	0	0	1	0	0	0
group_14397	0	0	0	0	1	0	0	0
group_14398	0	0	0	0	1	0	0	0
group_14399	0	0	0	0	1	0	0	0
group_14400	0	0	0	0	1	0	0	0
group_14401	0	0	0	0	1	0	0	0
group_14402	0	0	0	0	1	0	0	0
group_14403	0	0	0	0	1	0	0	0
group_14404	0	0	0	0	1	0	0	0
group_14405	0	0	0	0	1	0	0	0
group_14406	0	0	0	0	1	0	0	0
group_14407	0	0	0	0	1	0	0	0
group_14408	0	0	0	0	1	0	0	0
group_14409	0	0	0	0	1	0	0	0
group_14410	0	0	0	0	1	0	0	0
yxiD_1	0	0	0	0	1	0	0	0
group_14412	0	0	0	0	1	0	0	0
group_14413	0	0	0	0	1	0	0	0
group_14414	0	0	0	0	1	0	0	0
group_14415	0	0	0	0	1	0	0	0
group_14416	0	0	0	0	1	0	0	0
group_14417	0	0	0	0	1	0	0	0
group_14418	0	0	0	0	1	0	0	0
group_14419	0	0	0	0	1	0	0	0
group_14420	0	0	0	0	1	0	0	0
group_14421	0	0	0	0	1	0	0	0
group_14422	0	0	0	0	1	0	0	0
group_14423	0	0	0	0	1	0	0	0
group_14424	0	0	0	0	1	0	0	0
group_14425	0	0	0	0	1	0	0	0
group_14426	0	0	0	0	1	0	0	0
group_14427	0	0	0	0	1	0	0	0
group_14428	0	0	0	0	1	0	0	0
group_14429	0	0	0	0	1	0	0	0
group_14430	0	0	0	0	1	0	0	0
group_14431	0	0	0	0	1	0	0	0
group_14432	0	0	0	0	1	0	0	0
group_14433	0	0	0	0	1	0	0	0
group_14434	0	0	0	0	1	0	0	0
group_14435	0	0	0	0	1	0	0	0
group_14436	0	0	0	0	1	0	0	0
group_14437	0	0	0	0	1	0	0	0
group_14438	0	0	0	0	1	0	0	0
group_14439	0	0	0	0	1	0	0	0
group_14440	0	0	0	0	1	0	0	0
group_14441	0	0	0	0	1	0	0	0
group_14442	0	0	0	0	1	0	0	0
group_14443	0	0	0	0	1	0	0	0
group_14444	0	0	0	0	1	0	0	0
group_14445	0	0	0	0	1	0	0	0
group_14446	0	0	0	0	1	0	0	0
group_14447	0	0	0	0	1	0	0	0
group_14448	0	0	0	0	1	0	0	0
group_14449	0	0	0	0	1	0	0	0
group_14450	0	0	0	0	1	0	0	0
group_14451	0	0	0	0	1	0	0	0
group_14452	0	0	0	0	1	0	0	0
group_14453	0	0	0	0	1	0	0	0
cwlA_1	0	0	0	0	1	0	0	0
group_14455	0	0	0	0	1	0	0	0
group_14456	0	0	0	0	1	0	0	0
group_14457	0	0	0	0	1	0	0	0
group_14458	0	0	0	0	1	0	0	0
group_14459	0	0	0	0	1	0	0	0
group_14460	0	0	0	0	1	0	0	0
group_14461	0	0	0	0	1	0	0	0
group_14462	0	0	0	0	1	0	0	0
group_14463	0	0	0	0	1	0	0	0
group_14464	0	0	0	0	1	0	0	0
group_14465	0	0	0	0	1	0	0	0
group_14466	0	0	0	0	1	0	0	0
group_14467	0	0	0	0	1	0	0	0
group_14468	0	0	0	0	1	0	0	0
group_14469	0	0	0	0	1	0	0	0
group_14470	0	0	0	0	1	0	0	0
group_14471	0	0	0	0	1	0	0	0
group_14472	0	0	0	0	1	0	0	0
group_14473	0	0	0	0	1	0	0	0
group_14474	0	0	0	0	1	0	0	0
group_14475	0	0	0	0	1	0	0	0
group_14476	0	0	0	0	1	0	0	0
group_14477	0	0	0	0	1	0	0	0
group_14478	0	0	0	0	1	0	0	0
group_14479	0	0	0	0	1	0	0	0
group_14480	0	0	0	0	1	0	0	0
group_14481	0	0	0	0	1	0	0	0
group_14482	0	0	0	0	1	0	0	0
group_14483	0	0	0	0	1	0	0	0
group_14484	0	0	0	0	1	0	0	0
group_14485	0	0	0	0	1	0	0	0
group_14486	0	0	0	0	1	0	0	0
group_14487	0	0	0	0	1	0	0	0
group_14488	0	0	0	0	1	0	0	0
group_14489	0	0	0	0	1	0	0	0
group_14490	0	0	0	0	1	0	0	0
group_14491	0	0	0	0	1	0	0	0
group_14492	0	0	0	0	1	0	0	0
group_14493	0	0	0	0	1	0	0	0
group_14494	0	0	0	0	1	0	0	0
group_14495	0	0	0	0	1	0	0	0
group_14496	0	0	0	0	1	0	0	0
group_14497	0	0	0	0	1	0	0	0
group_14498	0	0	0	0	1	0	0	0
group_14499	0	0	0	0	1	0	0	0
group_14500	0	0	0	0	1	0	0	0
group_14501	0	0	0	0	1	0	0	0
group_14502	0	0	0	0	1	0	0	0
group_14503	0	0	0	0	1	0	0	0
group_14504	0	0	0	0	1	0	0	0
group_14505	0	0	0	0	1	0	0	0
group_14506	0	0	0	0	1	0	0	0
group_14507	0	0	0	0	1	0	0	0
group_14508	0	0	0	0	1	0	0	0
cmpR_1	0	0	0	0	1	0	0	0
group_14510	0	0	0	0	1	0	0	0
group_14511	0	0	0	0	1	0	0	0
group_14512	0	0	0	0	1	0	0	0
group_14513	0	0	0	0	1	0	0	0
group_14514	0	0	0	0	1	0	0	0
group_14515	0	0	0	0	1	0	0	0
ahpC_1	0	0	0	0	1	0	0	0
group_14517	0	0	0	0	1	0	0	0
rok_1	0	0	0	0	1	0	0	0
group_14519	0	0	0	0	1	0	0	0
group_14520	0	0	0	0	1	0	0	0
group_14521	0	0	0	0	1	0	0	0
group_14522	0	0	0	0	1	0	0	0
group_14523	0	0	0	0	1	0	0	0
group_14524	0	0	0	0	1	0	0	0
group_14525	0	0	0	0	1	0	0	0
group_14526	0	0	0	0	1	0	0	0
group_14527	0	0	0	0	1	0	0	0
group_14528	0	0	0	0	1	0	0	0
group_14529	0	0	0	0	1	0	0	0
group_14530	0	0	0	0	1	0	0	0
group_14531	0	0	0	0	1	0	0	0
group_14532	0	0	0	0	1	0	0	0
group_14533	0	0	0	0	1	0	0	0
lacC_1	0	0	0	0	1	0	0	0
fruA_1	0	0	0	0	1	0	0	0
group_14536	0	0	0	0	1	0	0	0
group_14537	0	0	0	0	1	0	0	0
group_14538	0	0	0	0	1	0	0	0
group_14539	0	0	0	0	1	0	0	0
group_14540	0	0	0	0	1	0	0	0
group_14541	0	0	0	0	1	0	0	0
group_14542	0	0	0	0	1	0	0	0
group_14543	0	0	0	0	1	0	0	0
abh_1	0	0	0	0	1	0	0	0
group_14545	0	0	0	0	1	0	0	0
group_14546	0	0	0	0	1	0	0	0
group_14547	0	0	0	0	1	0	0	0
group_14548	0	0	0	0	1	0	0	0
group_14549	0	0	0	0	1	0	0	0
group_14550	0	0	0	0	1	0	0	0
group_14551	0	0	0	0	1	0	0	0
group_14552	0	0	0	0	1	0	0	0
group_14553	0	0	0	0	1	0	0	0
group_14554	0	0	0	0	1	0	0	0
group_14555	0	0	0	0	1	0	0	0
group_14556	0	0	0	0	1	0	0	0
group_14557	0	0	0	0	1	0	0	0
group_14558	0	0	0	0	1	0	0	0
group_14559	0	0	0	0	1	0	0	0
group_14560	0	0	0	0	1	0	0	0
group_14561	0	0	0	0	1	0	0	0
group_14562	0	0	0	0	1	0	0	0
group_14563	0	0	0	0	1	0	0	0
group_14564	0	0	0	0	1	0	0	0
group_14565	0	0	0	0	1	0	0	0
group_14566	0	0	0	0	1	0	0	0
group_14567	0	0	0	0	1	0	0	0
group_14568	0	0	0	0	1	0	0	0
group_14569	0	0	0	0	1	0	0	0
group_14570	0	0	0	0	1	0	0	0
group_14571	0	0	0	0	1	0	0	0
group_14572	0	0	0	0	1	0	0	0
ylmB	0	0	0	0	1	0	0	0
group_14574	0	0	0	0	1	0	0	0
group_14575	0	0	0	0	1	0	0	0
bioA	0	0	0	0	1	0	0	0
group_14577	0	0	0	0	1	0	0	0
group_14578	0	0	0	0	1	0	0	0
group_14579	0	0	0	0	1	0	0	0
group_14580	0	0	0	0	1	0	0	0
group_14581	0	0	0	0	1	0	0	0
group_14582	0	0	0	0	1	0	0	0
group_14583	0	0	0	0	1	0	0	0
group_14584	0	0	0	0	1	0	0	0
group_14585	0	0	0	0	1	0	0	0
group_14586	0	0	0	0	1	0	0	0
group_14587	0	0	0	0	1	0	0	0
group_14588	0	0	0	0	1	0	0	0
group_14589	0	0	0	0	1	0	0	0
group_14590	0	0	0	0	1	0	0	0
group_14591	0	0	0	0	1	0	0	0
group_14592	0	0	0	0	1	0	0	0
group_14593	0	0	0	0	1	0	0	0
group_14594	0	0	0	0	1	0	0	0
group_14595	0	0	0	0	1	0	0	0
dfrA	0	0	0	0	1	0	0	0
ypjQ_1	0	0	0	0	1	0	0	0
group_14598	0	0	0	0	1	0	0	0
group_14599	0	0	0	0	1	0	0	0
group_14600	0	0	0	0	1	0	0	0
group_14601	0	0	0	0	1	0	0	0
group_14602	0	0	0	0	1	0	0	0
group_14603	0	0	0	0	1	0	0	0
group_14604	0	0	0	0	1	0	0	0
group_14605	0	0	0	0	1	0	0	0
group_14606	0	0	0	0	1	0	0	0
ugtP_1	0	0	0	0	1	0	0	0
group_14608	0	0	0	0	1	0	0	0
group_14609	0	0	0	0	1	0	0	0
group_14610	0	0	0	0	1	0	0	0
group_14611	0	0	0	0	1	0	0	0
group_14612	0	0	0	0	1	0	0	0
yhhQ	0	0	0	0	1	0	0	0
group_14614	0	0	0	0	1	0	0	0
group_14615	0	0	0	0	1	0	0	0
group_14616	0	0	0	0	1	0	0	0
group_14617	0	0	0	0	1	0	0	0
group_14618	0	0	0	0	1	0	0	0
group_14619	0	0	0	0	1	0	0	0
group_14620	0	0	0	0	1	0	0	0
group_14621	0	0	0	0	1	0	0	0
group_14622	0	0	0	0	1	0	0	0
group_14623	0	0	0	0	1	0	0	0
group_14624	0	0	0	0	1	0	0	0
group_14625	0	0	0	0	1	0	0	0
group_14626	0	0	0	0	1	0	0	0
group_14627	0	0	0	0	1	0	0	0
group_14628	0	0	0	0	1	0	0	0
group_14629	0	0	0	0	1	0	0	0
group_14630	0	0	0	0	1	0	0	0
group_14631	0	0	0	0	1	0	0	0
group_14632	0	0	0	0	1	0	0	0
group_14633	0	0	0	0	1	0	0	0
group_14634	0	0	0	0	1	0	0	0
group_14635	0	0	0	0	1	0	0	0
group_14636	0	0	0	0	1	0	0	0
group_14637	0	0	0	0	1	0	0	0
group_14638	0	0	0	0	1	0	0	0
group_14639	0	0	0	0	1	0	0	0
group_14640	0	0	0	0	1	0	0	0
group_14641	0	0	0	0	1	0	0	0
group_14642	0	0	0	0	1	0	0	0
group_14643	0	0	0	0	1	0	0	0
group_14644	0	0	0	0	1	0	0	0
group_14645	0	0	0	0	1	0	0	0
group_14646	0	0	0	0	1	0	0	0
group_14647	0	0	0	0	1	0	0	0
group_14648	0	0	0	0	1	0	0	0
group_14649	0	0	0	0	1	0	0	0
group_14650	0	0	0	0	1	0	0	0
group_14651	0	0	0	0	1	0	0	0
group_14652	0	0	0	0	1	0	0	0
group_14653	0	0	0	0	1	0	0	0
group_14654	0	0	0	0	1	0	0	0
group_14655	0	0	0	0	1	0	0	0
group_14656	0	0	0	0	1	0	0	0
bshA_1	0	0	0	0	1	0	0	0
group_14658	0	0	0	0	1	0	0	0
group_14659	0	0	0	0	1	0	0	0
group_14660	0	0	0	0	1	0	0	0
group_14661	0	0	0	0	1	0	0	0
group_14662	0	0	0	0	1	0	0	0
group_14663	0	0	0	0	1	0	0	0
group_14664	0	0	0	0	1	0	0	0
group_14665	0	0	0	0	1	0	0	0
group_14666	0	0	0	0	1	0	0	0
group_14667	0	0	0	0	1	0	0	0
group_14668	0	0	0	0	1	0	0	0
group_14669	0	0	0	0	1	0	0	0
group_14670	0	0	0	0	1	0	0	0
group_14671	0	0	0	0	1	0	0	0
group_14672	0	0	0	0	1	0	0	0
group_14673	0	0	0	0	1	0	0	0
group_14674	0	0	0	0	1	0	0	0
group_14675	0	0	0	0	1	0	0	0
group_14676	0	0	0	0	1	0	0	0
trpD_1	0	0	0	0	1	0	0	0
group_14678	0	0	0	0	1	0	0	0
group_14679	0	0	0	0	1	0	0	0
group_14680	0	0	0	0	1	0	0	0
group_14681	0	0	0	0	1	0	0	0
group_14682	0	0	0	0	1	0	0	0
group_14683	0	0	0	0	1	0	0	0
group_14684	0	0	0	0	1	0	0	0
group_14685	0	0	0	0	1	0	0	0
group_14686	0	0	0	0	1	0	0	0
group_14687	0	0	0	0	1	0	0	0
group_14688	0	0	0	0	1	0	0	0
group_14689	0	0	0	0	1	0	0	0
group_14690	0	0	0	0	1	0	0	0
group_14691	0	0	0	0	1	0	0	0
group_14692	0	0	0	0	1	0	0	0
group_14693	0	0	0	0	1	0	0	0
der	0	0	0	0	1	0	0	0
group_14695	0	0	0	0	1	0	0	0
group_14696	0	0	0	0	1	0	0	0
group_14697	0	0	0	0	1	0	0	0
group_14698	0	0	0	0	1	0	0	0
group_14699	0	0	0	0	1	0	0	0
group_14700	0	0	0	0	1	0	0	0
group_14701	0	0	0	0	1	0	0	0
group_14702	0	0	0	0	1	0	0	0
group_14703	0	0	0	0	1	0	0	0
group_14704	0	0	0	0	1	0	0	0
group_14705	0	0	0	0	1	0	0	0
group_14706	0	0	0	0	1	0	0	0
group_14707	0	0	0	0	1	0	0	0
group_14708	0	0	0	0	1	0	0	0
group_14709	0	0	0	0	1	0	0	0
ypbG_1	0	0	0	0	1	0	0	0
group_14711	0	0	0	0	1	0	0	0
group_14712	0	0	0	0	1	0	0	0
group_14713	0	0	0	0	1	0	0	0
group_14714	0	0	0	0	1	0	0	0
group_14715	0	0	0	0	1	0	0	0
group_14716	0	0	0	0	1	0	0	0
group_14717	0	0	0	0	1	0	0	0
group_14718	0	0	0	0	1	0	0	0
group_14719	0	0	0	0	1	0	0	0
group_14720	0	0	0	0	1	0	0	0
group_14721	0	0	0	0	1	0	0	0
group_14722	0	0	0	0	1	0	0	0
group_14723	0	0	0	0	1	0	0	0
group_14724	0	0	0	0	1	0	0	0
group_14725	0	0	0	0	1	0	0	0
group_14726	0	0	0	0	1	0	0	0
group_14727	0	0	0	0	1	0	0	0
srrA_2	0	0	0	0	1	0	0	0
group_14729	0	0	0	0	1	0	0	0
group_14730	0	0	0	0	1	0	0	0
group_14731	0	0	0	0	1	0	0	0
group_14732	0	0	0	0	1	0	0	0
group_14733	0	0	0	0	1	0	0	0
group_14734	0	0	0	0	1	0	0	0
group_14735	0	0	0	0	1	0	0	0
group_14736	0	0	0	0	1	0	0	0
group_14737	0	0	0	0	1	0	0	0
group_14738	0	0	0	0	1	0	0	0
group_14739	0	0	0	0	1	0	0	0
group_14740	0	0	0	0	1	0	0	0
group_14741	0	0	0	0	1	0	0	0
group_14742	0	0	0	0	1	0	0	0
group_14743	0	0	0	0	1	0	0	0
group_14744	0	0	0	0	1	0	0	0
group_14745	0	0	0	0	1	0	0	0
group_14746	0	0	0	0	1	0	0	0
group_14747	0	0	0	0	1	0	0	0
group_14748	0	0	0	0	1	0	0	0
group_14749	0	0	0	0	1	0	0	0
rapA_5	0	0	0	0	1	0	0	0
group_14751	0	0	0	0	1	0	0	0
group_14752	0	0	0	0	1	0	0	0
group_14753	0	0	0	0	1	0	0	0
group_14754	0	0	0	0	1	0	0	0
group_14755	0	0	0	0	1	0	0	0
group_14756	0	0	0	0	1	0	0	0
group_14757	0	0	0	0	1	0	0	0
group_14758	0	0	0	0	1	0	0	0
group_14759	0	0	0	0	1	0	0	0
group_14760	0	0	0	0	1	0	0	0
group_14761	0	0	0	0	1	0	0	0
group_14762	0	0	0	0	1	0	0	0
group_14763	0	0	0	0	1	0	0	0
spoIIAB_1	0	0	0	0	1	0	0	0
group_14765	0	0	0	0	1	0	0	0
group_14766	0	0	0	0	1	0	0	0
group_14767	0	0	0	0	1	0	0	0
deoB_1	0	0	0	0	1	0	0	0
group_14769	0	0	0	0	1	0	0	0
group_14770	0	0	0	0	1	0	0	0
group_14771	0	0	0	0	1	0	0	0
group_14772	0	0	0	0	1	0	0	0
chbC	0	0	0	0	1	0	0	0
celA	0	0	0	0	1	0	0	0
group_14775	0	0	0	0	1	0	0	0
pucI	0	0	0	0	1	0	0	0
group_14777	0	0	0	0	1	0	0	0
group_14778	0	0	0	0	1	0	0	0
elaA	0	0	0	0	1	0	0	0
group_14780	0	0	0	0	1	0	0	0
group_14781	0	0	0	0	1	0	0	0
group_14782	0	0	0	0	1	0	0	0
group_14783	0	0	0	0	1	0	0	0
group_14784	0	0	0	0	1	0	0	0
group_14785	0	0	0	0	1	0	0	0
group_14786	0	0	0	0	1	0	0	0
group_14787	0	0	0	0	1	0	0	0
group_14788	0	0	0	0	1	0	0	0
group_14789	0	0	0	0	1	0	0	0
group_14790	0	0	0	0	1	0	0	0
group_14791	0	0	0	0	1	0	0	0
group_14792	0	0	0	0	1	0	0	0
group_14793	0	0	0	0	1	0	0	0
group_14794	0	0	0	0	1	0	0	0
nikA_1	0	0	0	0	1	0	0	0
group_14796	0	0	0	0	1	0	0	0
nikC_1	0	0	0	0	1	0	0	0
cntD_1	0	0	0	0	1	0	0	0
group_14799	0	0	0	0	1	0	0	0
group_14800	0	0	0	0	1	0	0	0
group_14801	0	0	0	0	1	0	0	0
group_14802	0	0	0	0	1	0	0	0
group_14803	0	0	0	0	1	0	0	0
group_14804	0	0	0	0	1	0	0	0
group_14805	0	0	0	0	1	0	0	0
group_14806	0	0	0	0	1	0	0	0
group_14807	0	0	0	0	1	0	0	0
group_14808	0	0	0	0	1	0	0	0
group_14809	0	0	0	0	1	0	0	0
group_14810	0	0	0	0	1	0	0	0
group_14811	0	0	0	0	1	0	0	0
group_14812	0	0	0	0	1	0	0	0
group_14813	0	0	0	0	1	0	0	0
group_14814	0	0	0	0	1	0	0	0
group_14815	0	0	0	0	1	0	0	0
group_14816	0	0	0	0	1	0	0	0
group_14817	0	0	0	0	1	0	0	0
group_14818	0	0	0	0	1	0	0	0
group_14819	0	0	0	0	1	0	0	0
group_14820	0	0	0	0	1	0	0	0
group_14821	0	0	0	0	1	0	0	0
group_14822	0	0	0	0	1	0	0	0
group_14823	0	0	0	0	1	0	0	0
group_14824	0	0	0	0	1	0	0	0
group_14825	0	0	0	0	1	0	0	0
group_14826	0	0	0	0	1	0	0	0
gmuD_1	0	0	0	0	1	0	0	0
group_14828	0	0	0	0	1	0	0	0
group_14829	0	0	0	0	1	0	0	0
gmuB_1	0	0	0	0	1	0	0	0
group_14831	0	0	0	0	1	0	0	0
group_14832	0	0	0	0	1	0	0	0
group_14833	0	0	0	0	1	0	0	0
dinB_2	0	0	0	0	1	0	0	0
group_14835	0	0	0	0	1	0	0	0
group_14836	0	0	0	0	1	0	0	0
group_14837	0	0	0	0	1	0	0	0
group_14838	0	0	0	0	1	0	0	0
group_14839	0	0	0	0	1	0	0	0
group_14840	0	0	0	0	1	0	0	0
group_14841	0	0	0	0	1	0	0	0
group_14842	0	0	0	0	1	0	0	0
group_14843	0	0	0	0	1	0	0	0
group_14844	0	0	0	0	1	0	0	0
group_14845	0	0	0	0	1	0	0	0
group_14846	0	0	0	0	1	0	0	0
group_14847	0	0	0	0	1	0	0	0
group_14848	0	0	0	0	1	0	0	0
lpd3	0	0	0	0	1	0	0	0
group_14850	0	0	0	0	1	0	0	0
group_14851	0	0	0	0	1	0	0	0
group_14852	0	0	0	0	1	0	0	0
group_14853	0	0	0	0	1	0	0	0
group_14854	0	0	0	0	1	0	0	0
group_14855	0	0	0	0	1	0	0	0
lytA_1	0	0	0	0	1	0	0	0
cysE_1	0	0	0	0	1	0	0	0
group_14858	0	0	0	0	1	0	0	0
group_14859	0	0	0	0	1	0	0	0
group_14860	0	0	0	0	1	0	0	0
group_14861	0	0	0	0	1	0	0	0
group_14862	0	0	0	0	1	0	0	0
group_14863	0	0	0	0	1	0	0	0
group_14864	0	0	0	0	1	0	0	0
group_14865	0	0	0	0	1	0	0	0
group_14866	0	0	0	0	1	0	0	0
group_14867	0	0	0	0	1	0	0	0
group_14868	0	0	0	0	1	0	0	0
group_14869	0	0	0	0	1	0	0	0
group_14870	0	0	0	0	1	0	0	0
accC_1	0	0	0	0	1	0	0	0
group_14872	0	0	0	0	1	0	0	0
group_14873	0	0	0	0	1	0	0	0
group_14874	0	0	0	0	1	0	0	0
group_14875	0	0	0	0	1	0	0	0
group_14876	0	0	0	0	1	0	0	0
group_14877	0	0	0	0	1	0	0	0
group_14878	0	0	0	0	1	0	0	0
group_14879	0	0	0	0	1	0	0	0
group_14880	0	0	0	0	1	0	0	0
group_14881	0	0	0	0	1	0	0	0
group_14882	0	0	0	0	1	0	0	0
group_14883	0	0	0	0	1	0	0	0
group_14884	0	0	0	0	1	0	0	0
group_14885	0	0	0	0	1	0	0	0
group_14886	0	0	0	0	1	0	0	0
group_14887	0	0	0	0	1	0	0	0
group_14888	0	0	0	0	1	0	0	0
group_14889	0	0	0	0	1	0	0	0
group_14890	0	0	0	0	1	0	0	0
group_14891	0	0	0	0	1	0	0	0
group_14892	0	0	0	0	1	0	0	0
group_14893	0	0	0	0	1	0	0	0
group_14894	0	0	0	0	1	0	0	0
group_14895	0	0	0	0	1	0	0	0
rapA_6	0	0	0	0	1	0	0	0
group_14897	0	0	0	0	1	0	0	0
group_14898	0	0	0	0	1	0	0	0
group_14899	0	0	0	0	1	0	0	0
group_14900	0	0	0	0	1	0	0	0
group_14901	0	0	0	0	1	0	0	0
group_14902	0	0	0	0	1	0	0	0
group_14903	0	0	0	0	1	0	0	0
group_14904	0	0	0	0	1	0	0	0
group_14905	0	0	0	0	1	0	0	0
group_14906	0	0	0	0	1	0	0	0
group_14907	0	0	0	0	1	0	0	0
group_14908	0	0	0	0	1	0	0	0
group_14909	0	0	0	0	1	0	0	0
group_14910	0	0	0	0	1	0	0	0
rsbRD	0	0	0	0	1	0	0	0
group_14912	0	0	0	0	1	0	0	0
group_14913	0	0	0	0	1	0	0	0
group_14914	0	0	0	0	1	0	0	0
group_14915	0	0	0	0	1	0	0	0
group_14916	0	0	0	0	1	0	0	0
group_14917	0	0	0	0	1	0	0	0
group_14918	0	0	0	0	1	0	0	0
group_14919	0	0	0	0	1	0	0	0
group_14920	0	0	0	0	1	0	0	0
ltaS1_1	0	0	0	0	1	0	0	0
group_14922	0	0	0	0	1	0	0	0
group_14923	0	0	0	0	1	0	0	0
gluP_1	0	0	0	0	1	0	0	0
group_14925	0	0	0	0	1	0	0	0
group_14926	0	0	0	0	1	0	0	0
mshA	0	0	0	0	1	0	0	0
group_14928	0	0	0	0	1	0	0	0
group_14929	0	0	0	0	1	0	0	0
group_14930	0	0	0	0	1	0	0	0
group_14931	0	0	0	0	1	0	0	0
group_14932	0	0	0	0	1	0	0	0
group_14933	0	0	0	0	1	0	0	0
group_14934	0	0	0	0	1	0	0	0
group_14935	0	0	0	0	1	0	0	0
group_14936	0	0	0	0	1	0	0	0
group_14937	0	0	0	0	1	0	0	0
group_14938	0	0	0	0	1	0	0	0
group_14939	0	0	0	0	1	0	0	0
group_14940	0	0	0	0	1	0	0	0
group_14941	0	0	0	0	1	0	0	0
group_14942	0	0	0	0	1	0	0	0
group_14943	0	0	0	0	1	0	0	0
group_14944	0	0	0	0	1	0	0	0
znuB_1	0	0	0	0	1	0	0	0
znuC_1	0	0	0	0	1	0	0	0
group_14947	0	0	0	0	1	0	0	0
group_14948	0	0	0	0	1	0	0	0
group_14949	0	0	0	0	1	0	0	0
group_14950	0	0	0	0	1	0	0	0
group_14951	0	0	0	0	1	0	0	0
group_14952	0	0	0	0	1	0	0	0
group_14953	0	0	0	0	1	0	0	0
group_14954	0	0	0	0	1	0	0	0
nfi_1	0	0	0	0	1	0	0	0
nfi_2	0	0	0	0	1	0	0	0
group_14957	0	0	0	0	1	0	0	0
group_14958	0	0	0	0	1	0	0	0
group_14959	0	0	0	0	1	0	0	0
group_14960	0	0	0	0	1	0	0	0
group_14961	0	0	0	0	1	0	0	0
group_14962	0	0	0	0	1	0	0	0
group_14963	0	0	0	0	1	0	0	0
group_14964	0	0	0	0	1	0	0	0
group_14965	0	0	0	0	1	0	0	0
group_14966	0	0	0	0	1	0	0	0
group_14967	0	0	0	0	1	0	0	0
group_14968	0	0	0	0	1	0	0	0
group_14969	0	0	0	0	1	0	0	0
group_14970	0	0	0	0	1	0	0	0
group_14971	0	0	0	0	1	0	0	0
group_14972	0	0	0	0	1	0	0	0
group_14973	0	0	0	0	1	0	0	0
group_14974	0	0	0	0	1	0	0	0
group_14975	0	0	0	0	1	0	0	0
group_14976	0	0	0	0	1	0	0	0
group_14977	0	0	0	0	1	0	0	0
group_14978	0	0	0	0	1	0	0	0
group_14979	0	0	0	0	1	0	0	0
group_14980	0	0	0	0	1	0	0	0
group_14981	0	0	0	0	1	0	0	0
group_14982	0	0	0	0	1	0	0	0
group_14983	0	0	0	0	1	0	0	0
group_14984	0	0	0	0	1	0	0	0
group_14985	0	0	0	0	1	0	0	0
group_14986	0	0	0	0	1	0	0	0
group_14987	0	0	0	0	1	0	0	0
group_14988	0	0	0	0	1	0	0	0
group_14989	0	0	0	0	1	0	0	0
group_14990	0	0	0	0	1	0	0	0
deoC_1	0	0	0	0	1	0	0	0
group_14992	0	0	0	0	1	0	0	0
group_14993	0	0	0	0	1	0	0	0
group_14994	0	0	0	0	1	0	0	0
group_14995	0	0	0	0	1	0	0	0
group_14996	0	0	0	0	1	0	0	0
group_14997	0	0	0	0	1	0	0	0
group_14998	0	0	0	0	1	0	0	0
group_14999	0	0	0	0	1	0	0	0
group_15000	0	0	0	0	1	0	0	0
group_15001	0	0	0	0	1	0	0	0
gpr_2	0	0	0	0	1	0	0	0
group_15003	0	0	0	0	1	0	0	0
group_15004	0	0	0	0	1	0	0	0
group_15005	0	0	0	0	1	0	0	0
group_15006	0	0	0	0	1	0	0	0
group_15007	0	0	0	0	1	0	0	0
group_15008	0	0	0	0	1	0	0	0
group_15009	0	0	0	0	1	0	0	0
group_15010	0	0	0	0	1	0	0	0
group_15011	0	0	0	0	1	0	0	0
group_15012	0	0	0	0	1	0	0	0
group_15013	0	0	0	0	1	0	0	0
group_15014	0	0	0	0	1	0	0	0
group_15015	0	0	0	0	1	0	0	0
group_15016	0	0	0	0	1	0	0	0
group_15017	0	0	0	0	1	0	0	0
group_15018	0	0	0	0	1	0	0	0
group_15019	0	0	0	0	1	0	0	0
group_15020	0	0	0	0	1	0	0	0
group_15021	0	0	0	0	1	0	0	0
group_15022	0	0	0	0	1	0	0	0
group_15023	0	0	0	0	1	0	0	0
group_15024	0	0	0	0	1	0	0	0
group_15025	0	0	0	0	1	0	0	0
apxIB_1	0	0	0	0	1	0	0	0
group_15027	0	0	0	0	1	0	0	0
group_15028	0	0	0	0	1	0	0	0
group_15029	0	0	0	0	1	0	0	0
group_15030	0	0	0	0	1	0	0	0
group_15031	0	0	0	0	1	0	0	0
group_15032	0	0	0	0	1	0	0	0
group_15033	0	0	0	0	1	0	0	0
group_15034	0	0	0	0	1	0	0	0
group_15035	0	0	0	0	1	0	0	0
group_15036	0	0	0	0	1	0	0	0
group_15037	0	0	0	0	1	0	0	0
group_15038	0	0	0	0	1	0	0	0
group_15039	0	0	0	0	1	0	0	0
group_15040	0	0	0	0	1	0	0	0
nreC	0	0	0	0	1	0	0	0
group_15042	0	0	0	0	1	0	0	0
group_15043	0	0	0	0	1	0	0	0
group_15044	0	0	0	0	1	0	0	0
group_15045	0	0	0	0	1	0	0	0
group_15046	0	0	0	0	1	0	0	0
group_15047	0	0	0	0	1	0	0	0
group_15048	0	0	0	0	1	0	0	0
group_15049	0	0	0	0	1	0	0	0
group_15050	0	0	0	0	1	0	0	0
group_15051	0	0	0	0	1	0	0	0
yidD_1	0	0	0	0	1	0	0	0
hemB_1	0	0	0	0	1	0	0	0
znuA_1	0	0	0	0	1	0	0	0
znuC_2	0	0	0	0	1	0	0	0
znuB_2	0	0	0	0	1	0	0	0
ermD	0	0	0	0	1	0	0	0
group_15058	0	0	0	0	1	0	0	0
group_15059	0	0	0	0	1	0	0	0
group_15060	0	0	0	0	1	0	0	0
group_15061	0	0	0	0	1	0	0	0
group_15062	0	0	0	0	1	0	0	0
group_15063	0	0	0	0	1	0	0	0
group_15064	0	0	0	0	1	0	0	0
desK_1	0	0	0	0	1	0	0	0
desR_1	0	0	0	0	1	0	0	0
group_15067	0	0	0	0	1	0	0	0
nikA_2	0	0	0	0	1	0	0	0
nikB	0	0	0	0	1	0	0	0
nikC_2	0	0	0	0	1	0	0	0
cntD_2	0	0	0	0	1	0	0	0
nikE	0	0	0	0	1	0	0	0
group_15073	0	0	0	0	1	0	0	0
mepA_2	0	0	0	0	1	0	0	0
group_15075	0	0	0	0	1	0	0	0
virS	0	0	0	0	1	0	0	0
group_15077	0	0	0	0	1	0	0	0
group_15078	0	0	0	0	1	0	0	0
aes_1	0	0	0	0	1	0	0	0
group_15080	0	0	0	0	1	0	0	0
group_15081	0	0	0	0	1	0	0	0
group_15082	0	0	0	0	1	0	0	0
group_15083	0	0	0	0	1	0	0	0
sacC	0	0	0	0	1	0	0	0
manZ	0	0	0	0	1	0	0	0
sorA	0	0	0	0	1	0	0	0
levE	0	0	0	0	1	0	0	0
levD	0	0	0	0	1	0	0	0
group_15089	0	0	0	0	1	0	0	0
group_15090	0	0	0	0	1	0	0	0
group_15091	0	0	0	0	1	0	0	0
group_15092	0	0	0	0	1	0	0	0
group_15093	0	0	0	0	1	0	0	0
group_15094	0	0	0	0	1	0	0	0
group_15095	0	0	0	0	1	0	0	0
group_15096	0	0	0	0	1	0	0	0
ytcD	0	0	0	0	1	0	0	0
group_15098	0	0	0	0	1	0	0	0
group_15099	0	0	0	0	1	0	0	0
group_15100	0	0	0	0	1	0	0	0
yxeB_1	0	0	0	0	1	0	0	0
group_15102	0	0	0	0	1	0	0	0
ynfM	0	0	0	0	1	0	0	0
group_15104	0	0	0	0	1	0	0	0
group_15105	0	0	0	0	1	0	0	0
group_15106	0	0	0	0	1	0	0	0
wprA	0	0	0	0	1	0	0	0
group_15108	0	0	0	0	1	0	0	0
group_15109	0	0	0	0	1	0	0	0
group_15110	0	0	0	0	1	0	0	0
group_15111	0	0	0	0	1	0	0	0
group_15112	0	0	0	0	1	0	0	0
group_15113	0	0	0	0	1	0	0	0
group_15114	0	0	0	0	1	0	0	0
group_15115	0	0	0	0	1	0	0	0
group_15116	0	0	0	0	1	0	0	0
group_15117	0	0	0	0	1	0	0	0
group_15118	0	0	0	0	1	0	0	0
group_15119	0	0	0	0	1	0	0	0
group_15120	0	0	0	0	1	0	0	0
group_15121	0	0	0	0	1	0	0	0
group_15122	0	0	0	0	1	0	0	0
group_15123	0	0	0	0	1	0	0	0
group_15124	0	0	0	0	1	0	0	0
group_15125	0	0	0	0	1	0	0	0
group_15126	0	0	0	0	1	0	0	0
group_15127	0	0	0	0	1	0	0	0
group_15128	0	0	0	0	1	0	0	0
group_15129	0	0	0	0	1	0	0	0
group_15130	0	0	0	0	1	0	0	0
group_15131	0	0	0	0	1	0	0	0
group_15132	0	0	0	0	1	0	0	0
group_15133	0	0	0	0	1	0	0	0
group_15134	0	0	0	0	1	0	0	0
group_15135	0	0	0	0	1	0	0	0
group_15136	0	0	0	0	1	0	0	0
group_15137	0	0	0	0	1	0	0	0
group_15138	0	0	0	0	1	0	0	0
group_15139	0	0	0	0	1	0	0	0
group_15140	0	0	0	0	1	0	0	0
group_15141	0	0	0	0	1	0	0	0
group_15142	0	0	0	0	1	0	0	0
group_15143	0	0	0	0	1	0	0	0
group_15144	0	0	0	0	1	0	0	0
group_15145	0	0	0	0	1	0	0	0
group_15146	0	0	0	0	1	0	0	0
group_15147	0	0	0	0	1	0	0	0
group_15148	0	0	0	0	1	0	0	0
group_15149	0	0	0	0	1	0	0	0
group_15150	0	0	0	0	1	0	0	0
group_15151	0	0	0	0	1	0	0	0
group_15152	0	0	0	0	1	0	0	0
group_15153	0	0	0	0	1	0	0	0
group_15154	0	0	0	0	1	0	0	0
group_15155	0	0	0	0	1	0	0	0
group_15156	0	0	0	0	1	0	0	0
group_15157	0	0	0	0	1	0	0	0
group_15158	0	0	0	0	1	0	0	0
group_15159	0	0	0	0	1	0	0	0
group_15160	0	0	0	0	1	0	0	0
group_15161	0	0	0	0	1	0	0	0
yjoA	0	0	0	0	1	0	0	0
group_15163	0	0	0	0	1	0	0	0
group_15164	0	0	0	0	1	0	0	0
group_15165	0	0	0	0	1	0	0	0
group_15166	0	0	0	0	1	0	0	0
group_15167	0	0	0	0	1	0	0	0
group_15168	0	0	0	0	1	0	0	0
group_15169	0	0	0	0	1	0	0	0
group_15170	0	0	0	0	1	0	0	0
group_15171	0	0	0	0	1	0	0	0
group_15172	0	0	0	0	1	0	0	0
group_15173	0	0	0	0	1	0	0	0
group_15174	0	0	0	0	1	0	0	0
group_15175	0	0	0	0	1	0	0	0
group_15176	0	0	0	0	1	0	0	0
group_15177	0	0	0	0	1	0	0	0
group_15178	0	0	0	0	1	0	0	0
group_15179	0	0	0	0	1	0	0	0
group_15180	0	0	0	0	1	0	0	0
group_15181	0	0	0	0	1	0	0	0
group_15182	0	0	0	0	1	0	0	0
group_15183	0	0	0	0	1	0	0	0
sdpR_1	0	0	0	0	1	0	0	0
group_15185	0	0	0	0	1	0	0	0
group_15186	0	0	0	0	1	0	0	0
group_15187	0	0	0	0	1	0	0	0
group_15188	0	0	0	0	1	0	0	0
group_15189	0	0	0	0	1	0	0	0
group_15190	0	0	0	0	1	0	0	0
group_15191	0	0	0	0	1	0	0	0
group_15192	0	0	0	0	1	0	0	0
group_15193	0	0	0	0	1	0	0	0
group_15194	0	0	0	0	1	0	0	0
group_15195	0	0	0	0	1	0	0	0
group_15196	0	0	0	0	1	0	0	0
group_15197	0	0	0	0	1	0	0	0
group_15198	0	0	0	0	1	0	0	0
group_15199	0	0	0	0	1	0	0	0
group_15200	0	0	0	0	1	0	0	0
group_15201	0	0	0	0	1	0	0	0
group_15202	0	0	0	0	1	0	0	0
group_15203	0	0	0	0	1	0	0	0
group_15204	0	0	0	0	1	0	0	0
group_15205	0	0	0	0	1	0	0	0
group_15206	0	0	0	0	1	0	0	0
group_15207	0	0	0	0	1	0	0	0
group_15208	0	0	0	0	1	0	0	0
group_15209	0	0	0	0	1	0	0	0
group_15210	0	0	0	0	1	0	0	0
group_15211	0	0	0	0	1	0	0	0
group_15212	0	0	0	0	1	0	0	0
group_15213	0	0	0	0	1	0	0	0
group_15214	0	0	0	0	1	0	0	0
group_15215	0	0	0	0	1	0	0	0
group_15216	0	0	0	0	1	0	0	0
group_15217	0	0	0	0	1	0	0	0
group_15218	0	0	0	0	1	0	0	0
group_15219	0	0	0	0	1	0	0	0
gdhA	0	0	0	0	1	0	0	0
group_15221	0	0	0	0	1	0	0	0
group_15222	0	0	0	0	1	0	0	0
group_15223	0	0	0	0	1	0	0	0
group_15224	0	0	0	0	1	0	0	0
group_15225	0	0	0	0	1	0	0	0
group_15226	0	0	0	0	1	0	0	0
group_15227	0	0	0	0	1	0	0	0
group_15228	0	0	0	0	1	0	0	0
group_15229	0	0	0	0	1	0	0	0
group_15230	0	0	0	0	1	0	0	0
group_15231	0	0	0	0	1	0	0	0
group_15232	0	0	0	0	1	0	0	0
group_15233	0	0	0	0	1	0	0	0
group_15234	0	0	0	0	1	0	0	0
group_15235	0	0	0	0	1	0	0	0
group_15236	0	0	0	0	1	0	0	0
group_15237	0	0	0	0	1	0	0	0
group_15238	0	0	0	0	1	0	0	0
group_15239	0	0	0	0	1	0	0	0
group_15240	0	0	0	0	1	0	0	0
group_15241	0	0	0	0	1	0	0	0
group_15242	0	0	0	0	1	0	0	0
group_15243	0	0	0	0	1	0	0	0
group_15244	0	0	0	0	1	0	0	0
group_15245	0	0	0	0	1	0	0	0
group_15246	0	0	0	0	1	0	0	0
group_15247	0	0	0	0	1	0	0	0
group_15248	0	0	0	0	1	0	0	0
group_15249	0	0	0	0	1	0	0	0
uvrC	0	0	0	0	1	0	0	0
group_15251	0	0	0	0	1	0	0	0
group_15252	0	0	0	0	1	0	0	0
fadB_1	0	0	0	0	1	0	0	0
fadR_2	0	0	0	0	1	0	0	0
group_15255	0	0	0	0	1	0	0	0
group_15256	0	0	0	0	1	0	0	0
group_15257	0	0	0	0	1	0	0	0
group_15258	0	0	0	0	1	0	0	0
group_15259	0	0	0	0	1	0	0	0
group_15260	0	0	0	0	1	0	0	0
group_15261	0	0	0	0	1	0	0	0
group_15262	0	0	0	0	1	0	0	0
group_15263	0	0	0	0	1	0	0	0
group_15264	0	0	0	0	1	0	0	0
group_15265	0	0	0	0	1	0	0	0
yodC	0	0	0	0	1	0	0	0
group_15267	0	0	0	0	1	0	0	0
group_15268	0	0	0	0	1	0	0	0
group_15269	0	0	0	0	1	0	0	0
yoaJ	0	0	0	0	1	0	0	0
group_15271	0	0	0	0	1	0	0	0
group_15272	0	0	0	0	1	0	0	0
group_15273	0	0	0	0	1	0	0	0
group_15274	0	0	0	0	1	0	0	0
group_15275	0	0	0	0	1	0	0	0
group_15276	0	0	0	0	1	0	0	0
group_15277	0	0	0	0	1	0	0	0
group_15278	0	0	0	0	1	0	0	0
group_15279	0	0	0	0	1	0	0	0
nirQ	0	0	0	0	1	0	0	0
group_15281	0	0	0	0	1	0	0	0
group_15282	0	0	0	0	1	0	0	0
group_15283	0	0	0	0	1	0	0	0
group_15284	0	0	0	0	1	0	0	0
group_15285	0	0	0	0	1	0	0	0
group_15286	0	0	0	0	1	0	0	0
group_15287	0	0	0	0	1	0	0	0
group_15288	0	0	0	0	1	0	0	0
group_15289	0	0	0	0	1	0	0	0
speG_1	0	0	0	0	1	0	0	0
group_15291	0	0	0	0	1	0	0	0
group_15292	0	0	0	0	1	0	0	0
group_15293	0	0	0	0	1	0	0	0
group_15294	0	0	0	0	1	0	0	0
group_15295	0	0	0	0	1	0	0	0
group_15296	0	0	0	0	1	0	0	0
group_15297	0	0	0	0	1	0	0	0
group_15298	0	0	0	0	1	0	0	0
group_15299	0	0	0	0	1	0	0	0
group_15300	0	0	0	0	1	0	0	0
pigC	0	0	0	0	1	0	0	0
nudC	0	0	0	0	1	0	0	0
rpsN1_1	0	0	0	0	1	0	0	0
rhtB	0	0	0	0	1	0	0	0
group_15305	0	0	0	0	1	0	0	0
group_15306	0	0	0	0	1	0	0	0
group_15307	0	0	0	0	1	0	0	0
group_15308	0	0	0	0	1	0	0	0
group_15309	0	0	0	0	1	0	0	0
atzA	0	0	0	0	1	0	0	0
group_15311	0	0	0	0	1	0	0	0
group_15312	0	0	0	0	1	0	0	0
group_15313	0	0	0	0	1	0	0	0
group_15314	0	0	0	0	1	0	0	0
group_15315	0	0	0	0	1	0	0	0
group_15316	0	0	0	0	1	0	0	0
group_15317	0	0	0	0	1	0	0	0
group_15318	0	0	0	0	1	0	0	0
group_15319	0	0	0	0	1	0	0	0
group_15320	0	0	0	0	1	0	0	0
group_15321	0	0	0	0	1	0	0	0
group_15322	0	0	0	0	1	0	0	0
group_15323	0	0	0	0	1	0	0	0
group_15324	0	0	0	0	1	0	0	0
group_15325	0	0	0	0	1	0	0	0
group_15326	0	0	0	0	1	0	0	0
group_15327	0	0	0	0	1	0	0	0
group_15328	0	0	0	0	1	0	0	0
group_15329	0	0	0	0	1	0	0	0
group_15330	0	0	0	0	1	0	0	0
yocH_2	0	0	0	0	1	0	0	0
yidK	0	0	0	0	1	0	0	0
group_15333	0	0	0	0	1	0	0	0
group_15334	0	0	0	0	1	0	0	0
group_15335	0	0	0	0	1	0	0	0
bshA_2	0	0	0	0	1	0	0	0
group_15337	0	0	0	0	1	0	0	0
group_15338	0	0	0	0	1	0	0	0
group_15339	0	0	0	0	1	0	0	0
group_15340	0	0	0	0	1	0	0	0
puuP	0	0	0	0	1	0	0	0
ynfE_1	0	0	0	0	1	0	0	0
group_15343	0	0	0	0	1	0	0	0
group_15344	0	0	0	0	1	0	0	0
group_15345	0	0	0	0	1	0	0	0
group_15346	0	0	0	0	1	0	0	0
group_15347	0	0	0	0	1	0	0	0
group_15348	0	0	0	0	1	0	0	0
group_15349	0	0	0	0	1	0	0	0
group_15350	0	0	0	0	1	0	0	0
group_15351	0	0	0	0	1	0	0	0
group_15352	0	0	0	0	1	0	0	0
group_15353	0	0	0	0	1	0	0	0
group_15354	0	0	0	0	1	0	0	0
group_15355	0	0	0	0	1	0	0	0
group_15356	0	0	0	0	1	0	0	0
group_15357	0	0	0	0	1	0	0	0
group_15358	0	0	0	0	1	0	0	0
group_15359	0	0	0	0	1	0	0	0
group_15360	0	0	0	0	1	0	0	0
mcpB_1	0	0	0	0	1	0	0	0
group_15362	0	0	0	0	1	0	0	0
group_15363	0	0	0	0	1	0	0	0
group_15364	0	0	0	0	1	0	0	0
group_15365	0	0	0	0	1	0	0	0
group_15366	0	0	0	0	1	0	0	0
group_15367	0	0	0	0	1	0	0	0
group_15368	0	0	0	0	1	0	0	0
group_15369	0	0	0	0	1	0	0	0
group_15370	0	0	0	0	1	0	0	0
group_15371	0	0	0	0	1	0	0	0
emrY_1	0	0	0	0	1	0	0	0
rphC_1	0	0	0	0	1	0	0	0
group_15374	0	0	0	0	1	0	0	0
group_15375	0	0	0	0	1	0	0	0
group_15376	0	0	0	0	1	0	0	0
group_15377	0	0	0	0	1	0	0	0
group_15378	0	0	0	0	1	0	0	0
group_15379	0	0	0	0	1	0	0	0
group_15380	0	0	0	0	1	0	0	0
group_15381	0	0	0	0	1	0	0	0
group_15382	0	0	0	0	1	0	0	0
group_15383	0	0	0	0	1	0	0	0
group_15384	0	0	0	0	1	0	0	0
group_15385	0	0	0	0	1	0	0	0
group_15386	0	0	0	0	1	0	0	0
ykoT	0	0	0	0	1	0	0	0
group_15388	0	0	0	0	1	0	0	0
yitF	0	0	0	0	1	0	0	0
group_15390	0	0	0	0	1	0	0	0
yitD	0	0	0	0	1	0	0	0
cysH_1	0	0	0	0	1	0	0	0
cysP_1	0	0	0	0	1	0	0	0
group_15394	0	0	0	0	1	0	0	0
group_15395	0	0	0	0	1	0	0	0
proC_4	0	0	0	0	1	0	0	0
group_15397	0	0	0	0	1	0	0	0
proA_2	0	0	0	0	1	0	0	0
group_15399	0	0	0	0	1	0	0	0
group_15400	0	0	0	0	1	0	0	0
group_15401	0	0	0	0	1	0	0	0
fadD3_2	0	0	0	0	1	0	0	0
group_15403	0	0	0	0	1	0	0	0
group_15404	0	0	0	0	1	0	0	0
group_15405	0	0	0	0	1	0	0	0
group_15406	0	0	0	0	1	0	0	0
group_15407	0	0	0	0	1	0	0	0
group_15408	0	0	0	0	1	0	0	0
group_15409	0	0	0	0	1	0	0	0
group_15410	0	0	0	0	1	0	0	0
group_15411	0	0	0	0	1	0	0	0
group_15412	0	0	0	0	1	0	0	0
group_15413	0	0	0	0	1	0	0	0
group_15414	0	0	0	0	1	0	0	0
group_15415	0	0	0	0	1	0	0	0
group_15416	0	0	0	0	1	0	0	0
nrnB	0	0	0	0	1	0	0	0
group_15418	0	0	0	0	1	0	0	0
group_15419	0	0	0	0	1	0	0	0
group_15420	0	0	0	0	1	0	0	0
group_15421	0	0	0	0	1	0	0	0
group_15422	0	0	0	0	1	0	0	0
group_15423	0	0	0	0	1	0	0	0
group_15424	0	0	0	0	1	0	0	0
group_15425	0	0	0	0	1	0	0	0
group_15426	0	0	0	0	1	0	0	0
siaQ	0	0	0	0	1	0	0	0
dctM	0	0	0	0	1	0	0	0
group_15429	0	0	0	0	1	0	0	0
uxuA_2	0	0	0	0	1	0	0	0
uxuB_2	0	0	0	0	1	0	0	0
group_15432	0	0	0	0	1	0	0	0
group_15433	0	0	0	0	1	0	0	0
group_15434	0	0	0	0	1	0	0	0
group_15435	0	0	0	0	1	0	0	0
group_15436	0	0	0	0	1	0	0	0
group_15437	0	0	0	0	1	0	0	0
group_15438	0	0	0	0	1	0	0	0
group_15439	0	0	0	0	1	0	0	0
group_15440	0	0	0	0	1	0	0	0
group_15441	0	0	0	0	1	0	0	0
group_15442	0	0	0	0	1	0	0	0
group_15443	0	0	0	0	1	0	0	0
fadB_2	0	0	0	0	1	0	0	0
group_15445	0	0	0	0	1	0	0	0
group_15446	0	0	0	0	1	0	0	0
group_15447	0	0	0	0	1	0	0	0
crh_1	0	0	0	0	1	0	0	0
group_15449	0	0	0	0	1	0	0	0
group_15450	0	0	0	0	1	0	0	0
group_15451	0	0	0	0	1	0	0	0
group_15452	0	0	0	0	1	0	0	0
group_15453	0	0	0	0	1	0	0	0
group_15454	0	0	0	0	1	0	0	0
ahpF_1	0	0	0	0	1	0	0	0
group_15456	0	0	0	0	1	0	0	0
group_15457	0	0	0	0	1	0	0	0
ynfE_2	0	0	0	0	1	0	0	0
group_15459	0	0	0	0	1	0	0	0
group_15460	0	0	0	0	1	0	0	0
ytfE	0	0	0	0	1	0	0	0
group_15462	0	0	0	0	1	0	0	0
fnr_1	0	0	0	0	1	0	0	0
group_15464	0	0	0	0	1	0	0	0
group_15465	0	0	0	0	1	0	0	0
fnr_2	0	0	0	0	1	0	0	0
group_15467	0	0	0	0	1	0	0	0
group_15468	0	0	0	0	1	0	0	0
mftC	0	0	0	0	1	0	0	0
group_15470	0	0	0	0	1	0	0	0
group_15471	0	0	0	0	1	0	0	0
group_15472	0	0	0	0	1	0	0	0
group_15473	0	0	0	0	1	0	0	0
group_15474	0	0	0	0	1	0	0	0
group_15475	0	0	0	0	1	0	0	0
group_15476	0	0	0	0	1	0	0	0
group_15477	0	0	0	0	1	0	0	0
group_15478	0	0	0	0	1	0	0	0
group_15479	0	0	0	0	1	0	0	0
budC	0	0	0	0	1	0	0	0
xylT	0	0	0	0	1	0	0	0
araA_1	0	0	0	0	1	0	0	0
araD_1	0	0	0	0	1	0	0	0
group_15484	0	0	0	0	1	0	0	0
araR_1	0	0	0	0	1	0	0	0
group_15486	0	0	0	0	1	0	0	0
group_15487	0	0	0	0	1	0	0	0
group_15488	0	0	0	0	1	0	0	0
group_15489	0	0	0	0	1	0	0	0
group_15490	0	0	0	0	1	0	0	0
group_15491	0	0	0	0	1	0	0	0
group_15492	0	0	0	0	1	0	0	0
group_15493	0	0	0	0	1	0	0	0
group_15494	0	0	0	0	1	0	0	0
group_15495	0	0	0	0	1	0	0	0
group_15496	0	0	0	0	1	0	0	0
group_15497	0	0	0	0	1	0	0	0
group_15498	0	0	0	0	1	0	0	0
group_15499	0	0	0	0	1	0	0	0
group_15500	0	0	0	0	1	0	0	0
group_15501	0	0	0	0	1	0	0	0
group_15502	0	0	0	0	1	0	0	0
group_15503	0	0	0	0	1	0	0	0
group_15504	0	0	0	0	1	0	0	0
group_15505	0	0	0	0	1	0	0	0
group_15506	0	0	0	0	1	0	0	0
group_15507	0	0	0	0	1	0	0	0
group_15508	0	0	0	0	1	0	0	0
group_15509	0	0	0	0	1	0	0	0
group_15510	0	0	0	0	1	0	0	0
group_15511	0	0	0	0	1	0	0	0
lexA_1	0	0	0	0	1	0	0	0
nucB_1	0	0	0	0	1	0	0	0
group_15514	0	0	0	0	1	0	0	0
group_15515	0	0	0	0	1	0	0	0
group_15516	0	0	0	0	1	0	0	0
group_15517	0	0	0	0	1	0	0	0
group_15518	0	0	0	0	1	0	0	0
group_15519	0	0	0	0	1	0	0	0
group_15520	0	0	0	0	1	0	0	0
mhqR_3	0	0	0	0	1	0	0	0
arpA	0	0	0	0	1	0	0	0
group_15523	0	0	0	0	1	0	0	0
group_15524	0	0	0	0	1	0	0	0
group_15525	0	0	0	0	1	0	0	0
ydbD_2	0	0	0	0	1	0	0	0
resA_4	0	0	0	0	1	0	0	0
group_15528	0	0	0	0	1	0	0	0
group_15529	0	0	0	0	1	0	0	0
group_15530	0	0	0	0	1	0	0	0
speG_3	0	0	0	0	1	0	0	0
group_15532	0	0	0	0	1	0	0	0
group_15533	0	0	0	0	1	0	0	0
group_15534	0	0	0	0	1	0	0	0
group_15535	0	0	0	0	1	0	0	0
group_15536	0	0	0	0	1	0	0	0
rok_2	0	0	0	0	1	0	0	0
group_15538	0	0	0	0	1	0	0	0
group_15539	0	0	0	0	1	0	0	0
group_15540	0	0	0	0	1	0	0	0
group_15541	0	0	0	0	1	0	0	0
group_15542	0	0	0	0	1	0	0	0
group_15543	0	0	0	0	1	0	0	0
group_15544	0	0	0	0	1	0	0	0
group_15545	0	0	0	0	1	0	0	0
group_15546	0	0	0	0	1	0	0	0
group_15547	0	0	0	0	1	0	0	0
group_15548	0	0	0	0	1	0	0	0
group_15549	0	0	0	0	1	0	0	0
group_15550	0	0	0	0	1	0	0	0
group_15551	0	0	0	0	1	0	0	0
group_15552	0	0	0	0	1	0	0	0
group_15553	0	0	0	0	1	0	0	0
group_15554	0	0	0	0	1	0	0	0
group_15555	0	0	0	0	1	0	0	0
group_15556	0	0	0	0	1	0	0	0
group_15557	0	0	0	0	1	0	0	0
group_15558	0	0	0	0	1	0	0	0
group_15559	0	0	0	0	1	0	0	0
apc4	0	0	0	0	1	0	0	0
group_15561	0	0	0	0	1	0	0	0
apc3_1	0	0	0	0	1	0	0	0
codB	0	0	0	0	1	0	0	0
group_15564	0	0	0	0	1	0	0	0
acrR	0	0	0	0	1	0	0	0
group_15566	0	0	0	0	1	0	0	0
group_15567	0	0	0	0	1	0	0	0
group_15568	0	0	0	0	1	0	0	0
group_15569	0	0	0	0	1	0	0	0
group_15570	0	0	0	0	1	0	0	0
group_15571	0	0	0	0	1	0	0	0
group_15572	0	0	0	0	1	0	0	0
perR_1	0	0	0	0	1	0	0	0
iscU	0	0	0	0	1	0	0	0
group_15575	0	0	0	0	1	0	0	0
group_15576	0	0	0	0	1	0	0	0
group_15577	0	0	0	0	1	0	0	0
group_15578	0	0	0	0	1	0	0	0
group_15579	0	0	0	0	1	0	0	0
group_15580	0	0	0	0	1	0	0	0
group_15581	0	0	0	0	1	0	0	0
group_15582	0	0	0	0	1	0	0	0
group_15583	0	0	0	0	1	0	0	0
group_15584	0	0	0	0	1	0	0	0
group_15585	0	0	0	0	1	0	0	0
group_15586	0	0	0	0	1	0	0	0
group_15587	0	0	0	0	1	0	0	0
group_15588	0	0	0	0	1	0	0	0
group_15589	0	0	0	0	1	0	0	0
yesE	0	0	0	0	1	0	0	0
group_15591	0	0	0	0	1	0	0	0
group_15592	0	0	0	0	1	0	0	0
group_15593	0	0	0	0	1	0	0	0
group_15594	0	0	0	0	1	0	0	0
yveA	0	0	0	0	1	0	0	0
tylCV_1	0	0	0	0	1	0	0	0
group_15597	0	0	0	0	1	0	0	0
group_15598	0	0	0	0	1	0	0	0
group_15599	0	0	0	0	1	0	0	0
mhpC	0	0	0	0	1	0	0	0
group_15601	0	0	0	0	1	0	0	0
hsrA_1	0	0	0	0	1	0	0	0
mdtD_1	0	0	0	0	1	0	0	0
group_15604	0	0	0	0	1	0	0	0
group_15605	0	0	0	0	1	0	0	0
group_15606	0	0	0	0	1	0	0	0
group_15607	0	0	0	0	1	0	0	0
group_15608	0	0	0	0	1	0	0	0
group_15609	0	0	0	0	1	0	0	0
ywnH_1	0	0	0	0	1	0	0	0
group_15611	0	0	0	0	1	0	0	0
group_15612	0	0	0	0	1	0	0	0
group_15613	0	0	0	0	1	0	0	0
group_15614	0	0	0	0	1	0	0	0
yxiD_2	0	0	0	0	1	0	0	0
group_15616	0	0	0	0	1	0	0	0
group_15617	0	0	0	0	1	0	0	0
group_15618	0	0	0	0	1	0	0	0
group_15619	0	0	0	0	1	0	0	0
group_15620	0	0	0	0	1	0	0	0
group_15621	0	0	0	0	1	0	0	0
group_15622	0	0	0	0	1	0	0	0
tdh	0	0	0	0	1	0	0	0
group_15624	0	0	0	0	1	0	0	0
group_15625	0	0	0	0	1	0	0	0
group_15626	0	0	0	0	1	0	0	0
group_15627	0	0	0	0	1	0	0	0
group_15628	0	0	0	0	1	0	0	0
group_15629	0	0	0	0	1	0	0	0
group_15630	0	0	0	0	1	0	0	0
group_15631	0	0	0	0	1	0	0	0
group_15632	0	0	0	0	1	0	0	0
group_15633	0	0	0	0	1	0	0	0
group_15634	0	0	0	0	1	0	0	0
group_15635	0	0	0	0	1	0	0	0
group_15636	0	0	0	0	1	0	0	0
group_15637	0	0	0	0	1	0	0	0
group_15638	0	0	0	0	1	0	0	0
group_15639	0	0	0	0	1	0	0	0
group_15640	0	0	0	0	1	0	0	0
group_15641	0	0	0	0	1	0	0	0
asd	0	0	0	0	1	0	0	0
group_15643	0	0	0	0	1	0	0	0
group_15644	0	0	0	0	1	0	0	0
group_15645	0	0	0	0	1	0	0	0
group_15646	0	0	0	0	1	0	0	0
group_15647	0	0	0	0	1	0	0	0
pnp	0	0	0	0	1	0	0	0
group_15649	0	0	0	0	1	0	0	0
group_15650	0	0	0	0	1	0	0	0
group_15651	0	0	0	0	1	0	0	0
group_15652	0	0	0	0	1	0	0	0
group_15653	0	0	0	0	1	0	0	0
group_15654	0	0	0	0	1	0	0	0
group_15655	0	0	0	0	1	0	0	0
group_15656	0	0	0	0	1	0	0	0
group_15657	0	0	0	0	1	0	0	0
group_15658	0	0	0	0	1	0	0	0
group_15659	0	0	0	0	1	0	0	0
celY_1	0	0	0	0	1	0	0	0
celY_2	0	0	0	0	1	0	0	0
eglA	0	0	0	0	1	0	0	0
group_15663	0	0	0	0	1	0	0	0
group_15664	0	0	0	0	1	0	0	0
group_15665	0	0	0	0	1	0	0	0
group_15666	0	0	0	0	1	0	0	0
group_15667	0	0	0	0	1	0	0	0
group_15668	0	0	0	0	1	0	0	0
group_15669	0	0	0	0	1	0	0	0
group_15670	0	0	0	0	1	0	0	0
group_15671	0	0	0	0	1	0	0	0
group_15672	0	0	0	0	1	0	0	0
group_15673	0	0	0	0	1	0	0	0
group_15674	0	0	0	0	1	0	0	0
group_15675	0	0	0	0	1	0	0	0
group_15676	0	0	0	0	1	0	0	0
group_15677	0	0	0	0	1	0	0	0
group_15678	0	0	0	0	1	0	0	0
group_15679	0	0	0	0	1	0	0	0
group_15680	0	0	0	0	1	0	0	0
group_15681	0	0	0	0	1	0	0	0
group_15682	0	0	0	0	1	0	0	0
group_15683	0	0	0	0	1	0	0	0
group_15684	0	0	0	0	1	0	0	0
group_15685	0	0	0	0	1	0	0	0
group_15686	0	0	0	0	1	0	0	0
group_15687	0	0	0	0	1	0	0	0
group_15688	0	0	0	0	1	0	0	0
group_15689	0	0	0	0	1	0	0	0
group_15690	0	0	0	0	1	0	0	0
group_15691	0	0	0	0	1	0	0	0
group_15692	0	0	0	0	1	0	0	0
group_15693	0	0	0	0	1	0	0	0
group_15694	0	0	0	0	1	0	0	0
group_15695	0	0	0	0	1	0	0	0
group_15696	0	0	0	0	1	0	0	0
group_15697	0	0	0	0	1	0	0	0
group_15698	0	0	0	0	1	0	0	0
group_15699	0	0	0	0	1	0	0	0
group_15700	0	0	0	0	1	0	0	0
group_15701	0	0	0	0	1	0	0	0
group_15702	0	0	0	0	1	0	0	0
group_15703	0	0	0	0	1	0	0	0
group_15704	0	0	0	0	1	0	0	0
group_15705	0	0	0	0	1	0	0	0
group_15706	0	0	0	0	1	0	0	0
group_15707	0	0	0	0	1	0	0	0
group_15708	0	0	0	0	1	0	0	0
group_15709	0	0	0	0	1	0	0	0
group_15710	0	0	0	0	1	0	0	0
group_15711	0	0	0	0	1	0	0	0
group_15712	0	0	0	0	1	0	0	0
group_15713	0	0	0	0	1	0	0	0
group_15714	0	0	0	0	1	0	0	0
group_15715	0	0	0	0	1	0	0	0
group_15716	0	0	0	0	1	0	0	0
group_15717	0	0	0	0	1	0	0	0
group_15718	0	0	0	0	1	0	0	0
group_15719	0	0	0	0	1	0	0	0
group_15720	0	0	0	0	1	0	0	0
group_15721	0	0	0	0	1	0	0	0
group_15722	0	0	0	0	1	0	0	0
group_15723	0	0	0	0	1	0	0	0
group_15724	0	0	0	0	1	0	0	0
group_15725	0	0	0	0	1	0	0	0
group_15726	0	0	0	0	1	0	0	0
group_15727	0	0	0	0	1	0	0	0
group_15728	0	0	0	0	1	0	0	0
group_15729	0	0	0	0	1	0	0	0
group_15730	0	0	0	0	1	0	0	0
group_15731	0	0	0	0	1	0	0	0
group_15732	0	0	0	0	1	0	0	0
group_15733	0	0	0	0	1	0	0	0
group_15734	0	0	0	0	1	0	0	0
group_15735	0	0	0	0	1	0	0	0
group_15736	0	0	0	0	1	0	0	0
group_15737	0	0	0	0	1	0	0	0
group_15738	0	0	0	0	1	0	0	0
group_15739	0	0	0	0	1	0	0	0
group_15740	0	0	0	0	1	0	0	0
group_15741	0	0	0	0	1	0	0	0
group_15742	0	0	0	0	1	0	0	0
group_15743	0	0	0	0	1	0	0	0
group_15744	0	0	0	0	1	0	0	0
group_15745	0	0	0	0	1	0	0	0
group_15746	0	0	0	0	1	0	0	0
group_15747	0	0	0	0	1	0	0	0
group_15748	0	0	0	0	1	0	0	0
group_15749	0	0	0	0	1	0	0	0
group_15750	0	0	0	0	1	0	0	0
group_15751	0	0	0	0	1	0	0	0
group_15752	0	0	0	0	1	0	0	0
group_15753	0	0	0	0	1	0	0	0
group_15754	0	0	0	0	1	0	0	0
group_15755	0	0	0	0	1	0	0	0
group_15756	0	0	0	0	1	0	0	0
cysP_2	0	0	0	0	1	0	0	0
cysH_2	0	0	0	0	1	0	0	0
group_15759	0	0	0	0	1	0	0	0
group_15760	0	0	0	0	1	0	0	0
group_15761	0	0	0	0	1	0	0	0
group_15762	0	0	0	0	1	0	0	0
group_15763	0	0	0	0	1	0	0	0
group_15764	0	0	0	0	1	0	0	0
group_15765	0	0	0	0	1	0	0	0
group_15766	0	0	0	0	1	0	0	0
group_15767	0	0	0	0	1	0	0	0
group_15768	0	0	0	0	1	0	0	0
group_15769	0	0	0	0	1	0	0	0
group_15770	0	0	0	0	1	0	0	0
group_15771	0	0	0	0	1	0	0	0
group_15772	0	0	0	0	1	0	0	0
group_15773	0	0	0	0	1	0	0	0
group_15774	0	0	0	0	1	0	0	0
group_15775	0	0	0	0	1	0	0	0
group_15776	0	0	0	0	1	0	0	0
group_15777	0	0	0	0	1	0	0	0
group_15778	0	0	0	0	1	0	0	0
group_15779	0	0	0	0	1	0	0	0
group_15780	0	0	0	0	1	0	0	0
group_15781	0	0	0	0	1	0	0	0
group_15782	0	0	0	0	1	0	0	0
group_15783	0	0	0	0	1	0	0	0
group_15784	0	0	0	0	1	0	0	0
bpr_1	0	0	0	0	1	0	0	0
bpr_2	0	0	0	0	1	0	0	0
bpr_3	0	0	0	0	1	0	0	0
group_15788	0	0	0	0	1	0	0	0
group_15789	0	0	0	0	1	0	0	0
group_15790	0	0	0	0	1	0	0	0
group_15791	0	0	0	0	1	0	0	0
group_15792	0	0	0	0	1	0	0	0
group_15793	0	0	0	0	1	0	0	0
group_15794	0	0	0	0	1	0	0	0
murG	0	0	0	0	1	0	0	0
group_15796	0	0	0	0	1	0	0	0
group_15797	0	0	0	0	1	0	0	0
group_15798	0	0	0	0	1	0	0	0
group_15799	0	0	0	0	1	0	0	0
group_15800	0	0	0	0	1	0	0	0
group_15801	0	0	0	0	1	0	0	0
group_15802	0	0	0	0	1	0	0	0
group_15803	0	0	0	0	1	0	0	0
group_15804	0	0	0	0	1	0	0	0
group_15805	0	0	0	0	1	0	0	0
group_15806	0	0	0	0	1	0	0	0
panE	0	0	0	0	1	0	0	0
group_15808	0	0	0	0	1	0	0	0
group_15809	0	0	0	0	1	0	0	0
group_15810	0	0	0	0	1	0	0	0
group_15811	0	0	0	0	1	0	0	0
group_15812	0	0	0	0	1	0	0	0
group_15813	0	0	0	0	1	0	0	0
group_15814	0	0	0	0	1	0	0	0
group_15815	0	0	0	0	1	0	0	0
group_15816	0	0	0	0	1	0	0	0
group_15817	0	0	0	0	1	0	0	0
group_15818	0	0	0	0	1	0	0	0
group_15819	0	0	0	0	1	0	0	0
group_15820	0	0	0	0	1	0	0	0
group_15821	0	0	0	0	1	0	0	0
group_15822	0	0	0	0	1	0	0	0
group_15823	0	0	0	0	1	0	0	0
group_15824	0	0	0	0	1	0	0	0
group_15825	0	0	0	0	1	0	0	0
group_15826	0	0	0	0	1	0	0	0
group_15827	0	0	0	0	1	0	0	0
group_15828	0	0	0	0	1	0	0	0
group_15829	0	0	0	0	1	0	0	0
group_15830	0	0	0	0	1	0	0	0
group_15831	0	0	0	0	1	0	0	0
group_15832	0	0	0	0	1	0	0	0
group_15833	0	0	0	0	1	0	0	0
group_15834	0	0	0	0	1	0	0	0
group_15835	0	0	0	0	1	0	0	0
group_15836	0	0	0	0	1	0	0	0
group_15837	0	0	0	0	1	0	0	0
group_15838	0	0	0	0	1	0	0	0
group_15839	0	0	0	0	1	0	0	0
oxyS	0	0	0	0	1	0	0	0
group_15841	0	0	0	0	1	0	0	0
group_15842	0	0	0	0	1	0	0	0
group_15843	0	0	0	0	1	0	0	0
group_15844	0	0	0	0	1	0	0	0
group_15845	0	0	0	0	1	0	0	0
group_15846	0	0	0	0	1	0	0	0
group_15847	0	0	0	0	1	0	0	0
group_15848	0	0	0	0	1	0	0	0
group_15849	0	0	0	0	1	0	0	0
group_15850	0	0	0	0	1	0	0	0
group_15851	0	0	0	0	1	0	0	0
[truncated: 2,230 more rows]

## Sheet: unique_genes_B.ambifaria
	Azotobacter_chrococcum__gff.gff	Azotobacter_salinestris__gff.gff	Azotobacter_vinelandii__gff.gff	Burkholderia_ambifaria__gff.gff	Burkholderia_cenocepacia_AU_1054__gff.gff	Burkholderia_latens__gff.gff	Enterobacter_chloacae__gff.gff	Paraburkholderia_tropica__gff.gff	Pseudomonas_brassicacearum__gff.gff	Pseudomonas_fluorescens__gff.gff	Pseudomonas_granadensis__gff.gff	Pseudomonas_putida__gff.gff	Ralstonia_solanacearum__gff.gff	Ranhella_acquatilis__gff.gff	Ranhella_contaminans__gff.gff	Serratia_marcenses__gff.gff
norG_6	0	0	0	1	0	0	0	0	0	0	0	0	0	0	0	0
pikAV_1	0	0	0	1	0	0	0	0	0	0	0	0	0	0	0	0
ppsE_1	0	0	0	1	0	0	0	0	0	0	0	0	0	0	0	0
yehY	0	0	0	1	0	0	0	0	0	0	0	0	0	0	0	0
rhlA	0	0	0	1	0	0	0	0	0	0	0	0	0	0	0	0
yobA_1	0	0	0	1	0	0	0	0	0	0	0	0	0	0	0	0
ephD_1	0	0	0	1	0	0	0	0	0	0	0	0	0	0	0	0
snoaB	0	0	0	1	0	0	0	0	0	0	0	0	0	0	0	0
yhjB	0	0	0	1	0	0	0	0	0	0	0	0	0	0	0	0
oprB	0	0	0	1	0	0	0	0	0	0	0	0	0	0	0	0
rcsB_1	0	0	0	1	0	0	0	0	0	0	0	0	0	0	0	0
golD_1	0	0	0	1	0	0	0	0	0	0	0	0	0	0	0	0
fitB_1	0	0	0	1	0	0	0	0	0	0	0	0	0	0	0	0
dasC	0	0	0	1	0	0	0	0	0	0	0	0	0	0	0	0
pmdD_1	0	0	0	1	0	0	0	0	0	0	0	0	0	0	0	0
mmoC	0	0	0	1	0	0	0	0	0	0	0	0	0	0	0	0
nhoA	0	0	0	1	0	0	0	0	0	0	0	0	0	0	0	0
ephD_2	0	0	0	1	0	0	0	0	0	0	0	0	0	0	0	0
fldP_1	0	0	0	1	0	0	0	0	0	0	0	0	0	0	0	0
abo_1	0	0	0	1	0	0	0	0	0	0	0	0	0	0	0	0
iolS	0	0	0	1	0	0	0	0	0	0	0	0	0	0	0	0
yadV_1	0	0	0	1	0	0	0	0	0	0	0	0	0	0	0	0
yecD_2	0	0	0	1	0	0	0	0	0	0	0	0	0	0	0	0
cnbH_1	0	0	0	1	0	0	0	0	0	0	0	0	0	0	0	0
ectC_1	0	0	0	1	0	0	0	0	0	0	0	0	0	0	0	0
clcB_1	0	0	0	1	0	0	0	0	0	0	0	0	0	0	0	0
moxC	0	0	0	1	0	0	0	0	0	0	0	0	0	0	0	0
curA_1	0	0	0	1	0	0	0	0	0	0	0	0	0	0	0	0
nemR_1	0	0	0	1	0	0	0	0	0	0	0	0	0	0	0	0
phaB_2	0	0	0	1	0	0	0	0	0	0	0	0	0	0	0	0
mtgA_2	0	0	0	1	0	0	0	0	0	0	0	0	0	0	0	0
anr_2	0	0	0	1	0	0	0	0	0	0	0	0	0	0	0	0
arnE_1	0	0	0	1	0	0	0	0	0	0	0	0	0	0	0	0
mauG_1	0	0	0	1	0	0	0	0	0	0	0	0	0	0	0	0
budC_2	0	0	0	1	0	0	0	0	0	0	0	0	0	0	0	0
aaeB_2	0	0	0	1	0	0	0	0	0	0	0	0	0	0	0	0
yahB_1	0	0	0	1	0	0	0	0	0	0	0	0	0	0	0	0
dnaE2_1	0	0	0	1	0	0	0	0	0	0	0	0	0	0	0	0
menE_1	0	0	0	1	0	0	0	0	0	0	0	0	0	0	0	0
lutB_1	0	0	0	1	0	0	0	0	0	0	0	0	0	0	0	0
nudB	0	0	0	1	0	0	0	0	0	0	0	0	0	0	0	0
nagAb	0	0	0	1	0	0	0	0	0	0	0	0	0	0	0	0
aam_2	0	0	0	1	0	0	0	0	0	0	0	0	0	0	0	0
pgrR_4	0	0	0	1	0	0	0	0	0	0	0	0	0	0	0	0
fghA	0	0	0	1	0	0	0	0	0	0	0	0	0	0	0	0
crp_1	0	0	0	1	0	0	0	0	0	0	0	0	0	0	0	0
hcaB_4	0	0	0	1	0	0	0	0	0	0	0	0	0	0	0	0
arnT_1	0	0	0	1	0	0	0	0	0	0	0	0	0	0	0	0
gstB_2	0	0	0	1	0	0	0	0	0	0	0	0	0	0	0	0
wecD_1	0	0	0	1	0	0	0	0	0	0	0	0	0	0	0	0
tam_4	0	0	0	1	0	0	0	0	0	0	0	0	0	0	0	0
oatA_2	0	0	0	1	0	0	0	0	0	0	0	0	0	0	0	0
rsmA_2	0	0	0	1	0	0	0	0	0	0	0	0	0	0	0	0
wcaJ_1	0	0	0	1	0	0	0	0	0	0	0	0	0	0	0	0
wzc_1	0	0	0	1	0	0	0	0	0	0	0	0	0	0	0	0
chrB1	0	0	0	1	0	0	0	0	0	0	0	0	0	0	0	0
thrS_1	0	0	0	1	0	0	0	0	0	0	0	0	0	0	0	0
hchA_1	0	0	0	1	0	0	0	0	0	0	0	0	0	0	0	0
hsaA_1	0	0	0	1	0	0	0	0	0	0	0	0	0	0	0	0
nphR_1	0	0	0	1	0	0	0	0	0	0	0	0	0	0	0	0
gutB_2	0	0	0	1	0	0	0	0	0	0	0	0	0	0	0	0
argC_1	0	0	0	1	0	0	0	0	0	0	0	0	0	0	0	0
pytH_1	0	0	0	1	0	0	0	0	0	0	0	0	0	0	0	0
glcC	0	0	0	1	0	0	0	0	0	0	0	0	0	0	0	0
dsbD_1	0	0	0	1	0	0	0	0	0	0	0	0	0	0	0	0
yycN	0	0	0	1	0	0	0	0	0	0	0	0	0	0	0	0
pld1_1	0	0	0	1	0	0	0	0	0	0	0	0	0	0	0	0
bthL	0	0	0	1	0	0	0	0	0	0	0	0	0	0	0	0
athL	0	0	0	1	0	0	0	0	0	0	0	0	0	0	0	0
lcfB_3	0	0	0	1	0	0	0	0	0	0	0	0	0	0	0	0
mdtE_1	0	0	0	1	0	0	0	0	0	0	0	0	0	0	0	0
prnD	0	0	0	1	0	0	0	0	0	0	0	0	0	0	0	0
prnB	0	0	0	1	0	0	0	0	0	0	0	0	0	0	0	0
prnA	0	0	0	1	0	0	0	0	0	0	0	0	0	0	0	0
regX3_1	0	0	0	1	0	0	0	0	0	0	0	0	0	0	0	0
allS_1	0	0	0	1	0	0	0	0	0	0	0	0	0	0	0	0
ydbM	0	0	0	1	0	0	0	0	0	0	0	0	0	0	0	0
hpcE_1	0	0	0	1	0	0	0	0	0	0	0	0	0	0	0	0
ptk	0	0	0	1	0	0	0	0	0	0	0	0	0	0	0	0
rfbX	0	0	0	1	0	0	0	0	0	0	0	0	0	0	0	0
gsiA_1	0	0	0	1	0	0	0	0	0	0	0	0	0	0	0	0
mauG_2	0	0	0	1	0	0	0	0	0	0	0	0	0	0	0	0
hcnC	0	0	0	1	0	0	0	0	0	0	0	0	0	0	0	0
rpoD_1	0	0	0	1	0	0	0	0	0	0	0	0	0	0	0	0
cueR	0	0	0	1	0	0	0	0	0	0	0	0	0	0	0	0
bacC_2	0	0	0	1	0	0	0	0	0	0	0	0	0	0	0	0
dadX_1	0	0	0	1	0	0	0	0	0	0	0	0	0	0	0	0
hcaR_5	0	0	0	1	0	0	0	0	0	0	0	0	0	0	0	0
bepA_3	0	0	0	1	0	0	0	0	0	0	0	0	0	0	0	0
sctC_2	0	0	0	1	0	0	0	0	0	0	0	0	0	0	0	0
leuO	0	0	0	1	0	0	0	0	0	0	0	0	0	0	0	0
cypD	0	0	0	1	0	0	0	0	0	0	0	0	0	0	0	0
fumI	0	0	0	1	0	0	0	0	0	0	0	0	0	0	0	0
ilvE_2	0	0	0	1	0	0	0	0	0	0	0	0	0	0	0	0
oatA_5	0	0	0	1	0	0	0	0	0	0	0	0	0	0	0	0
tld_1	0	0	0	1	0	0	0	0	0	0	0	0	0	0	0	0
lysP_1	0	0	0	1	0	0	0	0	0	0	0	0	0	0	0	0
pcp_1	0	0	0	1	0	0	0	0	0	0	0	0	0	0	0	0
lip	0	0	0	1	0	0	0	0	0	0	0	0	0	0	0	0
pcp_2	0	0	0	1	0	0	0	0	0	0	0	0	0	0	0	0
mopA_1	0	0	0	1	0	0	0	0	0	0	0	0	0	0	0	0
walK_1	0	0	0	1	0	0	0	0	0	0	0	0	0	0	0	0
resA_3	0	0	0	1	0	0	0	0	0	0	0	0	0	0	0	0
tetR_1	0	0	0	1	0	0	0	0	0	0	0	0	0	0	0	0
nodD2	0	0	0	1	0	0	0	0	0	0	0	0	0	0	0	0
menF	0	0	0	1	0	0	0	0	0	0	0	0	0	0	0	0
panB_1	0	0	0	1	0	0	0	0	0	0	0	0	0	0	0	0
tetA	0	0	0	1	0	0	0	0	0	0	0	0	0	0	0	0
yiaA	0	0	0	1	0	0	0	0	0	0	0	0	0	0	0	0
ybgC	0	0	0	1	0	0	0	0	0	0	0	0	0	0	0	0
dauB	0	0	0	1	0	0	0	0	0	0	0	0	0	0	0	0
rmlC	0	0	0	1	0	0	0	0	0	0	0	0	0	0	0	0
tagG	0	0	0	1	0	0	0	0	0	0	0	0	0	0	0	0
tagO_1	0	0	0	1	0	0	0	0	0	0	0	0	0	0	0	0
tarD_1	0	0	0	1	0	0	0	0	0	0	0	0	0	0	0	0
mltC_2	0	0	0	1	0	0	0	0	0	0	0	0	0	0	0	0
btrG	0	0	0	1	0	0	0	0	0	0	0	0	0	0	0	0
hyuE	0	0	0	1	0	0	0	0	0	0	0	0	0	0	0	0
aes_5	0	0	0	1	0	0	0	0	0	0	0	0	0	0	0	0
sigR_1	0	0	0	1	0	0	0	0	0	0	0	0	0	0	0	0
acoC	0	0	0	1	0	0	0	0	0	0	0	0	0	0	0	0
rebG	0	0	0	1	0	0	0	0	0	0	0	0	0	0	0	0
fecE_1	0	0	0	1	0	0	0	0	0	0	0	0	0	0	0	0
dhbC	0	0	0	1	0	0	0	0	0	0	0	0	0	0	0	0
dhbB	0	0	0	1	0	0	0	0	0	0	0	0	0	0	0	0
dhbF	0	0	0	1	0	0	0	0	0	0	0	0	0	0	0	0
dhbA	0	0	0	1	0	0	0	0	0	0	0	0	0	0	0	0
yraJ	0	0	0	1	0	0	0	0	0	0	0	0	0	0	0	0
gltF	0	0	0	1	0	0	0	0	0	0	0	0	0	0	0	0
redW_2	0	0	0	1	0	0	0	0	0	0	0	0	0	0	0	0
metC_3	0	0	0	1	0	0	0	0	0	0	0	0	0	0	0	0
emrA_2	0	0	0	1	0	0	0	0	0	0	0	0	0	0	0	0
naiP_3	0	0	0	1	0	0	0	0	0	0	0	0	0	0	0	0
andAa_2	0	0	0	1	0	0	0	0	0	0	0	0	0	0	0	0
oprM_8	0	0	0	1	0	0	0	0	0	0	0	0	0	0	0	0
tylN	0	0	0	1	0	0	0	0	0	0	0	0	0	0	0	0
carC	0	0	0	1	0	0	0	0	0	0	0	0	0	0	0	0
yesE	0	0	0	1	0	0	0	0	0	0	0	0	0	0	0	0
hmp_3	0	0	0	1	0	0	0	0	0	0	0	0	0	0	0	0
dmlR_26	0	0	0	1	0	0	0	0	0	0	0	0	0	0	0	0
betI_8	0	0	0	1	0	0	0	0	0	0	0	0	0	0	0	0
sadH_2	0	0	0	1	0	0	0	0	0	0	0	0	0	0	0	0
dctA_5	0	0	0	1	0	0	0	0	0	0	0	0	0	0	0	0
tarD_2	0	0	0	1	0	0	0	0	0	0	0	0	0	0	0	0
dmlR_27	0	0	0	1	0	0	0	0	0	0	0	0	0	0	0	0
ndmD	0	0	0	1	0	0	0	0	0	0	0	0	0	0	0	0
pcpR_7	0	0	0	1	0	0	0	0	0	0	0	0	0	0	0	0
antA	0	0	0	1	0	0	0	0	0	0	0	0	0	0	0	0
hsaA_2	0	0	0	1	0	0	0	0	0	0	0	0	0	0	0	0
tsaC1_4	0	0	0	1	0	0	0	0	0	0	0	0	0	0	0	0
alkJ_3	0	0	0	1	0	0	0	0	0	0	0	0	0	0	0	0
aes_6	0	0	0	1	0	0	0	0	0	0	0	0	0	0	0	0
frcA	0	0	0	1	0	0	0	0	0	0	0	0	0	0	0	0
trxB_2	0	0	0	1	0	0	0	0	0	0	0	0	0	0	0	0
gst	0	0	0	1	0	0	0	0	0	0	0	0	0	0	0	0
aam_3	0	0	0	1	0	0	0	0	0	0	0	0	0	0	0	0
pdxH_3	0	0	0	1	0	0	0	0	0	0	0	0	0	0	0	0
nolA	0	0	0	1	0	0	0	0	0	0	0	0	0	0	0	0
udh	0	0	0	1	0	0	0	0	0	0	0	0	0	0	0	0
panB_2	0	0	0	1	0	0	0	0	0	0	0	0	0	0	0	0
groL_3	0	0	0	1	0	0	0	0	0	0	0	0	0	0	0	0
groS_2	0	0	0	1	0	0	0	0	0	0	0	0	0	0	0	0
pgdA	0	0	0	1	0	0	0	0	0	0	0	0	0	0	0	0
yojI_1	0	0	0	1	0	0	0	0	0	0	0	0	0	0	0	0
lgrD	0	0	0	1	0	0	0	0	0	0	0	0	0	0	0	0
cmlA	0	0	0	1	0	0	0	0	0	0	0	0	0	0	0	0
hemL_2	0	0	0	1	0	0	0	0	0	0	0	0	0	0	0	0
menE_3	0	0	0	1	0	0	0	0	0	0	0	0	0	0	0	0
algA_4	0	0	0	1	0	0	0	0	0	0	0	0	0	0	0	0
artI_2	0	0	0	1	0	0	0	0	0	0	0	0	0	0	0	0
aroG_3	0	0	0	1	0	0	0	0	0	0	0	0	0	0	0	0
asnO_1	0	0	0	1	0	0	0	0	0	0	0	0	0	0	0	0
nicT_4	0	0	0	1	0	0	0	0	0	0	0	0	0	0	0	0
pamO	0	0	0	1	0	0	0	0	0	0	0	0	0	0	0	0
pcpR_8	0	0	0	1	0	0	0	0	0	0	0	0	0	0	0	0
paaZ	0	0	0	1	0	0	0	0	0	0	0	0	0	0	0	0
btuD_12	0	0	0	1	0	0	0	0	0	0	0	0	0	0	0	0
nthB	0	0	0	1	0	0	0	0	0	0	0	0	0	0	0	0
oxd	0	0	0	1	0	0	0	0	0	0	0	0	0	0	0	0
nphR_4	0	0	0	1	0	0	0	0	0	0	0	0	0	0	0	0
betI_9	0	0	0	1	0	0	0	0	0	0	0	0	0	0	0	0
group_23021	0	0	0	1	0	0	0	0	0	0	0	0	0	0	0	0
group_23022	0	0	0	1	0	0	0	0	0	0	0	0	0	0	0	0
lvr_3	0	0	0	1	0	0	0	0	0	0	0	0	0	0	0	0
group_23024	0	0	0	1	0	0	0	0	0	0	0	0	0	0	0	0
group_23025	0	0	0	1	0	0	0	0	0	0	0	0	0	0	0	0
group_23026	0	0	0	1	0	0	0	0	0	0	0	0	0	0	0	0
catA1	0	0	0	1	0	0	0	0	0	0	0	0	0	0	0	0
catC_2	0	0	0	1	0	0	0	0	0	0	0	0	0	0	0	0
catB_2	0	0	0	1	0	0	0	0	0	0	0	0	0	0	0	0
group_23030	0	0	0	1	0	0	0	0	0	0	0	0	0	0	0	0
xylC	0	0	0	1	0	0	0	0	0	0	0	0	0	0	0	0
group_23032	0	0	0	1	0	0	0	0	0	0	0	0	0	0	0	0
sotB_1	0	0	0	1	0	0	0	0	0	0	0	0	0	0	0	0
group_23034	0	0	0	1	0	0	0	0	0	0	0	0	0	0	0	0
group_23035	0	0	0	1	0	0	0	0	0	0	0	0	0	0	0	0
group_23036	0	0	0	1	0	0	0	0	0	0	0	0	0	0	0	0
group_23037	0	0	0	1	0	0	0	0	0	0	0	0	0	0	0	0
group_23038	0	0	0	1	0	0	0	0	0	0	0	0	0	0	0	0
group_23039	0	0	0	1	0	0	0	0	0	0	0	0	0	0	0	0
glgE	0	0	0	1	0	0	0	0	0	0	0	0	0	0	0	0
group_23041	0	0	0	1	0	0	0	0	0	0	0	0	0	0	0	0
group_23042	0	0	0	1	0	0	0	0	0	0	0	0	0	0	0	0
group_23043	0	0	0	1	0	0	0	0	0	0	0	0	0	0	0	0
glgB_3	0	0	0	1	0	0	0	0	0	0	0	0	0	0	0	0
group_23045	0	0	0	1	0	0	0	0	0	0	0	0	0	0	0	0
glgB_4	0	0	0	1	0	0	0	0	0	0	0	0	0	0	0	0
group_23047	0	0	0	1	0	0	0	0	0	0	0	0	0	0	0	0
group_23048	0	0	0	1	0	0	0	0	0	0	0	0	0	0	0	0
group_23049	0	0	0	1	0	0	0	0	0	0	0	0	0	0	0	0
group_23050	0	0	0	1	0	0	0	0	0	0	0	0	0	0	0	0
group_23051	0	0	0	1	0	0	0	0	0	0	0	0	0	0	0	0
group_23052	0	0	0	1	0	0	0	0	0	0	0	0	0	0	0	0
group_23053	0	0	0	1	0	0	0	0	0	0	0	0	0	0	0	0
group_23054	0	0	0	1	0	0	0	0	0	0	0	0	0	0	0	0
group_23055	0	0	0	1	0	0	0	0	0	0	0	0	0	0	0	0
group_23056	0	0	0	1	0	0	0	0	0	0	0	0	0	0	0	0
group_23057	0	0	0	1	0	0	0	0	0	0	0	0	0	0	0	0
group_23058	0	0	0	1	0	0	0	0	0	0	0	0	0	0	0	0
group_23059	0	0	0	1	0	0	0	0	0	0	0	0	0	0	0	0
group_23060	0	0	0	1	0	0	0	0	0	0	0	0	0	0	0	0
group_23061	0	0	0	1	0	0	0	0	0	0	0	0	0	0	0	0
group_23063	0	0	0	1	0	0	0	0	0	0	0	0	0	0	0	0
group_23064	0	0	0	1	0	0	0	0	0	0	0	0	0	0	0	0
group_23065	0	0	0	1	0	0	0	0	0	0	0	0	0	0	0	0
group_23067	0	0	0	1	0	0	0	0	0	0	0	0	0	0	0	0
group_23068	0	0	0	1	0	0	0	0	0	0	0	0	0	0	0	0
group_23069	0	0	0	1	0	0	0	0	0	0	0	0	0	0	0	0
group_23070	0	0	0	1	0	0	0	0	0	0	0	0	0	0	0	0
group_23071	0	0	0	1	0	0	0	0	0	0	0	0	0	0	0	0
group_23072	0	0	0	1	0	0	0	0	0	0	0	0	0	0	0	0
group_23073	0	0	0	1	0	0	0	0	0	0	0	0	0	0	0	0
group_23074	0	0	0	1	0	0	0	0	0	0	0	0	0	0	0	0
group_23075	0	0	0	1	0	0	0	0	0	0	0	0	0	0	0	0
group_23076	0	0	0	1	0	0	0	0	0	0	0	0	0	0	0	0
group_23077	0	0	0	1	0	0	0	0	0	0	0	0	0	0	0	0
group_23078	0	0	0	1	0	0	0	0	0	0	0	0	0	0	0	0
group_23079	0	0	0	1	0	0	0	0	0	0	0	0	0	0	0	0
rocF	0	0	0	1	0	0	0	0	0	0	0	0	0	0	0	0
group_23081	0	0	0	1	0	0	0	0	0	0	0	0	0	0	0	0
group_23082	0	0	0	1	0	0	0	0	0	0	0	0	0	0	0	0
group_23083	0	0	0	1	0	0	0	0	0	0	0	0	0	0	0	0
group_23084	0	0	0	1	0	0	0	0	0	0	0	0	0	0	0	0
group_23085	0	0	0	1	0	0	0	0	0	0	0	0	0	0	0	0
group_23086	0	0	0	1	0	0	0	0	0	0	0	0	0	0	0	0
group_23087	0	0	0	1	0	0	0	0	0	0	0	0	0	0	0	0
group_23088	0	0	0	1	0	0	0	0	0	0	0	0	0	0	0	0
group_23089	0	0	0	1	0	0	0	0	0	0	0	0	0	0	0	0
group_23090	0	0	0	1	0	0	0	0	0	0	0	0	0	0	0	0
intS_1	0	0	0	1	0	0	0	0	0	0	0	0	0	0	0	0
group_23092	0	0	0	1	0	0	0	0	0	0	0	0	0	0	0	0
group_23093	0	0	0	1	0	0	0	0	0	0	0	0	0	0	0	0
group_23094	0	0	0	1	0	0	0	0	0	0	0	0	0	0	0	0
group_23095	0	0	0	1	0	0	0	0	0	0	0	0	0	0	0	0
group_23096	0	0	0	1	0	0	0	0	0	0	0	0	0	0	0	0
group_23097	0	0	0	1	0	0	0	0	0	0	0	0	0	0	0	0
group_23098	0	0	0	1	0	0	0	0	0	0	0	0	0	0	0	0
traI	0	0	0	1	0	0	0	0	0	0	0	0	0	0	0	0
group_23100	0	0	0	1	0	0	0	0	0	0	0	0	0	0	0	0
group_23101	0	0	0	1	0	0	0	0	0	0	0	0	0	0	0	0
group_23102	0	0	0	1	0	0	0	0	0	0	0	0	0	0	0	0
group_23103	0	0	0	1	0	0	0	0	0	0	0	0	0	0	0	0
group_23104	0	0	0	1	0	0	0	0	0	0	0	0	0	0	0	0
group_23105	0	0	0	1	0	0	0	0	0	0	0	0	0	0	0	0
group_23106	0	0	0	1	0	0	0	0	0	0	0	0	0	0	0	0
group_23107	0	0	0	1	0	0	0	0	0	0	0	0	0	0	0	0
group_23108	0	0	0	1	0	0	0	0	0	0	0	0	0	0	0	0
group_23109	0	0	0	1	0	0	0	0	0	0	0	0	0	0	0	0
group_23111	0	0	0	1	0	0	0	0	0	0	0	0	0	0	0	0
rlpA	0	0	0	1	0	0	0	0	0	0	0	0	0	0	0	0
ybjJ	0	0	0	1	0	0	0	0	0	0	0	0	0	0	0	0
relE2	0	0	0	1	0	0	0	0	0	0	0	0	0	0	0	0
betI_10	0	0	0	1	0	0	0	0	0	0	0	0	0	0	0	0
alkJ_4	0	0	0	1	0	0	0	0	0	0	0	0	0	0	0	0
yoeB_2	0	0	0	1	0	0	0	0	0	0	0	0	0	0	0	0
oprM_10	0	0	0	1	0	0	0	0	0	0	0	0	0	0	0	0
marR_2	0	0	0	1	0	0	0	0	0	0	0	0	0	0	0	0
sigJ	0	0	0	1	0	0	0	0	0	0	0	0	0	0	0	0
ykoT	0	0	0	1	0	0	0	0	0	0	0	0	0	0	0	0
arnE_2	0	0	0	1	0	0	0	0	0	0	0	0	0	0	0	0
dhpH	0	0	0	1	0	0	0	0	0	0	0	0	0	0	0	0
recC	0	0	0	1	0	0	0	0	0	0	0	0	0	0	0	0
yedZ1	0	0	0	1	0	0	0	0	0	0	0	0	0	0	0	0
mdlY	0	0	0	1	0	0	0	0	0	0	0	0	0	0	0	0
hdfR_14	0	0	0	1	0	0	0	0	0	0	0	0	0	0	0	0
fabH_1	0	0	0	1	0	0	0	0	0	0	0	0	0	0	0	0
asnO_2	0	0	0	1	0	0	0	0	0	0	0	0	0	0	0	0
hcaR_6	0	0	0	1	0	0	0	0	0	0	0	0	0	0	0	0
hspA_2	0	0	0	1	0	0	0	0	0	0	0	0	0	0	0	0
crp_2	0	0	0	1	0	0	0	0	0	0	0	0	0	0	0	0
pmdD_2	0	0	0	1	0	0	0	0	0	0	0	0	0	0	0	0
pld1_2	0	0	0	1	0	0	0	0	0	0	0	0	0	0	0	0
ynbD	0	0	0	1	0	0	0	0	0	0	0	0	0	0	0	0
nfdA_2	0	0	0	1	0	0	0	0	0	0	0	0	0	0	0	0
nepI_2	0	0	0	1	0	0	0	0	0	0	0	0	0	0	0	0
tmung	0	0	0	1	0	0	0	0	0	0	0	0	0	0	0	0
ydaD	0	0	0	1	0	0	0	0	0	0	0	0	0	0	0	0
rfaF_2	0	0	0	1	0	0	0	0	0	0	0	0	0	0	0	0
rcsC_13	0	0	0	1	0	0	0	0	0	0	0	0	0	0	0	0
yhjQ	0	0	0	1	0	0	0	0	0	0	0	0	0	0	0	0
yfeX_2	0	0	0	1	0	0	0	0	0	0	0	0	0	0	0	0
clpC	0	0	0	1	0	0	0	0	0	0	0	0	0	0	0	0
cydB_3	0	0	0	1	0	0	0	0	0	0	0	0	0	0	0	0
rhtC_4	0	0	0	1	0	0	0	0	0	0	0	0	0	0	0	0
narK2	0	0	0	1	0	0	0	0	0	0	0	0	0	0	0	0
surA_2	0	0	0	1	0	0	0	0	0	0	0	0	0	0	0	0
narV	0	0	0	1	0	0	0	0	0	0	0	0	0	0	0	0
narY	0	0	0	1	0	0	0	0	0	0	0	0	0	0	0	0
mhpD	0	0	0	1	0	0	0	0	0	0	0	0	0	0	0	0
hcaB_10	0	0	0	1	0	0	0	0	0	0	0	0	0	0	0	0
sigR_2	0	0	0	1	0	0	0	0	0	0	0	0	0	0	0	0
fabG_16	0	0	0	1	0	0	0	0	0	0	0	0	0	0	0	0
mop	0	0	0	1	0	0	0	0	0	0	0	0	0	0	0	0
pycA	0	0	0	1	0	0	0	0	0	0	0	0	0	0	0	0
glyA2_2	0	0	0	1	0	0	0	0	0	0	0	0	0	0	0	0
proV_2	0	0	0	1	0	0	0	0	0	0	0	0	0	0	0	0
budC_3	0	0	0	1	0	0	0	0	0	0	0	0	0	0	0	0
budC_4	0	0	0	1	0	0	0	0	0	0	0	0	0	0	0	0
yahB_3	0	0	0	1	0	0	0	0	0	0	0	0	0	0	0	0
ohrB_3	0	0	0	1	0	0	0	0	0	0	0	0	0	0	0	0
emrB_8	0	0	0	1	0	0	0	0	0	0	0	0	0	0	0	0
ohrB_4	0	0	0	1	0	0	0	0	0	0	0	0	0	0	0	0
gfa	0	0	0	1	0	0	0	0	0	0	0	0	0	0	0	0
cspG_3	0	0	0	1	0	0	0	0	0	0	0	0	0	0	0	0
rpsU_4	0	0	0	1	0	0	0	0	0	0	0	0	0	0	0	0
nemA_7	0	0	0	1	0	0	0	0	0	0	0	0	0	0	0	0
nfdA_3	0	0	0	1	0	0	0	0	0	0	0	0	0	0	0	0
gloB_4	0	0	0	1	0	0	0	0	0	0	0	0	0	0	0	0
puuB_4	0	0	0	1	0	0	0	0	0	0	0	0	0	0	0	0
phnW_4	0	0	0	1	0	0	0	0	0	0	0	0	0	0	0	0
rhtC_5	0	0	0	1	0	0	0	0	0	0	0	0	0	0	0	0
lhgD	0	0	0	1	0	0	0	0	0	0	0	0	0	0	0	0
garB	0	0	0	1	0	0	0	0	0	0	0	0	0	0	0	0
gstB_5	0	0	0	1	0	0	0	0	0	0	0	0	0	0	0	0
bfrD_3	0	0	0	1	0	0	0	0	0	0	0	0	0	0	0	0
hdfR_16	0	0	0	1	0	0	0	0	0	0	0	0	0	0	0	0
rpoD_3	0	0	0	1	0	0	0	0	0	0	0	0	0	0	0	0
exaA	0	0	0	1	0	0	0	0	0	0	0	0	0	0	0	0
coxN	0	0	0	1	0	0	0	0	0	0	0	0	0	0	0	0
murI_1	0	0	0	1	0	0	0	0	0	0	0	0	0	0	0	0
ccr	0	0	0	1	0	0	0	0	0	0	0	0	0	0	0	0
dctA_6	0	0	0	1	0	0	0	0	0	0	0	0	0	0	0	0
dapL_2	0	0	0	1	0	0	0	0	0	0	0	0	0	0	0	0
adh1_3	0	0	0	1	0	0	0	0	0	0	0	0	0	0	0	0
ydjE_1	0	0	0	1	0	0	0	0	0	0	0	0	0	0	0	0
zraR_3	0	0	0	1	0	0	0	0	0	0	0	0	0	0	0	0
sasA_13	0	0	0	1	0	0	0	0	0	0	0	0	0	0	0	0
yngG_2	0	0	0	1	0	0	0	0	0	0	0	0	0	0	0	0
styA	0	0	0	1	0	0	0	0	0	0	0	0	0	0	0	0
bacC_6	0	0	0	1	0	0	0	0	0	0	0	0	0	0	0	0
frmR_2	0	0	0	1	0	0	0	0	0	0	0	0	0	0	0	0
tsaR_5	0	0	0	1	0	0	0	0	0	0	0	0	0	0	0	0
malK_3	0	0	0	1	0	0	0	0	0	0	0	0	0	0	0	0
group_23762	0	0	0	1	0	0	0	0	0	0	0	0	0	0	0	0
setA	0	0	0	1	0	0	0	0	0	0	0	0	0	0	0	0
group_23764	0	0	0	1	0	0	0	0	0	0	0	0	0	0	0	0
group_23765	0	0	0	1	0	0	0	0	0	0	0	0	0	0	0	0
group_23766	0	0	0	1	0	0	0	0	0	0	0	0	0	0	0	0
galM	0	0	0	1	0	0	0	0	0	0	0	0	0	0	0	0
xylB_5	0	0	0	1	0	0	0	0	0	0	0	0	0	0	0	0
ghrA_2	0	0	0	1	0	0	0	0	0	0	0	0	0	0	0	0
ald_4	0	0	0	1	0	0	0	0	0	0	0	0	0	0	0	0
group_23788	0	0	0	1	0	0	0	0	0	0	0	0	0	0	0	0
group_23789	0	0	0	1	0	0	0	0	0	0	0	0	0	0	0	0
ehaG	0	0	0	1	0	0	0	0	0	0	0	0	0	0	0	0
bepC	0	0	0	1	0	0	0	0	0	0	0	0	0	0	0	0
mbtM	0	0	0	1	0	0	0	0	0	0	0	0	0	0	0	0
lcfB_4	0	0	0	1	0	0	0	0	0	0	0	0	0	0	0	0
pglA_2	0	0	0	1	0	0	0	0	0	0	0	0	0	0	0	0
stp_6	0	0	0	1	0	0	0	0	0	0	0	0	0	0	0	0
lsdA_2	0	0	0	1	0	0	0	0	0	0	0	0	0	0	0	0
dmlR_37	0	0	0	1	0	0	0	0	0	0	0	0	0	0	0	0
trxB_3	0	0	0	1	0	0	0	0	0	0	0	0	0	0	0	0
COQ5_6	0	0	0	1	0	0	0	0	0	0	0	0	0	0	0	0
ald_5	0	0	0	1	0	0	0	0	0	0	0	0	0	0	0	0
yphA_4	0	0	0	1	0	0	0	0	0	0	0	0	0	0	0	0
parD1_1	0	0	0	1	0	0	0	0	0	0	0	0	0	0	0	0
potH_3	0	0	0	1	0	0	0	0	0	0	0	0	0	0	0	0
potF_2	0	0	0	1	0	0	0	0	0	0	0	0	0	0	0	0
gcvA_16	0	0	0	1	0	0	0	0	0	0	0	0	0	0	0	0
eamA_4	0	0	0	1	0	0	0	0	0	0	0	0	0	0	0	0
pikAV_2	0	0	0	1	0	0	0	0	0	0	0	0	0	0	0	0
anoI_2	0	0	0	1	0	0	0	0	0	0	0	0	0	0	0	0
lgrB_3	0	0	0	1	0	0	0	0	0	0	0	0	0	0	0	0
ppsE_2	0	0	0	1	0	0	0	0	0	0	0	0	0	0	0	0
astE_2	0	0	0	1	0	0	0	0	0	0	0	0	0	0	0	0
lysN_3	0	0	0	1	0	0	0	0	0	0	0	0	0	0	0	0
hdfR_17	0	0	0	1	0	0	0	0	0	0	0	0	0	0	0	0
eamB_3	0	0	0	1	0	0	0	0	0	0	0	0	0	0	0	0
gcvA_17	0	0	0	1	0	0	0	0	0	0	0	0	0	0	0	0
tdcB	0	0	0	1	0	0	0	0	0	0	0	0	0	0	0	0
ptsJ	0	0	0	1	0	0	0	0	0	0	0	0	0	0	0	0
aaeA_3	0	0	0	1	0	0	0	0	0	0	0	0	0	0	0	0
arnE_3	0	0	0	1	0	0	0	0	0	0	0	0	0	0	0	0
clcD_3	0	0	0	1	0	0	0	0	0	0	0	0	0	0	0	0
ttgC	0	0	0	1	0	0	0	0	0	0	0	0	0	0	0	0
ggt_4	0	0	0	1	0	0	0	0	0	0	0	0	0	0	0	0
scrK_2	0	0	0	1	0	0	0	0	0	0	0	0	0	0	0	0
recE	0	0	0	1	0	0	0	0	0	0	0	0	0	0	0	0
group_24027	0	0	0	1	0	0	0	0	0	0	0	0	0	0	0	0
group_24028	0	0	0	1	0	0	0	0	0	0	0	0	0	0	0	0
group_24029	0	0	0	1	0	0	0	0	0	0	0	0	0	0	0	0
group_24030	0	0	0	1	0	0	0	0	0	0	0	0	0	0	0	0
group_24031	0	0	0	1	0	0	0	0	0	0	0	0	0	0	0	0
group_24032	0	0	0	1	0	0	0	0	0	0	0	0	0	0	0	0
group_24033	0	0	0	1	0	0	0	0	0	0	0	0	0	0	0	0
group_24034	0	0	0	1	0	0	0	0	0	0	0	0	0	0	0	0
group_24035	0	0	0	1	0	0	0	0	0	0	0	0	0	0	0	0
group_24036	0	0	0	1	0	0	0	0	0	0	0	0	0	0	0	0
group_24037	0	0	0	1	0	0	0	0	0	0	0	0	0	0	0	0
group_24038	0	0	0	1	0	0	0	0	0	0	0	0	0	0	0	0
group_24044	0	0	0	1	0	0	0	0	0	0	0	0	0	0	0	0
dmlR_40	0	0	0	1	0	0	0	0	0	0	0	0	0	0	0	0
group_24046	0	0	0	1	0	0	0	0	0	0	0	0	0	0	0	0
group_24047	0	0	0	1	0	0	0	0	0	0	0	0	0	0	0	0
bacC_7	0	0	0	1	0	0	0	0	0	0	0	0	0	0	0	0
group_24049	0	0	0	1	0	0	0	0	0	0	0	0	0	0	0	0
group_24050	0	0	0	1	0	0	0	0	0	0	0	0	0	0	0	0
group_24051	0	0	0	1	0	0	0	0	0	0	0	0	0	0	0	0
group_24052	0	0	0	1	0	0	0	0	0	0	0	0	0	0	0	0
group_24053	0	0	0	1	0	0	0	0	0	0	0	0	0	0	0	0
group_24054	0	0	0	1	0	0	0	0	0	0	0	0	0	0	0	0
group_24055	0	0	0	1	0	0	0	0	0	0	0	0	0	0	0	0
group_24056	0	0	0	1	0	0	0	0	0	0	0	0	0	0	0	0
group_24057	0	0	0	1	0	0	0	0	0	0	0	0	0	0	0	0
group_24058	0	0	0	1	0	0	0	0	0	0	0	0	0	0	0	0
sasA_15	0	0	0	1	0	0	0	0	0	0	0	0	0	0	0	0
group_24060	0	0	0	1	0	0	0	0	0	0	0	0	0	0	0	0
group_24061	0	0	0	1	0	0	0	0	0	0	0	0	0	0	0	0
group_24062	0	0	0	1	0	0	0	0	0	0	0	0	0	0	0	0
group_24063	0	0	0	1	0	0	0	0	0	0	0	0	0	0	0	0
livF_8	0	0	0	1	0	0	0	0	0	0	0	0	0	0	0	0
lptB_6	0	0	0	1	0	0	0	0	0	0	0	0	0	0	0	0
group_24066	0	0	0	1	0	0	0	0	0	0	0	0	0	0	0	0
group_24067	0	0	0	1	0	0	0	0	0	0	0	0	0	0	0	0
group_24068	0	0	0	1	0	0	0	0	0	0	0	0	0	0	0	0
group_24069	0	0	0	1	0	0	0	0	0	0	0	0	0	0	0	0
group_24070	0	0	0	1	0	0	0	0	0	0	0	0	0	0	0	0
mdtC_5	0	0	0	1	0	0	0	0	0	0	0	0	0	0	0	0
group_24072	0	0	0	1	0	0	0	0	0	0	0	0	0	0	0	0
group_24073	0	0	0	1	0	0	0	0	0	0	0	0	0	0	0	0
sasA_16	0	0	0	1	0	0	0	0	0	0	0	0	0	0	0	0
group_24075	0	0	0	1	0	0	0	0	0	0	0	0	0	0	0	0
group_24076	0	0	0	1	0	0	0	0	0	0	0	0	0	0	0	0
group_24078	0	0	0	1	0	0	0	0	0	0	0	0	0	0	0	0
group_24079	0	0	0	1	0	0	0	0	0	0	0	0	0	0	0	0
group_24080	0	0	0	1	0	0	0	0	0	0	0	0	0	0	0	0
group_24081	0	0	0	1	0	0	0	0	0	0	0	0	0	0	0	0
group_24082	0	0	0	1	0	0	0	0	0	0	0	0	0	0	0	0
group_24084	0	0	0	1	0	0	0	0	0	0	0	0	0	0	0	0
group_24085	0	0	0	1	0	0	0	0	0	0	0	0	0	0	0	0
group_24088	0	0	0	1	0	0	0	0	0	0	0	0	0	0	0	0
group_24089	0	0	0	1	0	0	0	0	0	0	0	0	0	0	0	0
group_24090	0	0	0	1	0	0	0	0	0	0	0	0	0	0	0	0
group_24094	0	0	0	1	0	0	0	0	0	0	0	0	0	0	0	0
murI_2	0	0	0	1	0	0	0	0	0	0	0	0	0	0	0	0
yajO_6	0	0	0	1	0	0	0	0	0	0	0	0	0	0	0	0
sctC_6	0	0	0	1	0	0	0	0	0	0	0	0	0	0	0	0
fadG	0	0	0	1	0	0	0	0	0	0	0	0	0	0	0	0
acuR_2	0	0	0	1	0	0	0	0	0	0	0	0	0	0	0	0
prmC_3	0	0	0	1	0	0	0	0	0	0	0	0	0	0	0	0
regX3_3	0	0	0	1	0	0	0	0	0	0	0	0	0	0	0	0
dsbC	0	0	0	1	0	0	0	0	0	0	0	0	0	0	0	0
azoR_2	0	0	0	1	0	0	0	0	0	0	0	0	0	0	0	0
ygiF	0	0	0	1	0	0	0	0	0	0	0	0	0	0	0	0
cbbZC	0	0	0	1	0	0	0	0	0	0	0	0	0	0	0	0
yngG_3	0	0	0	1	0	0	0	0	0	0	0	0	0	0	0	0
kce_3	0	0	0	1	0	0	0	0	0	0	0	0	0	0	0	0
qorA_4	0	0	0	1	0	0	0	0	0	0	0	0	0	0	0	0
alkS	0	0	0	1	0	0	0	0	0	0	0	0	0	0	0	0
cobL	0	0	0	1	0	0	0	0	0	0	0	0	0	0	0	0
pccB	0	0	0	1	0	0	0	0	0	0	0	0	0	0	0	0
accC_2	0	0	0	1	0	0	0	0	0	0	0	0	0	0	0	0
yfcS	0	0	0	1	0	0	0	0	0	0	0	0	0	0	0	0
oprM_15	0	0	0	1	0	0	0	0	0	0	0	0	0	0	0	0
srpA_2	0	0	0	1	0	0	0	0	0	0	0	0	0	0	0	0
ttgR_2	0	0	0	1	0	0	0	0	0	0	0	0	0	0	0	0
araG_3	0	0	0	1	0	0	0	0	0	0	0	0	0	0	0	0
wecD_2	0	0	0	1	0	0	0	0	0	0	0	0	0	0	0	0
menB_3	0	0	0	1	0	0	0	0	0	0	0	0	0	0	0	0
yscN_2	0	0	0	1	0	0	0	0	0	0	0	0	0	0	0	0
yscU_2	0	0	0	1	0	0	0	0	0	0	0	0	0	0	0	0
spaQ_2	0	0	0	1	0	0	0	0	0	0	0	0	0	0	0	0
walK_2	0	0	0	1	0	0	0	0	0	0	0	0	0	0	0	0
sctC_8	0	0	0	1	0	0	0	0	0	0	0	0	0	0	0	0
group_24331	0	0	0	1	0	0	0	0	0	0	0	0	0	0	0	0
group_24332	0	0	0	1	0	0	0	0	0	0	0	0	0	0	0	0
group_24333	0	0	0	1	0	0	0	0	0	0	0	0	0	0	0	0
bfpA	0	0	0	1	0	0	0	0	0	0	0	0	0	0	0	0
tcpE	0	0	0	1	0	0	0	0	0	0	0	0	0	0	0	0
group_24336	0	0	0	1	0	0	0	0	0	0	0	0	0	0	0	0
group_24337	0	0	0	1	0	0	0	0	0	0	0	0	0	0	0	0
group_24338	0	0	0	1	0	0	0	0	0	0	0	0	0	0	0	0
sctC_9	0	0	0	1	0	0	0	0	0	0	0	0	0	0	0	0
group_24356	0	0	0	1	0	0	0	0	0	0	0	0	0	0	0	0
pyrD_2	0	0	0	1	0	0	0	0	0	0	0	0	0	0	0	0
group_24358	0	0	0	1	0	0	0	0	0	0	0	0	0	0	0	0
naiP_5	0	0	0	1	0	0	0	0	0	0	0	0	0	0	0	0
group_24360	0	0	0	1	0	0	0	0	0	0	0	0	0	0	0	0
group_24361	0	0	0	1	0	0	0	0	0	0	0	0	0	0	0	0
group_24362	0	0	0	1	0	0	0	0	0	0	0	0	0	0	0	0
group_24363	0	0	0	1	0	0	0	0	0	0	0	0	0	0	0	0
IMPDH_4	0	0	0	1	0	0	0	0	0	0	0	0	0	0	0	0
group_24365	0	0	0	1	0	0	0	0	0	0	0	0	0	0	0	0
group_24366	0	0	0	1	0	0	0	0	0	0	0	0	0	0	0	0
group_24367	0	0	0	1	0	0	0	0	0	0	0	0	0	0	0	0
group_24368	0	0	0	1	0	0	0	0	0	0	0	0	0	0	0	0
group_24369	0	0	0	1	0	0	0	0	0	0	0	0	0	0	0	0
group_24370	0	0	0	1	0	0	0	0	0	0	0	0	0	0	0	0
group_24371	0	0	0	1	0	0	0	0	0	0	0	0	0	0	0	0
group_24372	0	0	0	1	0	0	0	0	0	0	0	0	0	0	0	0
aes_7	0	0	0	1	0	0	0	0	0	0	0	0	0	0	0	0
msrB_2	0	0	0	1	0	0	0	0	0	0	0	0	0	0	0	0
group_24376	0	0	0	1	0	0	0	0	0	0	0	0	0	0	0	0
group_24377	0	0	0	1	0	0	0	0	0	0	0	0	0	0	0	0
group_24378	0	0	0	1	0	0	0	0	0	0	0	0	0	0	0	0
group_24379	0	0	0	1	0	0	0	0	0	0	0	0	0	0	0	0
group_24380	0	0	0	1	0	0	0	0	0	0	0	0	0	0	0	0
group_24381	0	0	0	1	0	0	0	0	0	0	0	0	0	0	0	0
group_24382	0	0	0	1	0	0	0	0	0	0	0	0	0	0	0	0
group_24383	0	0	0	1	0	0	0	0	0	0	0	0	0	0	0	0
group_24384	0	0	0	1	0	0	0	0	0	0	0	0	0	0	0	0
group_24385	0	0	0	1	0	0	0	0	0	0	0	0	0	0	0	0
group_24386	0	0	0	1	0	0	0	0	0	0	0	0	0	0	0	0
group_24387	0	0	0	1	0	0	0	0	0	0	0	0	0	0	0	0
group_24388	0	0	0	1	0	0	0	0	0	0	0	0	0	0	0	0
group_24389	0	0	0	1	0	0	0	0	0	0	0	0	0	0	0	0
group_24390	0	0	0	1	0	0	0	0	0	0	0	0	0	0	0	0
mhpA_3	0	0	0	1	0	0	0	0	0	0	0	0	0	0	0	0
group_24392	0	0	0	1	0	0	0	0	0	0	0	0	0	0	0	0
group_24393	0	0	0	1	0	0	0	0	0	0	0	0	0	0	0	0
group_24394	0	0	0	1	0	0	0	0	0	0	0	0	0	0	0	0
group_24395	0	0	0	1	0	0	0	0	0	0	0	0	0	0	0	0
group_24396	0	0	0	1	0	0	0	0	0	0	0	0	0	0	0	0
group_24397	0	0	0	1	0	0	0	0	0	0	0	0	0	0	0	0
mupP	0	0	0	1	0	0	0	0	0	0	0	0	0	0	0	0
group_24402	0	0	0	1	0	0	0	0	0	0	0	0	0	0	0	0
group_24404	0	0	0	1	0	0	0	0	0	0	0	0	0	0	0	0
menH_6	0	0	0	1	0	0	0	0	0	0	0	0	0	0	0	0
group_24407	0	0	0	1	0	0	0	0	0	0	0	0	0	0	0	0
group_24409	0	0	0	1	0	0	0	0	0	0	0	0	0	0	0	0
group_24411	0	0	0	1	0	0	0	0	0	0	0	0	0	0	0	0
group_24414	0	0	0	1	0	0	0	0	0	0	0	0	0	0	0	0
group_24416	0	0	0	1	0	0	0	0	0	0	0	0	0	0	0	0
group_24417	0	0	0	1	0	0	0	0	0	0	0	0	0	0	0	0
group_24418	0	0	0	1	0	0	0	0	0	0	0	0	0	0	0	0
group_24420	0	0	0	1	0	0	0	0	0	0	0	0	0	0	0	0
group_24421	0	0	0	1	0	0	0	0	0	0	0	0	0	0	0	0
group_24422	0	0	0	1	0	0	0	0	0	0	0	0	0	0	0	0
group_24423	0	0	0	1	0	0	0	0	0	0	0	0	0	0	0	0
cobC	0	0	0	1	0	0	0	0	0	0	0	0	0	0	0	0
group_24425	0	0	0	1	0	0	0	0	0	0	0	0	0	0	0	0
group_24426	0	0	0	1	0	0	0	0	0	0	0	0	0	0	0	0
group_24427	0	0	0	1	0	0	0	0	0	0	0	0	0	0	0	0
group_24428	0	0	0	1	0	0	0	0	0	0	0	0	0	0	0	0
hdfR_18	0	0	0	1	0	0	0	0	0	0	0	0	0	0	0	0
group_24431	0	0	0	1	0	0	0	0	0	0	0	0	0	0	0	0
group_24432	0	0	0	1	0	0	0	0	0	0	0	0	0	0	0	0
group_24433	0	0	0	1	0	0	0	0	0	0	0	0	0	0	0	0
lysP_3	0	0	0	1	0	0	0	0	0	0	0	0	0	0	0	0
group_24435	0	0	0	1	0	0	0	0	0	0	0	0	0	0	0	0
ydjE_3	0	0	0	1	0	0	0	0	0	0	0	0	0	0	0	0
group_24437	0	0	0	1	0	0	0	0	0	0	0	0	0	0	0	0
group_24438	0	0	0	1	0	0	0	0	0	0	0	0	0	0	0	0
group_24439	0	0	0	1	0	0	0	0	0	0	0	0	0	0	0	0
group_24440	0	0	0	1	0	0	0	0	0	0	0	0	0	0	0	0
group_24441	0	0	0	1	0	0	0	0	0	0	0	0	0	0	0	0
mrcA_3	0	0	0	1	0	0	0	0	0	0	0	0	0	0	0	0
gabR_8	0	0	0	1	0	0	0	0	0	0	0	0	0	0	0	0
group_24444	0	0	0	1	0	0	0	0	0	0	0	0	0	0	0	0
resA_4	0	0	0	1	0	0	0	0	0	0	0	0	0	0	0	0
rcsC_17	0	0	0	1	0	0	0	0	0	0	0	0	0	0	0	0
group_24447	0	0	0	1	0	0	0	0	0	0	0	0	0	0	0	0
group_24448	0	0	0	1	0	0	0	0	0	0	0	0	0	0	0	0
group_24449	0	0	0	1	0	0	0	0	0	0	0	0	0	0	0	0
group_24450	0	0	0	1	0	0	0	0	0	0	0	0	0	0	0	0
group_24451	0	0	0	1	0	0	0	0	0	0	0	0	0	0	0	0
group_24452	0	0	0	1	0	0	0	0	0	0	0	0	0	0	0	0
group_24453	0	0	0	1	0	0	0	0	0	0	0	0	0	0	0	0
group_24454	0	0	0	1	0	0	0	0	0	0	0	0	0	0	0	0
group_24455	0	0	0	1	0	0	0	0	0	0	0	0	0	0	0	0
group_24456	0	0	0	1	0	0	0	0	0	0	0	0	0	0	0	0
group_24457	0	0	0	1	0	0	0	0	0	0	0	0	0	0	0	0
cntO_3	0	0	0	1	0	0	0	0	0	0	0	0	0	0	0	0
group_24459	0	0	0	1	0	0	0	0	0	0	0	0	0	0	0	0
pcaK_5	0	0	0	1	0	0	0	0	0	0	0	0	0	0	0	0
tsaM1	0	0	0	1	0	0	0	0	0	0	0	0	0	0	0	0
group_24462	0	0	0	1	0	0	0	0	0	0	0	0	0	0	0	0
group_24463	0	0	0	1	0	0	0	0	0	0	0	0	0	0	0	0
group_24465	0	0	0	1	0	0	0	0	0	0	0	0	0	0	0	0
accA1	0	0	0	1	0	0	0	0	0	0	0	0	0	0	0	0
group_24467	0	0	0	1	0	0	0	0	0	0	0	0	0	0	0	0
group_24468	0	0	0	1	0	0	0	0	0	0	0	0	0	0	0	0
group_24469	0	0	0	1	0	0	0	0	0	0	0	0	0	0	0	0
group_24470	0	0	0	1	0	0	0	0	0	0	0	0	0	0	0	0
group_24471	0	0	0	1	0	0	0	0	0	0	0	0	0	0	0	0
ompA_5	0	0	0	1	0	0	0	0	0	0	0	0	0	0	0	0
group_24473	0	0	0	1	0	0	0	0	0	0	0	0	0	0	0	0
group_24474	0	0	0	1	0	0	0	0	0	0	0	0	0	0	0	0
group_24475	0	0	0	1	0	0	0	0	0	0	0	0	0	0	0	0
group_24476	0	0	0	1	0	0	0	0	0	0	0	0	0	0	0	0
group_24477	0	0	0	1	0	0	0	0	0	0	0	0	0	0	0	0
dnaE2_2	0	0	0	1	0	0	0	0	0	0	0	0	0	0	0	0
group_24479	0	0	0	1	0	0	0	0	0	0	0	0	0	0	0	0
group_24482	0	0	0	1	0	0	0	0	0	0	0	0	0	0	0	0
group_24483	0	0	0	1	0	0	0	0	0	0	0	0	0	0	0	0
parD1_2	0	0	0	1	0	0	0	0	0	0	0	0	0	0	0	0
group_24485	0	0	0	1	0	0	0	0	0	0	0	0	0	0	0	0
group_24486	0	0	0	1	0	0	0	0	0	0	0	0	0	0	0	0
group_24487	0	0	0	1	0	0	0	0	0	0	0	0	0	0	0	0
group_24488	0	0	0	1	0	0	0	0	0	0	0	0	0	0	0	0
group_24489	0	0	0	1	0	0	0	0	0	0	0	0	0	0	0	0
group_24490	0	0	0	1	0	0	0	0	0	0	0	0	0	0	0	0
group_24491	0	0	0	1	0	0	0	0	0	0	0	0	0	0	0	0
group_24492	0	0	0	1	0	0	0	0	0	0	0	0	0	0	0	0
group_24493	0	0	0	1	0	0	0	0	0	0	0	0	0	0	0	0
group_24494	0	0	0	1	0	0	0	0	0	0	0	0	0	0	0	0
group_24495	0	0	0	1	0	0	0	0	0	0	0	0	0	0	0	0
group_24496	0	0	0	1	0	0	0	0	0	0	0	0	0	0	0	0
group_24497	0	0	0	1	0	0	0	0	0	0	0	0	0	0	0	0
group_24498	0	0	0	1	0	0	0	0	0	0	0	0	0	0	0	0
group_24499	0	0	0	1	0	0	0	0	0	0	0	0	0	0	0	0
group_24500	0	0	0	1	0	0	0	0	0	0	0	0	0	0	0	0
group_24501	0	0	0	1	0	0	0	0	0	0	0	0	0	0	0	0
group_24502	0	0	0	1	0	0	0	0	0	0	0	0	0	0	0	0
group_24503	0	0	0	1	0	0	0	0	0	0	0	0	0	0	0	0
group_24504	0	0	0	1	0	0	0	0	0	0	0	0	0	0	0	0
group_24505	0	0	0	1	0	0	0	0	0	0	0	0	0	0	0	0
group_24506	0	0	0	1	0	0	0	0	0	0	0	0	0	0	0	0
group_24507	0	0	0	1	0	0	0	0	0	0	0	0	0	0	0	0
group_24508	0	0	0	1	0	0	0	0	0	0	0	0	0	0	0	0
group_24509	0	0	0	1	0	0	0	0	0	0	0	0	0	0	0	0
group_24510	0	0	0	1	0	0	0	0	0	0	0	0	0	0	0	0
group_24511	0	0	0	1	0	0	0	0	0	0	0	0	0	0	0	0
group_24512	0	0	0	1	0	0	0	0	0	0	0	0	0	0	0	0
group_24519	0	0	0	1	0	0	0	0	0	0	0	0	0	0	0	0
group_24524	0	0	0	1	0	0	0	0	0	0	0	0	0	0	0	0
group_24525	0	0	0	1	0	0	0	0	0	0	0	0	0	0	0	0
group_24526	0	0	0	1	0	0	0	0	0	0	0	0	0	0	0	0
group_24527	0	0	0	1	0	0	0	0	0	0	0	0	0	0	0	0
group_24528	0	0	0	1	0	0	0	0	0	0	0	0	0	0	0	0
group_24529	0	0	0	1	0	0	0	0	0	0	0	0	0	0	0	0
group_24530	0	0	0	1	0	0	0	0	0	0	0	0	0	0	0	0
group_24531	0	0	0	1	0	0	0	0	0	0	0	0	0	0	0	0
group_24532	0	0	0	1	0	0	0	0	0	0	0	0	0	0	0	0
group_24533	0	0	0	1	0	0	0	0	0	0	0	0	0	0	0	0
group_24534	0	0	0	1	0	0	0	0	0	0	0	0	0	0	0	0
group_24535	0	0	0	1	0	0	0	0	0	0	0	0	0	0	0	0
group_24536	0	0	0	1	0	0	0	0	0	0	0	0	0	0	0	0
group_24537	0	0	0	1	0	0	0	0	0	0	0	0	0	0	0	0
group_24538	0	0	0	1	0	0	0	0	0	0	0	0	0	0	0	0
group_24539	0	0	0	1	0	0	0	0	0	0	0	0	0	0	0	0
group_24540	0	0	0	1	0	0	0	0	0	0	0	0	0	0	0	0
group_24541	0	0	0	1	0	0	0	0	0	0	0	0	0	0	0	0
group_24542	0	0	0	1	0	0	0	0	0	0	0	0	0	0	0	0
group_24543	0	0	0	1	0	0	0	0	0	0	0	0	0	0	0	0
traD	0	0	0	1	0	0	0	0	0	0	0	0	0	0	0	0
dsbD_3	0	0	0	1	0	0	0	0	0	0	0	0	0	0	0	0
group_24546	0	0	0	1	0	0	0	0	0	0	0	0	0	0	0	0
group_24547	0	0	0	1	0	0	0	0	0	0	0	0	0	0	0	0
group_24548	0	0	0	1	0	0	0	0	0	0	0	0	0	0	0	0
group_24549	0	0	0	1	0	0	0	0	0	0	0	0	0	0	0	0
group_24550	0	0	0	1	0	0	0	0	0	0	0	0	0	0	0	0
group_24551	0	0	0	1	0	0	0	0	0	0	0	0	0	0	0	0
group_24552	0	0	0	1	0	0	0	0	0	0	0	0	0	0	0	0
group_24553	0	0	0	1	0	0	0	0	0	0	0	0	0	0	0	0
group_24554	0	0	0	1	0	0	0	0	0	0	0	0	0	0	0	0
group_24555	0	0	0	1	0	0	0	0	0	0	0	0	0	0	0	0
group_24556	0	0	0	1	0	0	0	0	0	0	0	0	0	0	0	0
group_24557	0	0	0	1	0	0	0	0	0	0	0	0	0	0	0	0
group_24558	0	0	0	1	0	0	0	0	0	0	0	0	0	0	0	0
group_24559	0	0	0	1	0	0	0	0	0	0	0	0	0	0	0	0
group_24560	0	0	0	1	0	0	0	0	0	0	0	0	0	0	0	0
group_24561	0	0	0	1	0	0	0	0	0	0	0	0	0	0	0	0
group_24562	0	0	0	1	0	0	0	0	0	0	0	0	0	0	0	0
group_24563	0	0	0	1	0	0	0	0	0	0	0	0	0	0	0	0
group_24564	0	0	0	1	0	0	0	0	0	0	0	0	0	0	0	0
group_24565	0	0	0	1	0	0	0	0	0	0	0	0	0	0	0	0
pld	0	0	0	1	0	0	0	0	0	0	0	0	0	0	0	0
group_24567	0	0	0	1	0	0	0	0	0	0	0	0	0	0	0	0
group_24568	0	0	0	1	0	0	0	0	0	0	0	0	0	0	0	0
group_24569	0	0	0	1	0	0	0	0	0	0	0	0	0	0	0	0
group_24570	0	0	0	1	0	0	0	0	0	0	0	0	0	0	0	0
group_24571	0	0	0	1	0	0	0	0	0	0	0	0	0	0	0	0
group_24572	0	0	0	1	0	0	0	0	0	0	0	0	0	0	0	0
group_24573	0	0	0	1	0	0	0	0	0	0	0	0	0	0	0	0
group_24574	0	0	0	1	0	0	0	0	0	0	0	0	0	0	0	0
group_24575	0	0	0	1	0	0	0	0	0	0	0	0	0	0	0	0
group_24576	0	0	0	1	0	0	0	0	0	0	0	0	0	0	0	0
group_24577	0	0	0	1	0	0	0	0	0	0	0	0	0	0	0	0
group_24578	0	0	0	1	0	0	0	0	0	0	0	0	0	0	0	0
group_24579	0	0	0	1	0	0	0	0	0	0	0	0	0	0	0	0
group_24580	0	0	0	1	0	0	0	0	0	0	0	0	0	0	0	0
group_24581	0	0	0	1	0	0	0	0	0	0	0	0	0	0	0	0
group_24582	0	0	0	1	0	0	0	0	0	0	0	0	0	0	0	0
group_24583	0	0	0	1	0	0	0	0	0	0	0	0	0	0	0	0
group_24584	0	0	0	1	0	0	0	0	0	0	0	0	0	0	0	0
group_24585	0	0	0	1	0	0	0	0	0	0	0	0	0	0	0	0
group_24586	0	0	0	1	0	0	0	0	0	0	0	0	0	0	0	0
group_24587	0	0	0	1	0	0	0	0	0	0	0	0	0	0	0	0
group_24588	0	0	0	1	0	0	0	0	0	0	0	0	0	0	0	0
group_24589	0	0	0	1	0	0	0	0	0	0	0	0	0	0	0	0
group_24594	0	0	0	1	0	0	0	0	0	0	0	0	0	0	0	0
group_24595	0	0	0	1	0	0	0	0	0	0	0	0	0	0	0	0
group_246	0	0	0	1	0	0	0	0	0	0	0	0	0	0	0	0
group_24600	0	0	0	1	0	0	0	0	0	0	0	0	0	0	0	0
group_24602	0	0	0	1	0	0	0	0	0	0	0	0	0	0	0	0
moeA_2	0	0	0	1	0	0	0	0	0	0	0	0	0	0	0	0
mobA	0	0	0	1	0	0	0	0	0	0	0	0	0	0	0	0
group_24607	0	0	0	1	0	0	0	0	0	0	0	0	0	0	0	0
group_24608	0	0	0	1	0	0	0	0	0	0	0	0	0	0	0	0
group_24609	0	0	0	1	0	0	0	0	0	0	0	0	0	0	0	0
group_24610	0	0	0	1	0	0	0	0	0	0	0	0	0	0	0	0
group_24612	0	0	0	1	0	0	0	0	0	0	0	0	0	0	0	0
group_24613	0	0	0	1	0	0	0	0	0	0	0	0	0	0	0	0
group_24615	0	0	0	1	0	0	0	0	0	0	0	0	0	0	0	0
group_24616	0	0	0	1	0	0	0	0	0	0	0	0	0	0	0	0
group_24617	0	0	0	1	0	0	0	0	0	0	0	0	0	0	0	0
group_24618	0	0	0	1	0	0	0	0	0	0	0	0	0	0	0	0
group_24619	0	0	0	1	0	0	0	0	0	0	0	0	0	0	0	0
group_24620	0	0	0	1	0	0	0	0	0	0	0	0	0	0	0	0
group_24621	0	0	0	1	0	0	0	0	0	0	0	0	0	0	0	0
group_24622	0	0	0	1	0	0	0	0	0	0	0	0	0	0	0	0
group_24623	0	0	0	1	0	0	0	0	0	0	0	0	0	0	0	0
group_24624	0	0	0	1	0	0	0	0	0	0	0	0	0	0	0	0
group_24625	0	0	0	1	0	0	0	0	0	0	0	0	0	0	0	0
group_24626	0	0	0	1	0	0	0	0	0	0	0	0	0	0	0	0
group_24627	0	0	0	1	0	0	0	0	0	0	0	0	0	0	0	0
group_24628	0	0	0	1	0	0	0	0	0	0	0	0	0	0	0	0
group_24629	0	0	0	1	0	0	0	0	0	0	0	0	0	0	0	0
group_24630	0	0	0	1	0	0	0	0	0	0	0	0	0	0	0	0
group_24631	0	0	0	1	0	0	0	0	0	0	0	0	0	0	0	0
group_24633	0	0	0	1	0	0	0	0	0	0	0	0	0	0	0	0
group_24634	0	0	0	1	0	0	0	0	0	0	0	0	0	0	0	0
group_24635	0	0	0	1	0	0	0	0	0	0	0	0	0	0	0	0
rutD_4	0	0	0	1	0	0	0	0	0	0	0	0	0	0	0	0
group_24638	0	0	0	1	0	0	0	0	0	0	0	0	0	0	0	0
group_24639	0	0	0	1	0	0	0	0	0	0	0	0	0	0	0	0
group_24646	0	0	0	1	0	0	0	0	0	0	0	0	0	0	0	0
group_24647	0	0	0	1	0	0	0	0	0	0	0	0	0	0	0	0
group_24648	0	0	0	1	0	0	0	0	0	0	0	0	0	0	0	0
group_24649	0	0	0	1	0	0	0	0	0	0	0	0	0	0	0	0
group_24650	0	0	0	1	0	0	0	0	0	0	0	0	0	0	0	0
group_24651	0	0	0	1	0	0	0	0	0	0	0	0	0	0	0	0
group_24656	0	0	0	1	0	0	0	0	0	0	0	0	0	0	0	0
group_24657	0	0	0	1	0	0	0	0	0	0	0	0	0	0	0	0
group_24658	0	0	0	1	0	0	0	0	0	0	0	0	0	0	0	0
group_24659	0	0	0	1	0	0	0	0	0	0	0	0	0	0	0	0
group_24660	0	0	0	1	0	0	0	0	0	0	0	0	0	0	0	0
group_24661	0	0	0	1	0	0	0	0	0	0	0	0	0	0	0	0
group_24662	0	0	0	1	0	0	0	0	0	0	0	0	0	0	0	0
mlaE_2	0	0	0	1	0	0	0	0	0	0	0	0	0	0	0	0
group_24664	0	0	0	1	0	0	0	0	0	0	0	0	0	0	0	0
group_24665	0	0	0	1	0	0	0	0	0	0	0	0	0	0	0	0
group_24666	0	0	0	1	0	0	0	0	0	0	0	0	0	0	0	0
group_251	0	0	0	1	0	0	0	0	0	0	0	0	0	0	0	0
group_2603	0	0	0	1	0	0	0	0	0	0	0	0	0	0	0	0
group_2604	0	0	0	1	0	0	0	0	0	0	0	0	0	0	0	0
novN	0	0	0	1	0	0	0	0	0	0	0	0	0	0	0	0
group_27889	0	0	0	1	0	0	0	0	0	0	0	0	0	0	0	0
group_3	0	0	0	1	0	0	0	0	0	0	0	0	0	0	0	0
group_3641	0	0	0	1	0	0	0	0	0	0	0	0	0	0	0	0
group_3642	0	0	0	1	0	0	0	0	0	0	0	0	0	0	0	0
group_3735	0	0	0	1	0	0	0	0	0	0	0	0	0	0	0	0
scoA_1	0	0	0	1	0	0	0	0	0	0	0	0	0	0	0	0
group_3891	0	0	0	1	0	0	0	0	0	0	0	0	0	0	0	0
group_3892	0	0	0	1	0	0	0	0	0	0	0	0	0	0	0	0
group_4	0	0	0	1	0	0	0	0	0	0	0	0	0	0	0	0
group_4094	0	0	0	1	0	0	0	0	0	0	0	0	0	0	0	0
group_4121	0	0	0	1	0	0	0	0	0	0	0	0	0	0	0	0
cph2	0	0	0	1	0	0	0	0	0	0	0	0	0	0	0	0
group_4132	0	0	0	1	0	0	0	0	0	0	0	0	0	0	0	0
group_431	0	0	0	1	0	0	0	0	0	0	0	0	0	0	0	0
group_433	0	0	0	1	0	0	0	0	0	0	0	0	0	0	0	0
group_438	0	0	0	1	0	0	0	0	0	0	0	0	0	0	0	0
group_5	0	0	0	1	0	0	0	0	0	0	0	0	0	0	0	0
group_533	0	0	0	1	0	0	0	0	0	0	0	0	0	0	0	0
group_534	0	0	0	1	0	0	0	0	0	0	0	0	0	0	0	0
group_539	0	0	0	1	0	0	0	0	0	0	0	0	0	0	0	0
group_54	0	0	0	1	0	0	0	0	0	0	0	0	0	0	0	0
group_571	0	0	0	1	0	0	0	0	0	0	0	0	0	0	0	0
group_594	0	0	0	1	0	0	0	0	0	0	0	0	0	0	0	0
group_615	0	0	0	1	0	0	0	0	0	0	0	0	0	0	0	0
group_616	0	0	0	1	0	0	0	0	0	0	0	0	0	0	0	0
group_644	0	0	0	1	0	0	0	0	0	0	0	0	0	0	0	0
group_662	0	0	0	1	0	0	0	0	0	0	0	0	0	0	0	0
group_663	0	0	0	1	0	0	0	0	0	0	0	0	0	0	0	0
group_674	0	0	0	1	0	0	0	0	0	0	0	0	0	0	0	0
group_675	0	0	0	1	0	0	0	0	0	0	0	0	0	0	0	0
group_680	0	0	0	1	0	0	0	0	0	0	0	0	0	0	0	0
group_681	0	0	0	1	0	0	0	0	0	0	0	0	0	0	0	0
group_73	0	0	0	1	0	0	0	0	0	0	0	0	0	0	0	0
gghA	0	0	0	1	0	0	0	0	0	0	0	0	0	0	0	0
group_800	0	0	0	1	0	0	0	0	0	0	0	0	0	0	0	0
group_81	0	0	0	1	0	0	0	0	0	0	0	0	0	0	0	0
group_84	0	0	0	1	0	0	0	0	0	0	0	0	0	0	0	0
group_86	0	0	0	1	0	0	0	0	0	0	0	0	0	0	0	0
caiE	0	0	0	1	0	0	0	0	0	0	0	0	0	0	0	0
ssaV_2	0	0	0	1	0	0	0	0	0	0	0	0	0	0	0	0

## Sheet: Number_of_Conserved_Genes
3741	0	0	0	0	0	0	0	0	0
3741	3537	0	0	0	0	0	0	0	0
5087	552	0	0	0	0	0	0	0	0
5403	0	0	0	0	0	0	0	0	0
5428	0	0	0	0	0	0	0	0	0
6875	44	0	0	0	0	0	0	0	0
6618	3	0	0	0	0	0	0	0	0
5087	0	0	0	0	0	0	0	0	0
4318	0	0	0	0	0	0	0	0	0
6875	83	12	0	0	0	0	0	0	0

## Sheet: Gene_Presence_Absence
Gene	Non-unique Gene name	Annotation	No. isolates	No. sequences	Avg sequences per isolate	Genome Fragment	Order within Fragment	Accessory Fragment	Accessory Order with Fragment	QC	Min group size nuc	Max group size nuc	Avg group size nuc	Azotobacter_chrococcum__gff.gff	Azotobacter_vinelandii__gff.gff	Bacillus_amyloliquefaciens__gff.gff	Bacillus_licheniformis__gff.gff	Bacillus_sp_BV84__gff.gff	Burkholderia_ambifaria__gff.gff	Paraburkholderia_tropica__gff.gff	Pseudomonas_fluorescens__gff.gff	Pseudomonas_granadensis__gff.gff	Ranhella_acquatilis__gff.gff
parE		DNA topoisomerase 4 subunit B	4	4	1	3	372	3	1972		224	1973	1532		HOLMABJP_06362	HDFJGNFB_00595	EKFCPONK_01683	BIOHDMJE_01211
pntAA		NAD(P) transhydrogenase subunit alpha part 1	4	4	1	1	9173	1	10487		422	1121	884		HOLMABJP_03771				JGAEBBPE_00588		PKNPOLLK_05109	EDLGJFJD_02068
rutC_2		Putative aminoacrylate peracid reductase RutC	4	4	1	1	10599	1	7221		245	437	377		HOLMABJP_05185				JGAEBBPE_04505		PKNPOLLK_03493	EDLGJFJD_01189
znuA		High-affinity zinc uptake system protein ZnuA	3	3	1	1	7672	1	11593		350	920	730		HOLMABJP_03612						PKNPOLLK_00290	EDLGJFJD_02013
ycnL		putative protein YcnL	3	3	1	2	1914	2	286		206	341	296		HOLMABJP_04010	HDFJGNFB_02073		BIOHDMJE_02559
argA		Amino-acid acetyltransferase	3	3	1	1	6103	1	12133		536	1298	1044		HOLMABJP_03832						PKNPOLLK_04406	EDLGJFJD_01647
group_12016		hypothetical protein	3	3	1	3	1360	3	828		197	197	197		HOLMABJP_04761	HDFJGNFB_02933		BIOHDMJE_01973
ihfB		Integration host factor subunit beta	3	3	1	1	1137	1	8275		296	296	296		HOLMABJP_05039						PKNPOLLK_02527	EDLGJFJD_04427
soj_1		Sporulation initiation inhibitor protein Soj	3	3	1	1	7224	1	11113		212	770	584		HOLMABJP_04215						PKNPOLLK_01138	EDLGJFJD_02406
group_1289		hypothetical protein	3	3	1	3	1361	3	829	Hypothetical protein with no hits to refseq/uniprot/clusters/cdd/tigrfams/pfam overlapping another protein with hits	149	149	149		HOLMABJP_04762	HDFJGNFB_02934		BIOHDMJE_01972
group_13145		hypothetical protein	3	3	1	3	1376	3	844		185	185	185		HOLMABJP_06738	HDFJGNFB_02949		BIOHDMJE_01957
cysB		HTH-type transcriptional regulator CysB	3	3	1	1	1208	1	8360		383	974	777		HOLMABJP_04872						PKNPOLLK_02457	EDLGJFJD_04483
group_13234		hypothetical protein	3	3	1	4	1385	4	897	Hypothetical protein with no hits to refseq/uniprot/clusters/cdd/tigrfams/pfam overlapping another protein with hits	125	125	125		HOLMABJP_06886	HDFJGNFB_01472		BIOHDMJE_02934
dmlR_6		HTH-type transcriptional regulator DmlR	3	3	1	13	204	13	204	Hypothetical protein with no hits to refseq/uniprot/clusters/cdd/tigrfams/pfam overlapping another protein with hits	122	920	484		HOLMABJP_04474			BIOHDMJE_04960					NAMFNLKI_01539
hscA		Chaperone protein HscA	3	3	1	1	3206	1	2385		476	1865	1401		HOLMABJP_04502						PKNPOLLK_03166	EDLGJFJD_02852
metZ		O-succinylhomoserine sulfhydrylase	3	3	1	1	2598	1	3542		329	1211	917		HOLMABJP_04503						PKNPOLLK_05429	EDLGJFJD_03708
srtD		Sortase D	3	3	1	3	1055	3	658		182	596	458		HOLMABJP_04959	HDFJGNFB_02767		BIOHDMJE_02145
rluD_2		Ribosomal large subunit pseudouridine synthase D	3	3	1	3	1056	3	659		185	908	667		HOLMABJP_04960	HDFJGNFB_02768		BIOHDMJE_02144
group_1356		hypothetical protein	3	3	1	4	414	4	279		248	806	620		HOLMABJP_04975	HDFJGNFB_02645		BIOHDMJE_03445
mcpA_1		Methyl-accepting chemotaxis protein McpA	3	3	1	2	1992	2	2528		227	1988	1401		HOLMABJP_04979	HDFJGNFB_01350		BIOHDMJE_00713
spoVS		Stage V sporulation protein S	3	3	1	3	2290	3	2153		260	260	260			HDFJGNFB_00487	EKFCPONK_01822	BIOHDMJE_01093
yveA_2		Aspartate-proton symporter	3	3	1	2	1749	2	117		233	1637	1169		HOLMABJP_05053	HDFJGNFB_02237		BIOHDMJE_03120
betI_1		hypothetical protein	3	3	1	7	703	7	89	Hypothetical protein with no hits to refseq/uniprot/clusters/cdd/tigrfams/pfam overlapping another protein with hits	290	656	447		HOLMABJP_04648			BIOHDMJE_03980					NAMFNLKI_00708
group_1391		hypothetical protein	3	3	1	2	189	2	1752	Hypothetical protein with no hits to refseq/uniprot/clusters/cdd/tigrfams/pfam overlapping another protein with hits	119	269	219		HOLMABJP_05103	HDFJGNFB_03253		BIOHDMJE_03319
rpmE		50S ribosomal protein L31	3	3	1	2	802	2	978		200	200	200			HDFJGNFB_00758	EKFCPONK_03705	BIOHDMJE_00111
fabF_2		3-oxoacyl-[acyl-carrier-protein] synthase 2	3	3	1	2	1324	2	384		230	1235	900		HOLMABJP_05128	HDFJGNFB_01891		BIOHDMJE_02776
degU_1		Transcriptional regulatory protein DegU	3	3	1	2	1020	2	1258		689	689	689			HDFJGNFB_00915	EKFCPONK_02488	BIOHDMJE_00266
yifK		putative transport protein YifK	3	3	1	2	1737	2	105		200	1385	990		HOLMABJP_05330	HDFJGNFB_02249		BIOHDMJE_03108
[truncated: 47,061 more rows]

## Sheet: Core_Accessory_Table
FT variation 36130
FT /colour=4
FT /gene=group_8827
[truncated: 174,101 more rows]

## Sheet: Core_Accessory_EMBL
ID Genome standard; DNA; PRO; 1234 BP.
[truncated: 174,540 more rows]

[truncated: 9 more sheets: Blast_Identity_Frequencies, Number_of_Unique_Genes, Number_of_New_Genes, Number_of_Genes_in_Pan_Geneome, Gene_Presence_Absence_Rtab, Clustered_Proteins, Accessory_Header, Accessory_Gene_Table, Summary_statistics]
